# Supplementary material for: Proteomic profiling of maize opaque endosperm mutants reveals selective accumulation of lysine-enriched proteins
Source: J Exp Bot. 2015 Dec 27;67(5):1381–96. doi: 10.1093/jxb/erv532 (PMC4762381; doi:10.1093/jxb/erv532)
Supplement: Supplementary Data [file supp_erv532_supplementary_tables_S1_S7.xlsx]

## Sheet: Table S-1. Proteins ID
Supplemental Table 1. All proteins identified experiment-wide with raw spectral counts for each biological replication.
		Raw Spectral Counts for Each Biological Replication
UniProt Accession	Annotated Protein Name	WT1_1	WT1_2	WT2_2	WT2_3	O2_1	O2_2	O2_3	O2_4	Mc_1	Mc_2	Mc_4	Mc_3	Fl1_1	Fl1_2	Fl1_3	Fl1_4	Fl2_1	Fl2_2	Fl2_3	Fl2_4	DeB30_1	DeB30_2	DeB30_3	DeB30_4	O1_1	O1_2	O1_3	O1_4
K7UZT6	Cluster of Pyruvate, phosphate dikinase 2	991	982	641	741	434	178	184	299	514	338	447	353	526	337	354	342	327	363	463	471	658	548	424	552	1046	1229	1264	1334
Q43706	Cluster of Sucrose synthase	479	438	311	334	648	141	156	225	428	151	185	119	417	149	184	186	197	105	167	120	387	221	135	182	343	460	511	511
B6TEC1	Cluster of Sorbitol dehydrogenase	475	518	466	438	932	466	452	646	367	412	341	341	228	240	225	237	298	406	536	435	437	594	512	552	382	406	422	424
C5XX52	Cluster of Putative uncharacterized protein Sb04g025120	387	328	374	328	1075	465	407	639	903	583	243	310	658	575	583	538	365	344	379	400	786	362	707	570	439	535	557	630
Q946V2	Cluster of Legumin 1	292	300	253	236	333	151	158	219	191	150	134	171	113	99	118	124	98	89	118	81	127	218	161	167	220	220	226	228
B6U0S1	Cluster of Elongation factor 2	276	285	194	246	144	81	80	135	105	70	113	77	86	83	77	73	58	94	108	120	90	125	91	131	251	293	304	286
Q09HU3	Cluster of Trypsin inhibitor (Fragment)	245	259	136	98	140	60	82	141	56	63	32	61	63	24	49	30	26	37	33	35	43	25	26	30	136	158	132	169
A5A5E7	Cluster of Protein disulfide isomerase	214	216	230	259	279	161	150	192	518	306	249	264	537	265	241	246	382	311	430	280	552	387	346	330	258	289	320	324
C5XBK5	Cluster of Elongation factor 1-alpha	209	229	166	208	123	85	82	99	94	75	139	71	56	65	71	64	39	75	103	106	68	145	106	138	231	234	213	218
C4J410	Cluster of Heat shock protein1	187	207	189	203	146	133	114	137	161	166	157	132	169	156	148	140	141	151	189	141	193	278	253	249	188	180	188	180
B4FT23	Cluster of 14-3-3-like protein	187	172	297	267	250	341	253	283	358	442	258	347	331	405	440	357	342	390	391	384	439	527	600	506	180	179	186	178
B4FAL9	Cluster of Fructose-bisphosphate aldolase	168	186	253	236	221	254	225	254	280	364	228	267	426	428	395	378	236	303	327	285	295	350	399	393	164	120	113	121
J7H390	Cluster of Glucose-1-phosphate adenylyltransferase	146	157	120	144	117	80	94	93	63	58	90	53	64	72	74	70	44	40	55	63	64	60	55	76	188	199	195	192
B4FAD9	Cluster of Uncharacterized protein	137	134	115	152	179	68	71	91	90	65	88	75	55	48	50	49	61	73	103	77	99	106	91	105	124	166	135	144
K7VDQ8	Cluster of Tubulin beta-7 chain isoform 1	131	109	107	115	66	55	46	61	52	67	81	50	56	50	50	58	40	63	85	62	68	100	75	85	128	141	149	156
B8A1R8	Cluster of Uncharacterized protein	128	106	97	114	103	15	26	53	79	37	48	22	39	23	23	21	33	25	51	34	58	53	34	41	96	119	119	119
Q947C0	Cluster of Glucose-1-phosphate adenylyltransferase	121	126	116	133	98	91	93	120	68	57	79	63	54	57	63	76	44	45	66	49	60	75	70	83	118	152	167	152
P19023	Cluster of ATP synthase subunit beta, mitochondrial	117	104	106	111	93	59	57	89	123	88	71	87	127	98	92	87	104	90	106	85	123	107	116	118	103	115	134	125
B4F832	Cluster of Uncharacterized protein	116	128	129	137	146	94	83	147	132	98	80	128	192	82	78	100	107	108	123	88	126	103	92	96	147	164	185	167
B4G0K4	Cluster of Phosphoglycerate kinase	114	125	143	149	112	102	101	134	161	162	132	141	181	175	163	160	102	133	178	124	184	226	219	228	208	235	220	238
B6SH97	Cluster of 2-isopropylmalate synthase B	112	120	95	113	74	82	63	91	82	78	89	77	56	57	76	70	67	75	91	69	51	79	61	65	106	114	113	94
P25892	Cluster of Ribosome-inactivating protein 9	111	102	102	111	11	16	8	11	85	80	75	85	21	21	16	29	86	105	123	115	83	143	113	112	33	43	45	41
C5YYR1	Cluster of Putative uncharacterized protein Sb09g021660	104	117	148	171	97	101	91	99	84	128	125	111	59	84	87	94	93	124	157	106	103	152	153	155	109	121	120	103
P26301	Cluster of Enolase 1	104	102	160	178	160	97	101	146	132	120	131	114	188	169	174	169	139	128	171	112	209	198	187	199	157	162	169	168
C5Z529	Cluster of Putative uncharacterized protein Sb10g022570	103	117	86	116	60	50	44	49	60	58	59	52	42	37	36	41	44	49	68	59	62	90	64	73	116	112	111	103
B6T0T2	Cluster of Histone H2A	100	81	96	80	87	47	52	110	186	162	70	118	136	81	87	63	132	104	125	109	144	133	119	123	103	89	72	91
P93804	Cluster of Phosphoglucomutase, cytoplasmic 1	96	90	102	116	106	40	37	69	93	64	56	56	85	53	67	72	73	62	72	48	97	91	69	71	107	108	108	106
C0PE24	Cluster of Triosephosphate isomerase	96	96	143	116	153	169	136	172	181	225	102	159	259	301	314	307	152	142	147	162	184	163	183	205	126	115	126	127
C5Z8X0	Cluster of Putative uncharacterized protein Sb10g028940	95	96	89	103	80	52	44	70	69	62	72	66	52	42	36	37	59	61	61	56	75	90	73	94	81	82	88	86
B4FZU8	Cluster of Malate dehydrogenase	95	84	169	122	170	144	117	171	209	248	85	160	232	262	274	257	242	187	205	152	243	234	278	244	83	98	113	107
K7URE0	Cluster of Uncharacterized protein	94	87	78	90	43	14	20	30	34	23	40	22	25	17	22	26	25	29	51	39	22	30	22	24	82	100	96	93
C5XTD4	Cluster of Putative uncharacterized protein Sb04g021540	93	95	70	75	87	49	54	63	45	28	42	24	47	31	32	33	20	26	32	32	34	41	24	36	96	102	126	113
O82443	Cluster of Alanine aminotransferase	93	90	85	98	95	50	57	80	68	58	67	47	62	43	49	46	78	64	89	65	91	90	78	81	90	85	95	101
C0HHU2	Cluster of Uncharacterized protein	90	91	63	95	83	43	40	55	61	48	53	44	52	58	52	57	59	79	86	70	67	63	54	84	76	77	81	90
B6U2K4	Cluster of Histone H2B.1	90	104	113	121	45	40	29	69	54	50	67	80	11	60	34	28	36	109	104	97	38	88	81	103	88	90	81	67
C5Y2Y8	Cluster of Putative uncharacterized protein Sb05g000445 (Fragment)	86	80	39	55	53	5	4	12	21		19	2	22	2	4	3	5	3	8	19	22	10	2	6	63	76	83	81
C5X3T9	Cluster of Putative uncharacterized protein Sb02g028050	86	87	77	93	64	33	39	58	63	52	52	46	38	41	37	41	46	53	68	61	45	66	46	60	78	77	81	72
C0PC62	Cluster of Uncharacterized protein	85	87	62	100	77	46	34	61	69	59	52	48	40	33	29	38	51	49	66	48	58	92	55	77	58	77	87	88
B4FZZ2	Cluster of Peptidyl-prolyl cis-trans isomerase	84	85	98	80	74	62	54	72	91	93	67	60	81	105	109	111	131	87	134	93	114	169	155	125	63	76	81	79
P33627	Cluster of Tubulin alpha-6 chain	82	81	76	102	43	26	24	42	40	33	67	34	27	30	23	30	34	34	50	39	36	38	31	44	94	99	103	101
B6SS31	Cluster of Putative uncharacterized protein	80	80	38	60	17		6	4	28	12	31	19	15	16	12	9	23	19	45	19	32	52	38	20	82	88	87	88
B6U9S6	Cluster of APx1-Cytosolic Ascorbate Peroxidase	78	75	73	73	74	67	68	68	90	89	68	78	90	65	75	58	64	76	80	72	104	100	96	98	82	84	83	89
B6T3P9	Enolase	75	59	124	144	127	77	66	132	114	94	89	97	113	103	112	102	89	91	125	79	139	155	156	149	70	79	65	86
Q08062	Cluster of Malate dehydrogenase, cytoplasmic	74	71	54	77	33	31	28	36	38	46	44	36	17	21	20	19	35	51	54	49	33	61	51	54	44	58	71	57
C0P381	Cluster of Uncharacterized protein	74	69	89	58	23	54	50	43	39	100	49	62	24	59	77	57	64	65	77	58	60	106	102	87	89	79	73	68
B4F9T3	Cluster of Uncharacterized protein	74	81	87	84	61	71	62	109	98	145	45	89	51	112	118	124	53	50	68	51	76	84	85	99	44	47	55	50
C0P455	Cluster of Uncharacterized protein	74	88	110	136	60	85	69	84	94	114	107	97	57	136	161	114	56	96	116	94	89	121	91	100	99	79	73	74
B6UFB3	Cluster of Stromal 70 kDa heat shock-related protein	73	88	102	94	103	99	95	111	100	111	74	91	112	132	120	133	104	84	106	71	90	102	94	87	110	125	121	125
B6SHW9	Cluster of Ubiquitin fusion protein	72	68	93	71	129	111	90	69	131	127	86	87	123	125	124	118	102	96	90	113	138	95	120	114	80	68	78	91
P24067	Cluster of Luminal-binding protein 2	72	79	79	91	58	45	41	47	119	100	129	104	73	87	91	83	170	210	238	227	157	217	191	188	123	108	118	98
B6SIX6	Cluster of Prolamin PPROL 17	69	91	25	11		1	1	3	8	25	7	26	10	19	21	17	10	22	19	15	3	5	7	13	39	40	59	41
Q43298	Cluster of Chaperonin CPN60-2, mitochondrial	68	67	94	107	37	99	72	106	52	121	90	122	77	137	128	118	61	109	113	97	70	121	112	122	67	65	62	63
P04709	Cluster of ADP,ATP carrier protein 1, mitochondrial	67	58	49	63	23	20	18	35	22	16	33	20	14	21	19	11	12	25	35	40	14	34	27	30	63	63	66	62
B6TFX9	Cluster of Legumin-like protein	67	76	68	73	62	55	50	51	44	46	49	37	24	34	35	40	45	40	57	55	50	75	64	67	64	64	66	67
C4J0Z7	Cluster of Uncharacterized protein	66	65	55	64	38	18	14	29	27	24	33	19	44	39	40	40	35	29	39	40	34	46	33	34	56	66	71	63
C0PHR4	Cluster of Adenosylhomocysteinase	63	42	173	111	115	182	148	233	183	315	108	204	300	412	419	320	217	194	187	213	261	297	378	307	55	56	52	64
B6U297	Cluster of Lipoxygenase	62	48	27	49	27	1	3	5	15	2	1	4	1				3	2	4	5	3	3			4	7	6	4
Q43264	Cluster of Alcohol dehydrogenase 1	62	63	74	71	33	40	52	61	52	61	68	54	42	62	64	62	67	65	82	56	70	80	107	96	85	93	90	100
B4FQM2	Cluster of Pyrophosphate--fructose 6-phosphate 1-phosphotransferase beta subunit	61	70	73	72	59	36	39	46	52	42	34	39	51	38	38	51	42	44	57	45	48	51	47	53	101	102	110	116
Q41768	Cluster of Acetolactate synthase 1, chloroplastic	59	62	34	53	31	9	2	6	31	13	28	11	32	13	13	12	12	11	21	24	26	16	12	17	56	60	67	65
B6SP74	Cluster of Glycine-rich RNA-binding protein 2	59	46	59	65	42	57	54	42	43	47	43	46	26	68	50	53	42	64	64	48	36	77	84	77	56	46	51	58
B4FFH8	Cluster of Adenosine kinase 2	59	56	62	49	71	46	46	57	87	81	37	59	89	64	61	51	61	73	72	59	74	58	62	71	51	60	85	60
B5AMJ9	Cluster of Phosphorylase	58	61	54	71	49	19	20	34	42	31	29	35	35	17	17	16	26	31	46	29	61	52	43	54	50	58	67	52
C5XTA6	Cluster of Putative uncharacterized protein Sb04g021280	57	72	46	56	38	6	14	16	14	7	25	11	19	13	16	13	11	9	21	25	13	17	5	15	58	64	73	59
K7UEJ7	Cluster of Uncharacterized protein	57	56	91	79	106	110	72	113	94	108	25	104	22	64	60	67	58	32	30	32	48	46	33	42	22	19	20	20
B6SI09	Aquaporin TIP3.1	55	70	43	59	13	4	3	19	44	33	14	42	17	12	10	10	39	29	32	28	43	30	23	25	34	40	52	64
B4F9G1	Cluster of Aspartate aminotransferase	55	51	44	52	53	35	39	48	35	35	42	34	26	25	19	25	37	32	54	38	32	57	45	51	52	51	58	55
B6UH16	Cluster of Globulin	55	57	94	82	35	109	80	81	40	116	84	106	37	113	111	98	36	63	57	61	31	77	100	96	59	47	41	50
O22453	Cluster of 40S ribosomal protein S4	54	53	39	48	35	26	18	28	39	27	38	31	24	25	16	27	31	34	46	27	27	40	33	38	43	49	51	49
K7VHG3	Cluster of Heat shock protein 4	54	59	45	53	51	25	24	25	46	30	38	26	46	32	35	43	57	35	49	28	48	46	41	41	56	71	76	70
A8HNF3	Cluster of Z1A alpha zein protein (Fragment)	53	45	49	25	33	11	5	21	140	176	6	94	252	137	148	113	170	62	50	54	69			37	40	62	99	74
B6THG9	Cluster of 60S ribosomal protein L5-1	52	56	46	57	35	27	21	22	30	27	43	28	25	59	70	54	19	27	37	28	18	36	25	29	44	44	45	40
B6U4A3	Cluster of Heat shock 70 kDa protein	52	49	60	70	47	61	41	40	70	64	58	67	44	47	47	55	67	69	68	70	58	62	64	74	45	49	67	58
C5XDP9	Cluster of Putative uncharacterized protein Sb02g025790	51	53	32	46	18	4	9	21	21	11	13	12	6	7	5	7	15	16	17	13	17	16	13	13	34	35	44	42
B4FUH2	Aspartate aminotransferase	51	61	43	50	51	32	31	39	28	29	44	20	28	25	24	21	36	32	35	32	37	45	28	46	64	60	67	68
C5Y4G6	Cluster of Putative uncharacterized protein Sb05g002540	51	47	40	52	55	34	32	36	45	37	39	33	41	32	38	35	34	29	37	24	38	45	39	37	64	65	69	62
P04698	Cluster of Zein-alpha PZ22.3	50	61	45	34	5	4	2	6	61	84	16	52	81	68	65	59	43	31	22	29	39	35	31	35	59	58	85	66
C0LNQ9	UDP-glucosyltransferase	49	44	39	45	21	16	11	35	11	9	19	9	13	8	14	8	7	12	19	18	21	21	13	19	39	40	42	44
C5YV24	Cluster of Putative uncharacterized protein Sb09g027690	49	57	32	46	37	12	11	9	24	16	27	11	18	9	7	9	20	12	20	20	24	17	12	21	42	48	63	54
P05494	Cluster of ATP synthase subunit alpha, mitochondrial	49	49	42	58	31	19	19	27	31	24	36	29	22	17	23	16	19	31	32	33	36	29	25	27	53	45	44	41
K7UB20	Cluster of Uncharacterized protein	47	50	33	36	30	7	5	19	14	13	20	9	12	5	4	3	11	11	14	10	23	29	6	10	42	59	63	61
B6TSQ9	Cluster of Aspartic proteinase oryzasin-1	47	45	36	34	51	27	27	44	26	43	17	34	34	33	41	36	35	35	35	30	30	24	29	38	39	48	60	66
B4FFB8	5a2 protein	47	52	72	48	24	105	89	83	26	77	59	52	1	15	14	18	51	82	89	103	40	117	136	149	17	25	28	25
P06677	Cluster of Zein-alpha 19C2	46	58	49	25	31	15	11	30	103	121	10	77	110	75	95	84	92	31	27	28	83	39	50	28	78	105	153	109
B4FNT1	Cluster of Elongation factor 1-delta 1	46	48	59	61	53	80	71	63	80	94	61	77	49	82	85	73	32	48	47	48	85	99	126	116	41	36	33	35
C4J9Y2	Cluster of Uncharacterized protein	45	36	35	42	45	14	17	41	50	30	17	38	25	28	24	25	37	35	35	30	46	36	35	35	38	45	44	49
B6T1T9	Cluster of Histone H4	45	50	78	79	37	50	46	59	54	63	68	73	24	42	39	32	37	79	96	61	45	121	105	90	57	48	42	34
B4FFZ2	Cluster of Uncharacterized protein	44	46	33	41	23	17	16	29	13	20	21	12	11	12	13	19	19	16	25	13	24	38	28	30	40	46	53	44
Q6XZ78	Cluster of Fructokinase-2	44	45	29	39	40	18	14	18	35	22	23	17	25	17	13	23	40	28	32	19	49	28	25	21	40	45	53	47
B8A0P3	Cluster of Uncharacterized protein	44	44	53	74	30	23	20	26	50	45	50	51	23	22	24	26	73	85	105	65	57	66	59	71	44	44	50	49
B4FFZ6	Cluster of 60S ribosomal protein L3	43	44	27	31	16	20	21	12	12	14	23	13	14	48	58	48	12	14	19	26	17	20	19	22	38	48	48	33
B4G0K5	Uncharacterized protein	43	43	32	43	23	13	10	14	31	18	25	18	28	15	16	14	38	29	33	24	40	35	30	26	25	29	35	37
C5WT90	Cluster of Putative uncharacterized protein Sb01g015090	43	28	46	53	37	18	16	40	41	47	24	41	41	46	52	40	33	38	37	35	46	40	39	36	33	36	32	42
C5WNH9	Cluster of Putative uncharacterized protein Sb01g038360	42	45	30	44	18	18	15	25	11	26	22	25	5	10	10	8	15	23	27	26	18	16	15	24	25	35	55	34
Q08069	Cluster of 40S ribosomal protein S8	42	47	33	42	18	15	17	19	12	14	30	21	8	23	21	18	10	20	22	23	16	26	17	24	39	38	31	29
B8A293	Cluster of Uncharacterized protein	42	32	45	48	27	54	45	29	30	53	32	33	38	73	64	54	36	39	43	47	47	42	57	49	44	43	43	41
C5YMX6	Cluster of Putative uncharacterized protein Sb07g002560	42	45	58	62	52	39	37	67	78	77	41	71	70	51	49	52	62	65	70	57	107	71	65	70	47	46	51	50
B6TIK6	Cluster of Sarcosine oxidase	41	48	41	47	5	5	3	5	23	23	31	29	19	22	20	25				1	41	44	30	39	43	53	58	49
B4FAE1	Cluster of Ras protein RIC1	41	43	39	43	20	15	18	21	18	25	30	24	9	17	17	21	26	19	28	18	23	42	32	31	36	43	42	34
B8A3D0	Cluster of Uncharacterized protein	41	51	55	55	53	79	76	71	62	88	54	66	54	87	85	89	59	64	77	53	47	64	52	61	64	59	64	68
Q5NKS5	Cluster of Granule-bound starch synthase	40	30	14	37	22	15	20	21	6	3	13	7	8	3	4	5	6	7	10	9	5	3	2	4	27	33	32	35
C5XWF4	Cluster of 60S ribosomal protein L6	40	42	25	33	10	16	12	13	6	9	22	9	8	33	29	24	14	9	21	18	20	18	9	15	39	41	40	35
B4FW57	Cluster of Uncharacterized protein	40	45	30	43	32	18	11	25	26	15	20	15	25	7	6	15	25	13	28	10	22	28	18	23	30	41	42	41
C5XVJ1	Cluster of Putative uncharacterized protein Sb04g004540	40	45	35	58	32	11	9	20	26	16	24	22	22	4		3	20	16	30	18	21	34	10	27	34	38	46	35
B6T379	Cluster of 40S ribosomal protein S15	40	49	62	60	46	20	25	65	83	76	43	76	49	48	45	45	46	70	64	59	71	75	72	60	36	39	40	38
B4FUE0	Cluster of GTP-binding protein PTD004	39	38	26	32	19	8	10	18	15	12	14	14	7	7	9	9	13	16	23	12	16	21	9	15	44	39	41	43
B6T1H0	Cluster of 40S ribosomal protein S6	39	45	28	41	5	15	18	21	8	18	29	21	2	15	17	11	11	17	26	20	8	18	16	17	55	44	42	36
K7V7I6	Cluster of Uncharacterized protein	39	40	51	41	46	29	26	37	56	56	26	36	44	35	27	42	46	40	54	29	67	52	44	47	31	43	46	45
K7UGR2	Putative TCP-1/cpn60 chaperonin family protein isoform 1	39	42	50	56	43	50	36	43	56	53	47	50	49	46	38	40	48	57	58	47	50	65	75	81	41	45	46	42
B8A377	Cluster of Cysteine synthase	39	37	59	48	42	50	46	54	90	99	35	69	94	132	144	110	50	65	68	75	64	73	77	89	37	36	41	41
C5YD68	Cluster of Putative uncharacterized protein Sb06g003090	38	45	22	37	11	3	4	11	1	1	7	1	5	2	11	4	1	1	3	9	4	5		3	25	29	39	30
C5WNU9	Cluster of Lipoxygenase	38	28	25	37	29	5	3	8	17	8	8	6	4	1		1	5	7	11	7	11	5	2	5	19	23	21	25
K7VCJ9	Cluster of Uncharacterized protein	38	34	32	32	33	11	11	13	22	13	12	5	38	15	22	22	11	5	9	8	12	10	8	11	28	29	38	43
B4FZN6	Cluster of 40S ribosomal protein S7	38	35	35	45	26	13	13	19	27	22	25	23	20	8	9	10	25	22	26	18	32	25	18	24	31	27	32	29
C5XE18	Cluster of 40S ribosomal protein SA	38	36	32	37	28	23	20	26	27	27	24	24	20	19	18	18	26	27	34	31	32	31	27	32	36	38	39	35
C0PHH5	Cluster of Dihydrolipoyl dehydrogenase	38	40	37	38	18	20	18	18	27	30	27	26	29	21	27	23	23	23	38	21	30	31	24	34	39	42	37	38
K7UCB5	Cluster of Putative TCP-1/cpn60 chaperonin family protein (Fragment)	38	39	46	54	38	37	35	46	50	54	46	45	36	42	39	44	43	58	53	40	37	59	61	59	40	41	51	42
C4IYE1	Cluster of Uncharacterized protein	37	38	21	31	19	2	1	5	6	2	12	2	11	1	4	3	11	4	4	7	3	5	2	7	29	31	33	35
C0PCQ6	Cluster of Uncharacterized protein	37	40	26	37	26	17	15	18	24	18	26	21	20	18	15	15	21	17	25	17	25	26	20	23	36	34	35	33
G2XK63	Cluster of Putative uncharacterized protein	37	40	39	47	29	29	28	44	33	28	31	35	28	16	16	17	21	30	35	32	27	24	30	30	24	27	29	27
B4FBY6	Cluster of Uncharacterized protein	37	25	69	43	67	28	13	41	62	92	28	69	47	45	76	33	51	78	66	81	65	51	43	56	17	26	24	34
C0P5C0	Cluster of Importin subunit alpha	37	38	49	52	63	45	36	51	65	78	46	60	56	48	53	47	70	54	66	41	63	71	85	68	30	29	34	36
K7TY03	Uncharacterized protein	35	24	18	20	16	7	6	11	12	9	14	9	8	5	5	9	13	10	15	7	15	14	6	10	24	29	39	33
C5WTM9	Cluster of UDP-glucose 6-dehydrogenase	35	33	29	41	15	6	5	12	16	10	16	6	12	10	9	12	8	11	19	10	12	15	6	15	44	52	43	44
C5XD91	Cluster of 40S ribosomal protein S3a	35	34	47	52	26	25	19	41	28	36	37	42	22	23	20	18	29	34	41	35	27	49	43	49	33	38	33	29
B6TTP0	Cluster of Histone H3	35	44	51	60	29	19	17	39	40	43	43	60	1	26	21	13	23	48	49	46	16	37	40	45	42	33	32	34
P49353	Cluster of Farnesyl pyrophosphate synthase	35	44	34	31	75	30	34	38	54	37	19	33	52	24	20	28	52	33	43	21	91	52	54	46	30	42	46	40
B6T9C0	Cluster of Putative ATPase, V1 complex, subunit B protein isoform 1	34	26	32	39	11	9	7	13	18	15	22	20	4	10	11	12	14	21	27	19	12	18	15	21	23	29	28	29
K7VDJ2	Cluster of 40S ribosomal protein S17-4	34	38	30	43	18	16	19	20	25	22	24	34	14	8	13	8	18	32	35	21	22	23	19	25	29	28	32	31
C5YHF8	Cluster of Putative uncharacterized protein Sb07g004290	34	36	43	47	20	19	18	22	25	19	32	29	15	16	11	18	27	36	38	31	23	39	36	33	30	35	32	32
B6UC34	Cluster of Glutaminyl-tRNA synthetase	33	38	27	33	35	4	6	13	22	8	14	6	25	9	11	11	13	5	10	11	23	14	7	11	33	34	35	40
C5X8X7	Cluster of Glucose-1-phosphate adenylyltransferase	33	29	28	26	24	15	19	22	19	10	17	11	16	13	13	18	13	11	14	10	19	19	15	18	24	33	52	43
B6T7J7	Cluster of Serine hydroxymethyltransferase	33	32	66	54	42	57	46	69	51	113	36	67	76	143	142	124	53	74	73	77	86	93	104	94	37	43	38	39
C5YET5	Cluster of Putative uncharacterized protein Sb06g013930	32	38	17	23	15	2	5	6	9	4	7		10	5	6	8	6	3	7	6	8	9	3	6	24	40	37	27
Q06509	Cluster of Caffeic acid 3-O-methyltransferase	32	19	22	32	13	12	11	18	12	18	19	15	14	14	15	11	4	14	19	15	8	14	11	9	43	39	36	34
C5XW73	Cluster of Putative uncharacterized protein Sb04g005040	32	33	36	41	23	11	13	23	31	20	25	17	22	9	9	8	28	22	31	22	22	24	25	21	29	33	41	37
P80639	Cluster of Eukaryotic translation initiation factor 5A	32	30	32	32	31	33	23	27	32	27	25	26	24	28	26	27	32	34	32	30	43	34	32	39	26	33	28	35
B4FSV6	Cluster of 6-phosphogluconate dehydrogenase, decarboxylating	32	39	57	60	21	16	18	36	27	43	22	38	27	27	31	24	12	25	39	20	15	29	27	23	43	40	37	44
B4FD90	Cluster of 40S ribosomal protein S19	32	31	63	58	25	49	42	55	36	61	50	58	25	50	44	40	45	56	59	54	42	75	68	71	24	28	29	27
B6TIL6	Cluster of 3-ketoacyl-CoA thiolase 2, peroxisomal	31	30	18	29	20	5	7	11	15	10	12	8	9	8	11	7	15	9	18	12	16	25	12	14	24	28	29	30
B6TMW7	Cluster of Transaminase/ transferase isoform 1	31	31	22	30	21	21	13	18	17	16	19	18	17	10	15	13	16	19	19	14	19	21	14	16	34	35	39	35
P52855	Cluster of 60S acidic ribosomal protein P1	31	26	23	12	62	9	7	27	58	22	9	20	26	20	15	17	23	23	24	21	11	13	16	20	25	34	43	42
C5X4C8	Cluster of Putative uncharacterized protein Sb02g009810	31	38	31	39	17	26	18	16	18	13	19	13	11	48	47	35	7	14	16	22	11	23	12	18	44	39	36	34
B4F8K1	Cluster of 60S ribosomal protein L7-2	31	35	26	29	29	15	10	15	47	21	21	17	27	25	36	44	36	15	19	13	29	24	18	16	22	29	38	35
B6T769	Cluster of 60S ribosomal protein L7a	31	40	37	50	17	35	26	26	25	28	40	30	14	56	67	43	19	33	39	37	15	25	24	36	48	38	34	35
B6SLF6	Cluster of Antimicrobial peptide MBP-1	31	39	57	55	4	49	51	48	7	43	20	45		13	16	8	39	127	130	188	3	33	40	48	6		4	2
C0HHC4	Cluster of Uncharacterized protein	31	28	60	46	53	58	68	67	62	76	40	52	64	93	80	83	56	58	61	51	62	71	81	83	42	44	43	43
C4J6K9	Cluster of Rab GDP dissociation inhibitor alpha	30	28	16	19	12	9	6	7	6	7	8	9	4	4	5	7	14	11	15	10	9	13	8	11	31	31	33	35
Q8W2B7	Cluster of DIMBOA UDP-glucosyltransferase BX8	30	28	28	38	11	6	7	11	20	16	20	11	8	2	8	6	10	14	18	13	15	25	16	16	26	23	26	24
B6SKZ9	Cluster of 40S ribosomal protein S12	30	32	37	31	21	33	24	29	27	42	29	41	19	30	33	30	23	50	31	45	24	36	40	41	26	28	31	27
C5Y1X4	Cluster of Putative uncharacterized protein Sb05g009350	30	24	42	38	11	21	25	25	25	41	30	24	20	40	36	37	30	31	31	26	39	31	46	42	41	56	50	54
B4FWR7	Cluster of 60S ribosomal protein L13	30	44	39	53	17	40	29	32	29	45	49	44	16	35	45	34	18	41	44	38	24	34	38	33	46	37	29	33
B4FB66	Cluster of 40S ribosomal protein S5	30	43	64	51	32	43	34	59	48	66	58	57	34	44	44	33	40	69	69	60	47	84	72	79	33	28	30	19
C5XM02	Cluster of Eukaryotic translation initiation factor 3 subunit A	29	25	6	14	12				5		3		4				4		1	1	6				17	22	25	18
B4F9G8	Cluster of Pyruvate kinase	29	24	16	20	16	2	2	3	8	3	7	6	7	2	3	6	9	6	10	8	20	6	5	11	19	26	27	25
Q41819	Indole-3-acetate beta-glucosyltransferase	29	26	21	31	12	17	17	25	10	16	17	14	6	3	4	4	12	14	21	17	19	26	18	26	19	21	24	17
B4FSN1	Cluster of Uncharacterized protein	29	24	31	31	18	9	7	14	23	17	17	12	10	18	16	12	26	19	24	17	21	21	15	22	14	11	12	14
B4FHX3	Cluster of Uncharacterized protein	29	32	23	25	4	22	17	13	8	19	29	11	7	33	33	31	9	20	22	16	9	20	21	22	28	27	22	23
B6TBX3	Cluster of GTP-binding nuclear protein Ran-A1	29	32	32	35	14	25	18	22	16	20	32	18	10	23	19	19	16	23	25	31	20	37	33	34	29	24	26	32
B4F9H6	Cluster of Superoxide dismutase	29	30	29	17	29	24	14	24	27	32	15	23	31	33	45	28	11	30	26	17	39	19	30	33	34	32	35	33
B6TRR5	Cluster of Formate dehydrogenase 1	29	29	31	34	25	17	12	30	28	26	18	26	24	16	22	16	33	28	38	28	32	27	29	27	28	36	46	40
B6T8R3	Cluster of 40S ribosomal protein S10	29	33	39	45	26	38	33	27	46	39	28	39	31	34	39	36	46	43	55	39	42	50	45	47	24	22	25	18
B6T7B2	Cluster of 40S ribosomal protein S9	28	27	10	13	15	0	2	3	13	3	11	3	11	5	5	3	8	5	10	3	15	5	2	2	27	30	29	25
B4FSJ2	Cluster of Elongation factor Tu	28	30	18	17	10	4	4	3	10	7	8	5	10	4	5	7	11	7	9	7	11	8	6	5	19	27	32	29
C5XR30	Cluster of Putative uncharacterized protein Sb03g028050	28	29	20	26	9	9	7	8	12	10	12	10	4	3	2	5	7	9	11	7	12	25	20	21	17	16	18	17
B4FBF6	Cluster of Uncharacterized protein	28	41	21	30	5	9	8	16	4	8	17	9	1	3	4	5	7	9	17	11	7	15	10	10	33	30	36	29
C5Y895	Cluster of 60S ribosomal protein L18a	28	28	14	34	6	13	6	10	4	6	19	11	3	19	40	25	4	10	12	16	6	13	6	11	27	28	24	24
C5Z5Q3	Cluster of Putative uncharacterized protein Sb10g023770	28	29	26	26	21	13	7	21	18	24	18	20	14	17	22	20	20	26	31	19	28	20	26	24	27	27	28	25
B6SJ18	Cluster of 40S ribosomal protein S13	28	21	33	42	19	19	13	28	20	21	32	37	21	17	18	19	22	27	35	20	32	39	25	28	22	25	28	27
B6SNY0	Cluster of Cystatin	28	28	42	45	27	28	19	33	36	31	33	27	29	27	29	29	22	27	33	25	32	37	38	42	22	24	20	22
B4G286	Cluster of 40S ribosomal protein S18	28	33	43	46	16	40	33	34	21	43	40	48	17	37	34	29	20	48	42	43	36	59	60	57	26	23	21	25
B4FK49	Cluster of Nucleoside diphosphate kinase	28	24	31	32	32	36	33	45	36	41	31	37	31	44	56	39	24	45	41	35	34	47	58	52	29	37	38	35
B4FRC9	Cluster of Transaldolase 2	28	21	39	29	34	31	23	29	48	56	15	48	44	60	61	52	47	44	41	39	43	47	39	44	19	26	26	29
K7TV56	Cluster of Carbonyl reductase 1	28	31	45	43	40	33	26	41	48	62	42	43	28	29	27	26	48	56	52	44	73	88	93	72	9	11	12	11
B6SKP5	Cluster of Osmotin-like protein	27	33	31	28	6	15	11	12	12	16	13	18	1	5	5	3	9	19	19	15	3	8	5	8	5	4	4
C0HIX4	Cluster of Uncharacterized protein	27	23	19	21	21	4	3	8	16	8	8	7	14	6	8	11	16	9	11	7	20	7	9	8	16	21	21	23
B6SJC8	Cluster of 60S ribosomal protein L18	27	29	14	21	11	12	8	14	10	10	17	14	7	20	23	24	13	13	16	8	8	13	7	7	19	18	35	18
C5XVC9	Cluster of Putative uncharacterized protein Sb04g004030	27	26	27	33	11	13	14	21	15	19	20	20	10	12	9	14	11	22	26	18	12	26	18	22	29	25	25	18
C5X6H6	Cluster of Putative uncharacterized protein Sb02g044060	27	19	20	19	17	15	17	17	19	27	15	19	19	11	16	12	30	18	23	14	30	22	18	18	19	19	27	20
B6SNQ7	Cluster of 40S ribosomal protein S16	27	32	26	40	10	19	25	23	11	24	33	17	8	15	23	20	18	26	32	28	19	26	21	21	32	30	28	20
C5WRV5	Cluster of Putative uncharacterized protein Sb01g000380	27	19	25	26	23	24	16	21	28	23	19	19	25	32	27	29	30	26	27	20	31	30	33	34	26	19	24	25
B6SJ53	Cluster of Putative uncharacterized protein	27	28	26	13		4			38	55	9	30	137	121	127	98	28	14	10	10		20	21	21	83	88	126	101
Q93WS3	Cluster of Sucrose synthase (Fragment)	26	31	14	27	14	3	4	6	10	5	5	6	11	3		5	7	2	5	3	11	8	2	5	20	17	23	19
B6TGG7	Cluster of 3-oxoacyl-[acyl-carrier-protein] synthase	26	30	14	18	3	2	3	5	4	5	9	3	5	2	4	4	5	6	9	6	8	8	6	6	21	31	34	35
B6TG70	Cluster of Mitochondrial-processing peptidase beta subunit	26	27	16	24	11	8	8	9	8	9	13	7	7	3	7	1	5	5	10	9	3	7	8	7	28	22	28	22
B4G0F2	Cluster of Uncharacterized protein	26	23	22	26	21	10	7	12	11	6	7	10	8	8	13	11	1	3	6	3	4	6	5	7	28	34	32	34
Q03865	Cluster of Vicilin-like embryo storage protein	26	27	17	26	19	23	17	21	9	7	5	9	5	2	7	5	31	33	38	45	7	12	4	4	6	3	6	32
B4FFA7	Cluster of Enoyl-[acyl-carrier-protein] reductase isoform 1	26	29	18	21	15	8	8	12	21	13	16	18	9	8	9	7	21	20	22	21	19	12	10	13	18	18	22	18
B6T766	Cluster of 60S ribosomal protein L21	26	34	26	40	11	21	7	15	5	6	20	7	4	36	42	21	5	7	9	15	2	9	5	10	40	31	20	18
C5Y9U0	Cluster of Putative uncharacterized protein Sb06g018900	26	34	32	33	14	21	17	21	23	23	28	25	9	13	12	11	16	27	30	28	14	33	22	27	33	36	29	30
C5YUI9	Cluster of Putative uncharacterized protein Sb09g026810	26	19	29	28	20	35	29	35	33	56	23	29	18	13	13	12	14	38	39	35	30	33	38	37	13	12	14	11
B6UCD0	Cluster of T-complex protein 1 subunit gamma	26	30	38	40	19	30	19	33	19	38	23	42	13	17	21	19	20	44	39	32	30	35	36	45	26	23	29	19
B6UGM2	Cluster of Putative uncharacterized protein	26	23	18	9	19	7	7	12	56	69	5	41	153	104	109	100	297	149	163	75	25	17	22	11	19	32	37	38
C4J4W3	Cluster of Uncharacterized protein	26	25	67	63	26	95	58	55	60	104	55	73	44	100	90	96	77	91	91	84	43	89	101	90	21	23	25	23
K7U1S1	Lysine-ketoglutarate reductase/saccharopine dehydrogenase1	25	30	11	13	2	1			10	5	5		3	2		2	3		2	1	4	6			13	14	22	15
B6SXV4	Cluster of Peroxisomal fatty acid beta-oxidation multifunctional protein	25	26	14	20	17	3	4	5	6	4	7	6	1	2	4	4	2	3	5	5	5	7	3	4	18	21	27	29
K7UDG5	Cluster of Uncharacterized protein	25	26	15	17	24	7	8	6	8	4	8	2	10	4	5	6	7	6	12	9	6	8	3	7	20	17	24	27
C5XXY0	Cluster of Putative uncharacterized protein Sb04g007170	25	19	19	19	13	6	8	6	10	9	11	9	7	9	6	11	9	14	21	12	11	14	9	8	11	16	18	16
B6TKC8	Cluster of Gibberellin receptor GID1L2	25	29	20	19	17	10	7	9	16	12	7	7	6	2	4	6	10	9	6	7	16	20	13	18	15	14	15	21
B6SL10	Cluster of Fasciclin-like arabinogalactan protein 8	25	28	21	22	22	14	11	15	13	14	16	13	17	15	15	16	19	13	17	9	14	14	18	15	21	23	21	17
B6SK03	Cluster of Ubiquitin-conjugating enzyme spm2	25	33	26	30	11	12	11	10	16	17	20	18	4	11	10	14	11	23	25	16	9	15	16	18	33	31	30	29
B7ZYR6	Cluster of Uncharacterized protein	25	26	26	30	24	12	9	23	17	14	15	11	17	11	13	16	9	7	15	10	14	14	9	12	33	38	49	42
C5XYN1	Cluster of Putative uncharacterized protein Sb04g008500	25	36	32	37	9	22	20	24	11	14	35	20	3	17	16	10	18	23	33	25	11	23	12	20	24	24	19	16
B6TS21	Cluster of Succinyl-CoA ligase beta-chain	25	29	32	35	10	18	19	19	16	22	22	20	9	19	15	30	12	19	33	15	18	24	29	27	23	27	27	25
B4FSV5	Cluster of Uncharacterized protein	25	29	30	39	28	13	14	17	23	27	22	21	15	14	16	20	24	30	37	22	28	26	21	23	27	27	31	24
B4FL64	Cluster of Ribosomal protein L19	25	28	32	48	14	24	23	23	19	30	30	36	14	31	45	40	19	29	34	33	12	29	21	19	26	23	26	18
B4FDR7	Endosperm specific protein	25	24	36	24	48	32	28	31	46	48	18	32	42	40	41	44	45	24	30	25	50	25	29	32	15	20	20	20
C4J929	Cluster of Ribosomal protein	25	33	32	36	42	29	24	29	46	50	37	48	24	22	20	30	46	34	50	34	37	45	50	37	26	30	31	26
B4G0T5	Putative aminotransferase class III superfamily protein	24	14	18	27	8	2	3	13	19	12	9	19	16	9	8	8	12	15	23	16	12	15	9	16	12	15	24	24
K7V9V6	Cluster of Isocitrate dehydrogenase [NADP]	24	28	25	35	21	9	13	14	16	9	21	10	11	8	10	14	14	12	19	8	18	23	16	14	26	34	37	33
C0P3X9	Cluster of Uncharacterized protein	24	28	21	32	8	11	8	15	15	25	22	23	7	13	22	15	14	26	25	16	8	24	16	24	18	23	22	24
B4G1D2	Cluster of CBS domain protein	24	23	20	27	10	21	19	23	17	29	20	21	7	17	17	19	15	27	26	20	6	25	27	20	18	18	23	17
C5XKV8	Cluster of Putative uncharacterized protein Sb03g035420	24	19	24	30	23	24	25	24	31	38	18	28	38	25	30	33	13	23	24	19	54	38	42	41	26	34	29	32
C0PK05	Cluster of Putative glyoxalase family protein	24	27	40	34	24	58	42	47	54	79	34	56	38	103	91	73	102	65	74	75	74	104	117	98	18	19	20	20
B6TXR8	Cluster of Phosphoserine aminotransferase	23	27	12	15	8	2	4	5	8	3	9	2	4	2	3	4	5	6	13	9	5	10	6	4	30	24	30	25
O80413	Cluster of Mitochondrial phosphate transporter	23	27	14	25	19	2	3	5	13	4	6	5	10	5	4	7	9	4	8	6	14	5	2	4	24	29	34	33
B6TG85	Cluster of 60S ribosomal protein L13a	23	28	14	23	9	13	8	9	10	6	10	8	9	25	30	26	8	10	13	9	12	12	5	11	31	22	22	22
B4FTC9	Cluster of Uncharacterized protein	23	25	19	23	23	15	10	14	17	13	17	13	11	11	10	9	17	18	19	16	14	13	11	11	14	18	18	19
C5XIY9	Cluster of Dihydrolipoyl dehydrogenase	23	28	22	24	16	12	12	13	10	11	17	14	9	12	11	13	17	20	22	15	21	14	14	16	23	25	27	26
B4FWX5	Cluster of Uncharacterized protein	23	21	27	26	20	31	24	26	28	55	18	30	23	39	43	37	15	37	34	28	14	14	18	23	16	21	21	22
A2SZW8	Cluster of 1-Cys peroxiredoxin PER1	23	32	32	32	17	23	25	21	29	43	22	32	25	27	37	28	37	55	61	46	23	40	37	37	29	20	24	23
Q94G64	Cluster of T-cytoplasm male sterility restorer factor 2	22	19	13	21	5	4	4	5	4	6	6	7	5	4	9	5	9	8	13	7	6	1	1		17	15	17	24
C0PGQ1	Cluster of Uncharacterized protein	22	20	14	22	20	5	6	5	12	4	15	4	9	2	5	6	6	3	4	5	5	9	5	8	9	11	17	18
C5YWA7	Cluster of Putative uncharacterized protein Sb09g016470	22	20	16	12	24	5	5	10	24	12	6	10	19	2	6	6	11	14	21	7	18	21	10	10	15	22	24	22
B4F8V9	Cluster of T-complex protein 1 subunit delta	22	19	21	31	12	7	5	14	11	7	10	14	7	8	6	8	15	15	22	11	11	10	11	22	15	23	21	18
C5YWF2	Cluster of Glucose-1-phosphate adenylyltransferase	22	27	17	19	12	11	15	8	22	16	13	14	9	8	10	9	16	11	13	14	15	14	12	17	17	17	19	18
B4G249	Cluster of Isocitrate dehydrogenase [NADP]	22	24	23	32	25	10	13	15	18	11	19	13	10	6	8	13	14	11	20	7	17	23	17	15	24	33	36	32
B4FPA0	Cluster of Uncharacterized protein	22	20	21	18	19	9	8	23	20	30	11	17	14	14	18	21	18	21	31	20	26	38	27	19	16	21	24	22
C0PM74	Cluster of Uncharacterized protein	22	22	33	31	44	41	30	36	46	42	26	31	37	26	30	35	34	48	49	38	55	56	54	50	25	23	23	30
B6TL91	Hsc70-interacting protein	22	26	56	48	43	43	42	55	48	75	35	73	39	68	56	57	58	69	66	63	43	77	77	72	22	26	26	20
K7VKI2	Cluster of Uncharacterized protein	21	21	10	15	5		1	4	4		4	2	1				3	2		2	3	3		1	13	20	20	18
B4F8P4	Cluster of Anthranilate synthase component I-1	21	25	18	23	5	9	6	6	7	5	9	5	1	1		1	7	8	11	8	13	13	6	9	3	5	5	7
K7UCM4	Cluster of Uncharacterized protein	21	11	9	7	22	2	3	5	14	2	2	2	8	1	2	1	13	3	4	2	16	2	0	4	10	21	28	27
C5X7Z0	Cluster of Putative uncharacterized protein Sb02g001450	21	20	12	18	12	3	3	12	6	9	9	8	2	7	5	6	7	7	9	9	12	9	6	10	23	23	17	14
C5YBU9	Cluster of Putative uncharacterized protein Sb06g021850	21	26	19	23	16	3		6	9	4	7	4	7	2	3	5	10	5	13	3	8	9	5	6	18	24	28	23
K7UCH1	Cluster of Putative TCP-1/cpn60 chaperonin family protein	21	20	13	24	13	10	6	6	12	8	9	7	11	7	7	11	11	11	15	9	11	17	11	11	15	21	21	20
C0HHC3	Cluster of Uncharacterized protein	21	14	19	21	12	10	12	11	20	19	13	8	6	7	9	10	9	10	12	8	17	15	13	13	15	16	19	15
B6T715	Cluster of Aldehyde dehydrogenase	21	25	22	25	13	12	12	8	11	20	8	13	12	7	10	10	10	12	20	7	7	9	5	6	20	15	22	20
K7UFV4	Cluster of Uncharacterized protein	21	22	16	12	35	10	5	5	22	9	5	6	25	14	13	18	20	5	8	6	23	6	5	5	11	21	31	20
B6TRW8	Cluster of Dihydrolipoyllysine-residue succinyltransferase component of 2-oxoglutarate dehydrogenase complex	21	17	14	18	6	11	11	14	6	12	17	16	5	11	11	10	16	14	19	14	14	17	15	18	15	23	23	16
B4FJ27	Cluster of 40S ribosomal protein S24	21	26	21	28	22	13	10	14	19	14	19	16	9	9	9	7	9	14	19	23	13	20	13	17	24	18	20	20
B6SHX0	Cluster of 5a2 protein	21	36	20	20	9	22	20	16	11	20	22	19	5	15	25	10	15	27	22	27	9	12	8	13	16	20	14	9
C0PLN9	Cluster of D-3-phosphoglycerate dehydrogenase	21	27	23	29	28	6	7	12	13	11	12	16	16	10	12	12	12	15	16	21	15	8	6	14	30	32	35	31
O48556	Cluster of Soluble inorganic pyrophosphatase	21	24	23	27	7	10	10	10	15	9	13	15	9	13	14	11	11	24	24	19	13	21	19	20	31	33	31	35
B4FN24	Peroxiredoxin-5	21	20	22	21	14	15	7	22	15	30	13	18	17	31	32	26	15	18	21	15	11	18	23	25	14	19	18	18
B6TBW4	Cluster of Proliferation-associated protein 2G4	21	27	32	31	10	15	15	24	10	21	21	19	6	23	23	23	22	20	26	21	14	31	26	27	22	20	17	16
C4JBG7	Cluster of Uncharacterized protein	21	24	21	29	14	21	16	12	15	21	19	21	19	28	22	26	24	24	30	22	12	22	15	18	23	31	31	26
P19656	Cluster of Non-specific lipid-transfer protein	21	20	25	21	17	38	28	31	17	34	17	25	10	26	35	26	26	30	28	32	16	20	28	26	20	23	23	23
C5XT04	Cluster of Putative uncharacterized protein Sb04g001720	21	23	33	30	17	42	31	32	47	52	34	37	27	70	60	60	41	50	50	47	22	54	57	55	17	15	19	12
G5DDC2	Cluster of Aminoaldehyde dehydrogenase 1b	21	22	34	26	42	34	29	29	63	67	17	38	60	51	65	59	53	46	39	32	63	36	51	46	16	17	21	20
C5YHH1	Cluster of Putative uncharacterized protein Sb07g004420	20	18	15	20	6	3	2	2	1	1	6	3	5			1	2		5			3		1	16	19	20	22
C0P451	Cluster of Endochitinase B	20	21	22	34	7	15	23	18	3	10	11	14		4	3	3	13	19	21	17	4	5	6	6	8	3	3	7
B4F861	Cluster of Uncharacterized protein	20	25	17	16	17	9	9	10	14	12	10	10	23	12	10	11	11	8	14	8	11	13	14	12	25	25	26	25
Q71RX2	Cluster of Isopentenyl pyrophosphate isomerase	20	18	22	27	11	13	11	12	19	24	17	14	22	11	12	8	16	17	22	16	25	32	29	29	16	13	23	21
Q9SWR9	Cluster of Dihydrolipoamide S-acetyltransferase	20	25	25	29	15	14	15	11	17	15	15	13	13	13	20	10	26	22	29	17	17	20	18	23	20	24	25	21
B4G0Z5	Cluster of 60S ribosomal protein L27a-3	20	24	22	36	10	14	15	14	15	22	23	22	15	33	34	32	7	15	19	13	10	28	15	17	23	20	20	25
K7TQJ7	Uncharacterized protein	20	21	34	40	17	27	24	28	17	31	27	29	18	19	21	13	23	24	34	22	23	39	21	32	20	22	22	19
O48557	Cluster of 60S ribosomal protein L17	20	28	37	45	10	30	21	24	23	30	39	33	13	39	41	34	20	37	31	26	10	30	26	30	20	19	22	17
K7TNK3	Uncharacterized protein	20	10	51	37	30	54	40	38	42	58	37	48	64	89	78	93	52	38	44	47	37	56	74	53	20	21	23	21
C5Z2J6	Cluster of Catalase	20	21	48	33	39	65	35	50	54	77	36	56	51	78	96	89	58	53	69	51	45	58	61	59	20	22	16	15
C5Z0L2	Cluster of Putative uncharacterized protein Sb09g004450	19	16	11	11	19	3	2	4	9	1	7	1	7	2	3	1	1	0	4	4	5	1	1	2	20	21	25	31
K7V316	Cluster of Uncharacterized protein	19	21	6	19	9	3	3	7	3	5	7	3	8	1	1	2	6	3	8	2	8	12	3	9	11	19	25	14
B4FAL8	Cluster of Uncharacterized protein	19	19	14	16	12	4	3	4	8	3	4	2	6	5	4	7	10	6	8	6	5	9	3	6	23	19	26	25
C4J4E4	Uncharacterized protein	19	15	18	18	18	9	9	9	15	8	8	7	6	4	4	3	10	10	12	8	14	9	13	7	9	11	13	10
B6UCS5	Cluster of Hydroxyacid oxidase 1	19	19	28	28	11	12	4	14	12	9	12	15	2	2	5	3	9	12	16	7	9	9	3	8	11	7	12	9
B4FT85	Isochorismate synthase 1	19	17	15	21	6	9	7	9	15	14	10	9	7	9	7	11	6	10	11	6	6	4	7	6	17	18	17	19
P25460	Cluster of 40S ribosomal protein S11	19	29	15	23	5	10	9	11	2	4	17	8	0	13	10	8	2	10	10	20	1	7	6	11	30	26	18	15
K7TYB0	Cluster of Uncharacterized protein	19	19	19	23	5	14	6	8	1	9	16	10	1	26	30	22	3	8	10	12	0	6	2	6	20	15	18	14
B4F9U9	Uncharacterized protein	19	24	15	26	11	4	3	6	10	5	18	6	8	5	8	9	14	9	17	10	20	22	14	19	10	14	16	14
B6THR9	Cluster of 3-isopropylmalate dehydrogenase	19	17	16	16	25	5	7	13	31	14	6	14	17	9	15	12	30	16	21	8	24	11	8	7	10	12	16	19
B7ZZM7	Cluster of Uncharacterized protein	19	23	21	33	13	11	8	10	14	11	17	14	10	4	6	8	18	20	21	18	20	15	12	19	23	25	24	23
B4FT31	Cluster of Uncharacterized protein	19	21	16	11	25	14	11	10	23	16	12	12	20	9	20	13	22	14	18	16	21	18	19	15	18	18	22	18
B6TDT1	Cluster of 26S protease regulatory subunit 6B	19	23	19	23	19	8	8	15	16	13	11	16	21	8	14	9	13	21	25	14	26	25	20	19	17	18	16	16
C0PB44	Cluster of Transaminase/transferase	19	20	21	24	11	14	14	11	13	18	17	14	9	12	12	15	15	14	18	13	17	18	13	16	23	26	28	27
Q41764	Cluster of Actin-depolymerizing factor 3	19	16	15	18	21	10	10	9	23	11	12	9	19	12	12	11	20	14	18	17	21	18	19	18	22	26	27	28
B6TJW0	Cluster of Putative uncharacterized protein	19	24	16	25	12	4	2	7	23	12	9	16	21	15	15	14	27	15	18	15	28	18	14	19	23	22	26	23
B4FIC0	Cluster of Citrate synthase	19	14	22	22	22	13	7	12	20	18	12	15	20	11	11	11	16	16	22	8	18	17	15	18	20	22	31	32
K7U9W6	Uncharacterized protein	19	22	27	33	29	23	15	21	37	33	20	27	17	8	14	13	25	31	38	23	23	29	23	26	17	18	20	23
C0P2V1	Uncharacterized protein	19	18	22	19	21	15	15	24	38	43	17	28	21	30	38	31	22	31	31	21	31	26	27	29	7	9	14	10
B6TYP2	Cluster of Acyl-desaturase	19	26	30	35	17	20	16	23	28	38	14	35	18	26	30	27	30	36	43	32	18	32	29	34	21	22	24	29
C5X4T4	Cluster of Putative uncharacterized protein Sb02g042050	19	32	48	41	35	56	38	33	50	71	38	50	50	66	67	63	33	40	50	45	46	81	73	73	27	28	29	26
B6SLG2	Bowman-Birk type wound-induced proteinase inhibitor WIP1	18	21	12	9		9	9	6		6	3	5						7	4			3	1	4
C5XCM2	Cluster of Coatomer subunit gamma	18	18	10	17	15	2	2	4	9	5	4	3	7	5	3	4	5	4	6	3	4	3	2	4	13	17	20	17
B6T4W5	Hyoscyamine 6-dioxygenase	18	15	14	13	9	3	4	3	12	8	2	8	4	2	2	6	11	7	10	8	10	9	6	5	13	14	16	15
Q6XZ79	Cluster of Fructokinase-1	18	26	13	7	2	2	3	1	9	11	9	9	1	3	6	6	11	6	13	6	14	12	11	13	16	20	22	15
O24578	Cluster of Adenylosuccinate synthetase, chloroplastic	18	18	16	19	10	6	4	5	10	6	12	7	7	3	6	3	12	8	9	5	9	8	6	5	22	18	21	23
Q9ATM8	Cluster of Aquaporin PIP2-2	18	15	19	13	27	4	2	12	15	7	5	6	21	6	8	4	20	6	6	6	19	9	5	6	17	15	11	10
B4FM15	Cluster of 60S ribosomal protein L28 isoform 1	18	20	13	21	8	4	5	8	9	9	17	12	4	10	8	6	8	9	14	9	5	16	9	11	19	13	14	13
B6TH42	Cluster of 60S ribosomal protein L9	18	14	13	15	18	7	5	7	14	7	11	7	9	16	21	15	10	5	6	6	11	7	4	7	16	16	17	20
C5X653	Cluster of Putative uncharacterized protein Sb02g030620	18	17	12	8	5	7	6	10	5	15	10	13	8	19	27	22	8	16	18	7	4	16	15	6	9	10	15	7
Q6RW10	Cluster of Allene oxide synthase	18	11	10	11	20	8	5	13	30	27	2	7	18	9	15	18	17	8	19	10	17	4	5	8	7	11	14	16
B4FFK9	Cluster of Uncharacterized protein	18	24	27	27	12	15	12	10	18	19	11	19	9	2	3	6	16	17	23	15	11	16	17	15	11	11	7	8
B4G0S0	Cluster of Uncharacterized protein	18	24	25	29	20	5	3	18	11	8	10	8	8	8	6	9	14	11	14	11	18	16	13	13	23	26	23	22
C5WZ45	Cluster of Putative uncharacterized protein Sb01g006490	18	19	21	33	10	14	13	20	8	13	9	10	13	24	23	20	11	14	10	18	11	12	10	10	17	16	21	14
C5WU56	Cluster of Lysine--tRNA ligase	18	24	20	27	10	12	12	13	11	22	14	23	17	14	14	7	6	15	25	15	10	21	10	16	19	19	23	18
Q7SIC9	Cluster of Transketolase, chloroplastic	18	19	19	17	9	9	12	13	18	28	12	17	10	16	18	15	13	19	23	17	17	17	17	24	17	15	24	19
B6T451	Cluster of Importin subunit alpha	18	18	28	25	22	23	23	23	36	36	23	26	26	20	20	20	34	31	37	18	28	44	42	33	16	18	16	18
B6T8M9	Cluster of Mitochondrial prohibitin complex protein 2	18	17	32	41	21	28	20	30	23	35	24	37	21	28	21	23	22	40	35	30	31	41	45	36	17	19	18	17
B6TBM1	Cluster of Alpha-soluble NSF attachment protein	18	21	35	31	25	32	21	29	39	45	24	37	25	33	35	29	23	44	48	39	23	37	38	47	10	13	15	12
P49105	Glucose-6-phosphate isomerase, cytosolic	18	22	37	32	42	42	31	40	65	70	30	48	46	51	50	55	52	46	56	58	70	45	56	70	22	20	16	15
C0P4T5	Cluster of Uncharacterized protein	17	9	6	11	7	2	4	4	5	1	6		3	2	1	2	2	3	5	5	5	4	4	3	12	13	14	10
B4FV87	Cluster of Jasmonate-induced protein	17	16	15	19	9	0		6	4	3	5	2	10	6	7	6	2	4	7	5	4	3		1	9	13	10	13
K7UDI4	Cluster of Uncharacterized protein	17	23	6	18	6	2	5	4		3			4	4	7	4	3	3	5	4	4	3	2	4	13	18	22	14
K7UQK1	Cluster of Uncharacterized protein	17	15	11	6	7	4	0	2	6	6	3	4	7	1	2	5	4	8	9	6	9	4	6	5	12	10	18	11
B4FNZ9	General stress protein 39	17	20	12	17	5	9	7	5	7	6	8	8		2	3	2	9	8	14	9	6	7	6	6	14	7	15	13
K7UDW4	Cluster of Uncharacterized protein	17	18	9	15	9	6	1	4	11	5	5	6	6	4	4	7	12	6	12	5	6	8	4	5	13	19	19	15
C0HIZ0	Cluster of Uncharacterized protein	17	19	16	31	21	5	5	14	15	10	11	8	12	10	10	8	7	11	12	9	7	9	7	8	18	21	23	20
K7VPS6	Cluster of Proteasome subunit alpha type	17	13	15	15	16	22	17	13	25	31	10	13	23	25	24	21	15	17	17	12	12	7	10	11	15	17	20	17
C0P4Z5	Cluster of Uncharacterized protein	17	19	32	18	30	18	14	19	36	39	14	26	15	10	10	11	36	19	22	13	23	21	17	23	10	11	10	10
B6T2Y1	Cluster of Peroxiredoxin-5	17	16	17	20	13	23	19	15	24	35	18	23	8	14	26	14	33	24	27	22	24	22	27	30	12	9	13	12
C0PFV4	Cluster of Cytokinin inducible protease1	17	15	25	30	32	30	15	20	31	28	14	28	32	14	16	21	16	18	33	16	22	21	8	14	14	24	26	22
B4F8B8	Cluster of Uncharacterized protein	17	18	15	24	9	18	15	21	24	36	11	25	24	29	38	29	10	30	37	26	17	18	20	33	12	19	19	16
K7UY19	Cluster of Fructose-bisphosphate aldolase	17	15	25	27	15	23	16	24	18	25	15	21	14	33	26	25	26	28	24	23	16	25	25	31	22	24	19	23
B6TQ36	Cluster of Pyruvate dehydrogenase E1 component subunit beta	17	21	24	26	17	23	15	20	34	47	16	27	17	36	46	33	22	29	27	29	20	26	27	36	15	12	13	12
Q6JAH6	Cluster of Glutathione peroxidase	17	23	35	33	11	34	29	24	13	56	31	32	11	35	23	37	22	29	46	24	20	55	50	48	18	22	20	16
B6TLY8	Cluster of Mitochondrial ATP synthase	17	20	48	36	28	46	32	37	39	62	31	44	37	70	69	70	50	39	56	42	29	57	80	58	19	18	18	19
B4G1P1	Cluster of Glutamine synthetase	16	15	7	2	8	1	3	3	4	3	4	2			1	1	4	0	5	2		1			3	5	5	2
C0PF32	Cluster of Uncharacterized protein	16	18	3	7	5			1		1				0				1	1	3		0	0	0	19	19	21	15
C6JS55	Cluster of Putative uncharacterized protein Sb0067s002240	16	14	17	18	7	2	4	2	5	2	8	1	7		1	0	6	2	7	6	5	1	1	3	6	4	4	5
B6SVS6	Cluster of Asparaginyl-tRNA synthetase, cytoplasmic 3	16	16	7	13	3	1		1	2	2	3	2	4	1	3	5	5	3	2	4	7	4	2	2	11	16	16	13
C5WRE1	Cluster of Eukaryotic translation initiation factor 3 subunit B	16	12	5	15	16	3	1	1	7	1	2		7		2	2	2	2	3	2	6	2	0	2	10	18	18	20
K7TSA0	Cluster of Uncharacterized protein	16	15	9	10	7	3	4	2	3	1	9	2	2	3		3	1	2	2	6	3	5	3	5	14	15	15	15
B8A2Q4	Uncharacterized protein	16	19	13	16	11	4	0	4	4	2	3	1	5		1	1	3	4	7	3	2	5	5	2	19	24	23	21
B6SJ08	Cluster of 60S ribosomal protein L18	16	18	7	16	3	6	2	7	5	8	11	8	3	4	15	17	11	5	9	5	6	2	2	1	14	13	20	9
K7W272	Uncharacterized protein	16	14	16	16	7	10	6	6	7	11	3	8	4	9	13	8	21	16	22	18	8	9	6	8	10	3	11	15
B4FM69	Cluster of Putative ribosomal protein S8 family protein	16	18	19	15	4	8	8	11	7	9	15	8	3	8	8	8	7	9	9	3	9	6	6	5	23	26	19	17
C5Z1B4	Cluster of Putative uncharacterized protein Sb09g025900	16	18	22	28	7	7	6	10	10	14	10	14	10	9	11	7	16	25	31	25	10	10	9	14	22	13	11	16
B6SZE0	Cluster of Ubiquitin-conjugating enzyme E2-17 kDa	16	12	22	24	12	7	10	16	11	18	13	16	8	10	8	8	16	17	19	14	13	18	18	20	17	21	23	22
K7TVZ1	Cluster of 6-phosphogluconate dehydrogenase, decarboxylating	16	21	20	27	11	14	8	12	16	17	8	19	14	9	15	8	15	17	23	15	8	15	18	13	20	19	27	19
P21641	Cluster of Oleosin Zm-II	16	15	22	23	15	20	13	13	27	16	15	16	5	5	10	6	18	31	23	26	12	21	23	32	13	6	6	7
C5YJF0	Cluster of Putative uncharacterized protein Sb07g007490	16	18	19	22	13	13	8	13	28	15	9	22	15	8	13	8	19	21	28	19	24	18	13	16	13	15	16	16
B4FAG0	Cluster of Uncharacterized protein	16	11	21	33	14	12	7	18	22	28	16	23	22	18	17	20	20	20	27	12	23	28	25	23	16	15	18	16
B6THA1	Cluster of Grx_C2.2-glutaredoxin subgroup I	16	13	19	15	16	19	21	21	24	32	13	21	15	23	23	23	19	18	25	19	27	34	28	28	9	12	17	16
B6TMB2	Cluster of PDIL2-2-Zea mays protein disulfide isomerase	16	15	24	30	25	25	22	18	31	33	26	28	33	32	26	25	38	35	29	24	37	30	35	30	16	23	17	20
B6TC92	Cluster of 60S ribosomal protein L35	16	19	30	44	14	34	27	33	22	31	42	33	9	35	32	22	19	36	36	39	16	48	45	42	18	13	10	11
B6T8U0	Cluster of Plasminogen activator inhibitor 1 RNA-binding protein	16	23	40	35	38	34	36	35	53	60	26	53	35	35	34	42	72	49	51	44	50	53	48	50	11	17	12	18
Q43712	Cluster of Calcium-binding protein	16	16	30	23	35	33	24	26	42	60	26	28	52	66	65	66	65	45	44	45	62	62	91	67	13	14	19	12
B6EBQ1	Cluster of Indole-3-acetic acid amido synthetase	15	10	11	14	3			3	1	2	2		1				1	1	4	3	1	2	1	1	1	9	8	5
B8A2Y6	Cluster of Uncharacterized protein	15	13	4	8	5				7	2	3	2	4				6		3	1	5	1			8	9	13	12
B6T113	Bowman-Birk type wound-induced proteinase inhibitor WIP1	15	18	9	6	0	6	7	5	2	4	3	4		2	3	2	3	3	3			1			11	8	6	4
E9NQE2	Cluster of Malic enzyme	15	11	10	11	4	2	2	5	4	4	3	4	4				4	7	11	3	6		2		4	7	7	7
K7UJJ8	Cluster of Uncharacterized protein	15	13	5	13	9	1		2	8	1	4	3	5	1	2		0	3	7	2	3	2	2	3	12	12	12	11
C5YT60	Cluster of Putative uncharacterized protein Sb08g005050	15	12	10	15	2	1		1	2	2	6				5	3	4	4	10	5	1	3	1		13	14	14	14
C5YTK4	Cluster of Putative uncharacterized protein Sb08g006370	15	11	8	12	7	1	2	3			6	2	6		2	1	6	4	6	2	3	3	1	2	16	16	19	13
K7VDT6	Cluster of Uncharacterized protein	15	12	12	16	6	2	2	4	10	3	5	4	11	0	0		9	7	11	4	13	6	2	4	12	12	12	9
C5XFC4	Cluster of Pyruvate kinase	15	20	10	18	10	3	1	4	8	2	5	5	3	4	3	8	6	3	4	6	5	2	1	3	16	15	24	19
B6U1W8	Cluster of Non-specific lipid-transfer protein	15	6	14	7	5	17	12	8	9	19	12	7		8	11	7	3	13	9	12	7	10	13	14	3	4	5	7
B4FQ44	Tryptophan aminotransferase isoform 1	15	18	19	21	4	5	6	13	4	10	12	9	6	5	3	7	7	5	11	9	6	13	10	12	15	16	17	16
B6SPN3	Cluster of 40S ribosomal protein S21	15	15	14	13	2	13	6	7	9	11	13	9	1	8	6	9	3	13	12	10	5	13	16	14	16	15	14	12
K7V364	Cluster of Uncharacterized protein	15	14	16	21	19	14	11	13	11	12	13	13	16	11	13	15	11	18	14	10	10	14	12	13	14	14	21	23
B6T6B8	Cluster of 60 ribosomal protein L14	15	15	19	26	3	15	12	14	2	8	18	9	4	24	24	19	10	15	18	20	12	19	18	18	18	16	14	10
C5YI63	Cluster of Putative uncharacterized protein Sb07g026620	15	16	17	25		15	12	13	17	22	15	21	6	18	23	14	11	17	19	16	6	23	16	15	19	14	14	12
B6TTU5	Cluster of Alliin lyase	15	23	26	29	9	5	7	7	14	16	19	16	5	6	3	6	14	25	29	27	12	28	12	16	18	13	19	20
B4FK84	Cluster of Uncharacterized protein	15	13	11	16	18	14	16	10	27	15	14	13	32	17	16	15	24	16	14	14	23	10	11	15	11	17	14	18
B4FA06	Cluster of APx4-Peroxisomal Ascorbate Peroxidase	15	13	12	16	18	15	16	19	20	22	15	23	15	14	15	16	19	21	18	17	17	16	17	18	11	10	11	14
C5YY06	Cluster of Putative uncharacterized protein Sb09g000540	15	13	22	17	8	22	17	10	8	21	16	15	12	26	32	34	27	14	19	13	10	10	10	11	15	18	14	16
B8A0A6	Cluster of Uncharacterized protein	15	16	23	27	19	12	7	17	15	26	15	26	22	17	12	23	24	22	26	18	26	27	21	16	6	13	15	11
B6T2V7	Cluster of HMG1/2-like protein	15	10	16	19	6	29	18	19	13	27	28	32		27	25	29	18	25	26	21	7	29	39	29	10	12	12	10
B6TJB6	Cluster of Proteasome subunit alpha type	15	15	29	25	16	25	19	25	14	37	17	32	13	32	32	30	24	32	32	29	12	20	20	33	16	17	16	15
B4FL17	Cluster of Translationally-controlled tumor protein	15	6	24	27	53	21	14	25	35	35	17	31	41	16	24	28	35	28	28	21	60	34	32	33	11	18	23	24
B4FHT1	Cluster of Annexin	15	11	33	27	23	41	31	33	42	57	31	44	18	33	35	33	32	38	46	34	30	58	63	46	8	10	7	8
B6TD83	Cluster of Pyruvate dehydrogenase E1 component alpha subunit	15	16	30	22	27	42	32	18	33	46	25	25	31	60	54	54	30	33	38	45	23	31	41	41	18	24	26	24
K7URA3	Cluster of Putative aminotransferase class III superfamily protein	14	9	7	13	5			6	6	4		4		2			4		8	3	7	10	1	6		6	11
C5XZX0	Cluster of Putative uncharacterized protein Sb04g030000	14	10	5	13	5	2	2	4	2	2	1	1	3		1	1	2	3	3	3	2	2	2	2	8	8	18	11
C5XZW8	Cluster of Putative uncharacterized protein Sb04g029970	14	16	7	16	12			6	6	0	2	3	3	1		1	4	5	5	5	4	1		3	11	13	18	16
B4G1Z0	Alpha-L-fucosidase 2	14	9	12	16	8	6	6	8	11	6	11	5	3	1		1	2	6	8	4	4	6	4	3	9	6	4	3
C0PFM8	Uncharacterized protein	14	8	6	11	8	3	4	4	8	3	3	2	5	2	4	5	9	5	8	7	10	5	4	3	6	13	13	15
B6UHQ3	Plasma membrane associated protein	14	14	7	5	13	2	1	9	5	2	4	11	2	3	3	3	11	7	5	3	2	1	2	6	9	18	14	17
C0P723	Cluster of Uncharacterized protein	14	16	17	19	8	1	7	4	9	2	7	3	4		4	2	9	7	2	3	6	9	3	5	15	18	20	17
B4FCK9	Cluster of 60S ribosomal protein L22-2	14	18	11	15	4	6	7	9	4	6	10	7	1	3	3	3	7	9	12	9	2	8	6	9	20	17	19	13
C0P972	Cluster of Uncharacterized protein	14	15	15	22	6	4	7	4	8	4	5	8	6	6	6	5	4	8	10	9	7	10	3	5	15	15	17	14
B4G072	DIMBOA UDP-glucosyltransferase BX9	14	8	11	13	8	2	1	4	10	6	8	6	8	1	3	2	11	8	14	9	14	16	11	10	13	15	13	16
C0PIH9	Cluster of RNA-binding region-containing protein 1	14	16	12	13	6	6	4	6	9	6	7	11	7	10	7	10	12	9	14	10	3	7	5	7	13	16	18	10
B4FWU6	Uncharacterized protein	14	13	10	16	7	4	5	10	16	20	8	8	5	7	8	5	9	13	17	9	8	5	3	11	11	9	12	12
B4FC92	Nuclear transport factor 2	14	15	13	13	6	9	14	13	4	9	12	11		7	7	9	9	12	16	11	9	14	19	12	13	10	13	11
B6TAT4	Cluster of 60S ribosomal protein L36	14	23	21	18	1	11	10	10	3	8	18	16	3	16	17	10	4	11	12	10	7	10	5	7	12	9	13	8
B6TAJ3	Proteasome subunit alpha type	14	12	11	9	15	14	12	10	23	21	9	11	18	18	18	19	7	12	15	7	7	9	7	7	13	11	15	15
B6TXS9	Cluster of ATP synthase subunit gamma	14	10	15	15	15	6	4	14	20	17	7	15	17	10	10	12	24	14	18	9	17	7	15	12	10	12	17	15
C5WTV8	Cluster of Putative uncharacterized protein Sb01g043930	14	11	13	18	17	14	13	12	21	19	14	14	15	5	7	6	21	11	19	9	28	16	14	16	10	11	16	12
B6T887	Cluster of Salt tolerance protein	14	12	15	15	19	8	6	9	27	16	5	10	28	18	16	22	22	15	16	7	23	13	17	14	13	22	21	22
B6SP93	Cluster of Histone H1	14	12	24	23	9	14	9	20	14	13	25	17	10	13	11	12	25	27	32	29	10	23	21	25	9	9	12	9
B6T9P4	Cluster of Inositol-3-phosphate synthase	14	13	26	21	5	20	10	11	18	41	12	23	11	26	34	22	25	15	21	18	15	15	23	21	4	6	5	6
C5XUD0	Cluster of T-complex protein 1 subunit alpha	14	14	27	37	10	19	19	19	20	22	21	25	9	15	11	10	15	20	22	19	17	15	17	22	15	14	11	14
B6TI69	Cluster of Indole-3-glycerol phosphate lyase	14	14	16	23	25	26	21	21	22	28	12	22	15	16	19	16	21	24	27	20	16	22	14	14	10	15	15	13
B6TCE9	Cluster of Peptidyl-prolyl cis-trans isomerase	14	21	15	25	5	19	11	10	5	20	19	17	27	66	64	58	7	15	17	19	4	15	20	15	22	19	14	16
B4FG22	Cluster of 40S ribosomal protein S25-1	14	23	33	33	15	26	21	25	29	38	36	42	13	17	17	11	16	36	41	28	10	39	36	35	19	17	20	13
B6THR6	Cluster of L-allo-threonine aldolase	13	18	8	12	3	4	5	7	3	2	5	7	1								1	3	2	3	1	2	3	1
B6U2F8	Cluster of Dolichyl-diphosphooligosaccharide--protein glycosyltransferase 67 kDasubunit	13	12	4	8	6		1	1	3	1		1	6	3	2	3	1	1	2	1	8	1			7	9	11	10
C5XDA8	Cluster of Putative uncharacterized protein Sb02g006330	13	12	8	11	8	1	2	4	5	4	5	2	3	2			1	1	3	3	3	2	2	3	13	13	14	12
B4FBV8	Cluster of Eukaryotic translation initiation factor 3 subunit G	13	11	4	7	5	1	2	5	6	5	5	4	5	1	2	5	6	6	7	2	5	3	1	2	7	11	18	13
Q9FQ11	Cluster of Sucrose-phosphatase 1	13	12	9	14	3	3	4	4	1	2	7	5	3	3	1	1	3	5	11	6	4	7	4	7	12	12	6	10
B6TEW3	Uncharacterized protein	13	5	10	12		6	3	1		12	2	12		3	11	1	11	18	20	15	1	1		1	8	7	6	6
B6TII5	Cluster of Pyruvate kinase	13	10	6	11	4	1	1	2	5	5	3	2	2	5	6	5	4	5	7	2		4	3	4	21	22	16	19
C0P820	Cluster of Uncharacterized protein	13	14	5	14	11	3	3	3	5	2	8	4	9		3		14	6	12	4	11	8	2	6	10	7	8	7
K7UW46	Cluster of Putative tRNA synthetase beta subunit family protein	13	11	9	21	7	3	5	7	2	2	7	5	3	2	4	1	5	5	7	6	2	3	1	4	15	14	18	14
C5X6A0	Cluster of Putative uncharacterized protein Sb02g043440	13	18	11	14	7	3	6	5	6	5	5	5	8	5	2	2	7	3	5	3	7	7	7	7	14	15	16	15
Q9SE94	Cluster of Methylenetetrahydrofolate reductase 1	13	15	15	21	14	4	4	5	9	9	10	8	11	1	2	2	6	6	11	7	6	15	4	4	10	12	20	12
C5WV32	Cluster of Putative uncharacterized protein Sb01g003410	13	14	15	23	4	5	4	15	1	4	15	11		8	4	3	5	12	15	15	3	13	9	12	17	12	9	10
B6SX67	60S ribosomal protein L32	13	16	9	14	4	8	5	8	8	21	13	21	6	11	11	11	6	10	18	11	5	15	11	8	15	10	16	11
K7VLW8	Cluster of Putative TCP-1/cpn60 chaperonin family protein	13	14	16	18	10	15	11	10	15	15	8	12	14	17	17	17	13	12	20	11	9	15	10	11	13	12	12	11
K7WHC8	Cluster of Blue fluorescent1	13	7	20	20	7	14	8	13	20	21	10	22	13	5	7	9	16	20	22	16	24	16	20	19	6	7	6	4
B6TL20	Cluster of Glutathione S-transferase GSTU6	13	11	16	18	7	4	4	13	11	20	4	14	18	10	13	15	29	22	24	17	16	24	15	17	9	16	18	15
B4F8B9	Cluster of Uncharacterized protein	13	12	17	18	9	15	18	17	13	18	10	15	10	7	9	9	19	19	17	18	20	19	19	22	18	16	17	17
B6T4E6	Mo-molybdopterin cofactor sulfurase	13	19	15	13	7	7	4	3	12	17	6	18	10	37	33	40	22	18	22	22	9	10	14	18	6	11	14	14
C5X2E3	Cluster of Putative uncharacterized protein Sb02g039340	13	17	19	22	16	11	9	13	20	15	19	8	11	10	11	9	19	16	22	16	14	19	16	19	21	16	19	18
C5YVF7	Cluster of Putative uncharacterized protein Sb09g028070	13	9	19	17	26	11	9	18	27	32	7	31	5	4	5	6	31	32	28	16	22	22	19	17	3	4	7	4
K7V7A8	Cluster of Uncharacterized protein	13	17	21	24	6	25	19	16	11	18	28	24	3	10	13	9	14	25	21	27	11	26	19	24	19	13	13	12
B4F848	Chaperonin	13	16	14	15	16	17	11	8	16	21	12	14	23	34	28	36	20	21	18	12	18	12	17	16	12	13	15	16
B8A3M0	Cluster of Glutamine synthetase	13	26	24	33	20	14	8	19	17	23	21	19	19	12	16	16	15	16	22	15	15	15	10	19	20	23	21	19
Q5EUD6	Cluster of Protein disulfide isomerase	13	13	20	18	13	18	17	14	28	25	13	18	25	21	26	20	32	23	21	17	22	25	23	16	14	18	16	17
B8A161	Cluster of Nucleosome/chromatin assembly factor group A	13	15	18	24	16	22	19	18	19	27	19	26	26	22	20	28	20	22	26	13	31	32	30	31	15	17	19	16
C0PDB0	Cluster of Uncharacterized protein	13	12	15	19	25	12	9	6	33	18	11	16	60	19	24	21	25	16	19	10	34	24	24	21	30	39	36	48
B4FQJ6	Cluster of Uncharacterized protein	13	16	23	37	18	24	22	19	28	30	31	25	18	15	20	15	23	27	32	20	27	32	36	31	17	16	17	17
B6TI78	Cluster of Peptidyl-prolyl isomerase	13	18	24	24	10	30	18	19	27	29	23	24	20	48	32	46	26	27	28	27	22	24	26	28	13	9	15	11
C5YA50	Cluster of Putative uncharacterized protein Sb06g032470	13	13	20	18	14	28	23	25	28	42	10	17	29	53	57	48	32	27	24	24	16	13	16	21	11	15	17	14
B6TP60	Glycine-rich protein 2b	13	18	25	27	20	39	25	23	43	41	27	34	23	43	40	44	30	29	29	28	34	40	43	46	13	14	13	14
K7TR72	Cluster of Uncharacterized protein	13	20	33	33	10	53	36	38	6	48	31	36	8	53	55	57	31	36	45	39	13	38	50	55	18	13	10	9
Q5EUD5	Cluster of Protein disulfide isomerase	13	13	29	33	11	8	5	19	50	74	54	75	29	48	50	46	87	109	126	94	40	95	85	88	39	34	42	38
K7UV76	Uncharacterized protein	12	8	8	13	3		2	2	2		4	1	4				4		2		1	1			6	9	5	6
K7UYX0	Cluster of Ubiquitin carboxyl-terminal hydrolase	12	18	7	8	4	3		2	3	2	4	1	5	1	2	1		1	3	2		2	1	2	10	13	12	6
B4FFZ9	Lipoprotein	12	14	6	11	3	3	3	3	6	5	4	6	2		2	1	2	3	6	4	4	5	5	3	7	9	8	6
B4FEC3	Cluster of Pyruvate kinase	12	10	10	10	5	0	0	1	6	3	2	1	7	5	3	2	4	2	4	2	4	5	2	2	15	16	18	11
C5XAA7	Cluster of Eukaryotic translation initiation factor 3 subunit I	12	16	7	11	6	2	2	4	6	1	4	3	3	1	1	3	5	4	4	4	4	4	1	5	14	11	13	12
C5X2H5	Cluster of Putative uncharacterized protein Sb02g039660	12	14	12	16	9		1	5	7	1	3	2	3	0		1	4	2	7	1	7	3	1	1	9	14	22	10
K7UR21	Cluster of Uncharacterized protein	12	7	6	9	5	4	3	4	9	5	6	3	5	3	4	7	5	5	6	3	6	5	2	5	7	9	12	10
B6SHF6	Cluster of Mitochondrial-processing peptidase alpha subunit	12	14	12	12	8	2	0	8	5	3	4	3	2	2	5	6	7	4	5	1	2	5	6	6	9	9	13	11
B4F8V5	Cluster of Uncharacterized protein	12	18	8	10	7	2	1	2	7	5	5	1	4	3	4	4	4	4	8	1	4	7	4	5	9	13	17	8
C0P5E7	Cluster of Uncharacterized protein	12	19	10	13	11	2	0	4	7	2	2	3	3	3	2	4	2	3	5	1	3	2			14	19	16	15
C5YBX0	Cluster of Isocitrate dehydrogenase [NADP]	12	14	14	15	11				5				5				5		8	5		9			15	19	22	21
C0PDB6	Uncharacterized protein	12	7	10	16	7	3	3	5	5	4	4	6	7	3	5	3	2	9	11	9	6	4	5	5	8	9	8	9
K7VKX8	Cluster of WD repeat-containing protein RBAP1	12	12	7	14	4	6	7	4	4	6	4	5	4	8	8	6	7	9	7	12	3	5	5	4	8	5	6	7
I2EBS7	Cluster of Thioredoxin	12	9	9	6	2	3	3	3	8	13	7	1	15	8	15	8	3	7	9	7	1	2	4	3	11	15	7	8
B6TBG8	Cluster of 26S proteasome non-ATPase regulatory subunit 3	12	9	9	16	11	2	2	4	11	6	6	6	6	1	1	2	8	7	14	5	6	8	3	4	12	14	14	15
C5YE84	Cluster of Eukaryotic translation initiation factor 3 subunit H	12	6	8	10	8	7	4	6	10	10	6	6	10	4	2	6	12	10	12	8	14	5	4	7	7	7	9	10
B8A0F1	Cluster of Uncharacterized protein	12	12	6	9	9	5	6	4	7	7	5	5	6	7	6	4	10	6	8	6	10	4	6	9	12	17	17	13
B6SIX3	Cluster of 40S ribosomal protein S24	12	14	14	21	13	8	6	8	8	7	10	7	4	6	6	5	6	7	11	13	8	12	7	10	14	11	10	10
B6TRV3	Cluster of Eukaryotic translation initiation factor 3 subunit E	12	12	15	18	16	6	3	8	14	10	4	10	6	2	3	3	14	12	13	8	12	11	7	9	11	11	12	10
A8HNF1	Cluster of Z1A alpha zein protein (Fragment)	12	12	10	7	12	9	2	4	32	37	5	12	4	3		3	24	10	10	8	18	7	8	5	4	4	7	6
Q9M588	Cluster of Prohibitin	12	13	15	16	6	7	4	7	8	6	11	11	10	3	6	3	8	12	11	6	11	11	14	9	18	12	17	16
B4FH44	Cluster of Thioredoxin	12	9	13	15	12	11	12	14	9	13	5	12	7	14	18	13	7	10	15	10	11	23	21	19	15	14	16	10
C5Z9C6	Cluster of Peptidyl-prolyl cis-trans isomerase	12	16	16	20	5	9	11	14	5	16	12	14	3	26	28	21	12	11	15	16	4	9	11	13	18	21	21	20
C0HHH9	Uncharacterized protein	12	14	13	16	17	11	9	22	20	29	10	20	20	21	30	15		3	2	4	19	18	19	26	10	10	15	14
P27347	DNA-binding protein MNB1B	12	8	19	10	8	17	13	15	12	20	13	16		23	26	24	14	17	21	22	6	23	28	27	8	8	5	8
P00761	Trypsin	12	12	14	12	8	14	14	13	2	18	14	17	6	25	20	33	14	15	20	13	11	24	26	25	12	12	12	10
B4FPA1	Cluster of Putative ubiquitin-conjugating enzyme family	12	16	17	17	13	12	12	24	17	21	10	14	9	6	12	11	19	16	19	15	11	23	25	18	11	14	20	20
K7VUK8	Cluster of Putative ribosomal protein L11 family protein	12	14	15	21	18	10	9	11	27	17	20	17	20	11	9	13	20	17	24	15	22	17	23	22	14	15	19	17
B4FQQ1	Cluster of Uncharacterized protein	12	8	19	10	14	35	24	20	12	29	14	18	7	23	25	20	19	19	19	24	8	25	34	33	9	13	12	9
B6T177	Cluster of Non-green plastid inner envelope membrane protein	12	14	36	25	15	23	17	24	22	42	15	30	9	20	16	15	22	31	33	27	8	24	20	24	9	8	5	7
B6TNF1	Cluster of Calnexin	12	19	31	28	33	36	34	32	54	81	34	54	78	95	92	92	152	96	124	96	110	73	92	69	25	28	36	23
K7V184	Cluster of Uncharacterized protein	11	10	3	3	5	1				0	3		1			1	0		1					1	1	3	5	6
K7VNE0	Cluster of Uncharacterized protein	11	4	6	2	11	1	2	5	2		1		1						1		1				1	3	8	5
B6SH90	Cluster of Histone deacetylase 6	11	4	3	3	2				2		1		2			1			1	1	1				6	13	14	13
C5YPB6	Cluster of Putative uncharacterized protein Sb08g016970	11	10	7	10	3	3	2	2	1	2	4	3					1	3	4	4		4	2	4	2	2	3	1
C5XBM7	Cluster of Putative uncharacterized protein Sb02g036590	11	9	5	8	7	1	2		3		2	2	4	0		1	4	2	6	6	5	2	1	1	9	13	13	10
K7US09	Uncharacterized protein	11	11	12	16	11		2	8	8	3	2	2	1	3	3	1	4	1	6	4	1	3	2	5	10	8	7	9
B4FEE3	Cluster of 60S ribosomal protein L27	11	8	5	9	6	3	2	1	4	3	6	2	6	6	7	11	4	3	5	4	7	3	3	4	10	12	10	9
Q9SPD8	Voltage-dependent anion channel protein 1b	11	10	6	9	4	6	4	4	9	9	4	4	5	6	5	6	5	7	6	4	2	4	4	4	9	9	11	14
B6T7R3	Cluster of Ufm1-conjugating enzyme 1	11	15	9	13	5	9	8	5	5	4	7	8	3	2	3	2	7	9	9	8	5	6	2	7	8	8	10	9
C5X4Q0	Cluster of Proteasome subunit beta type	11	7	7	4	17	4	3	6	18	13	2	5	12	11	7	14	6		3	4	7	3	3	4	5	6	9	10
B6TD54	Cluster of ATP-citrate synthase	11	8	11	13	7	7	7	6	6	9	7	6	5	4	7	6	4	11	8	6	7	10	6	6	5	9	8	8
C5WXS7	Cluster of Putative uncharacterized protein Sb01g046570	11	14	9	19	4	4	3	7	5	5	8	3	1	1		2	4	5	9	3	2	5	6	8	16	21	24	16
B6SI26	Cluster of Thioredoxin	11	15	12	11	1	4	7	6	3	9	9	8	1	4	4	4	2	10	11	8	2	7	7	5	21	16	17	15
B4FKD5	Cluster of Eukaryotic translation initiation factor 6	11	11	8	7	9	4	6	4	4	6	5	7	8	10	14	11	10	9	10	7	10	6	9	7	7	10	9	13
C4J030	Uncharacterized protein	11	12	12	13	9	5	6	8	9	8	4	9	8	4	6	5	8	11	10	7	4	8	6	12	13	12	14	10
B6UEA6	Cluster of 40S ribosomal protein S28	11	12	11	15	4	8	6	7	7	7	13	10	2	6	6	6	4	8	15	11	4	15	7	10	15	10	9	9
B6SIV4	Cluster of 60S ribosomal protein L38	11	12	12	16	5	5	4	8	12	12	14	9	0	9	12	8	1	13	15	8	2	14	11	10	6	6	10	7
P49081	Cluster of Malate synthase, glyoxysomal	11	11	8	14	4	6	6	8	7	5	10	9	6	6	6	7	10	12	15	6	4	6	6	5	16	21	20	21
B6T4W6	Aminoacylase-1	11	9	16	12	7	10	6	8	12	13	15	12	9	2	5	7	12	14	17	12	10	11	11	10	7	6	7	5
K7V756	Cluster of Uncharacterized protein	11	13	11	11	10	5	7	10	10	6	9	7	6	12	12	8	6	8	9	11	5	15	9	14	20	13	14	11
C5YZJ4	Cluster of S-adenosylmethionine synthase	11	9	15	17	5	6	6	6	9	7	6	9	11	7	11	8	13	9	16	14	12	9	12	11	10	15	12	11
B6SI42	Cluster of Oleosin	11	11	10	12	6	12	7	6	19	7	8	9	3	5	12	8	12	23	18	15	8	8	10	15	11	7	7	8
B6UAQ7	Cluster of Pectinesterase inhibitor domain containing protein	11	13	11	6	3	9	9	10	5	10	12	12	2	13	19	14	7	9	10	3	4	9	6	11	23	26	23	18
B6T7Z2	Cluster of Cytochrome b5	11	6	16	7	9	10	7	6	10	26	9	10	21	14	18	13	15	10	20	17	14	12	13	11	7	8	7	6
K7VM99	Uncharacterized protein	11	14	17	21	3	15	12	10	7	9	4	20	4	17	17	16	16	27	29	30	2	11	10	10	5	1	3	1
B6SPL7	Copper chaperone	11	11	13	14	6	17	11	11	9	13	14	12	1	17	15	12	10	14	13	17	5	15	22	20	14	10	10	13
K7VAS4	Cluster of Eukaryotic translation initiation factor 3 subunit M	11	10	16	20	21	11	7	10	18	15	11	11	19	7	4	11	20	14	20	14	24	14	12	16	8	11	14	12
O22655	Cluster of Profilin-4	11	7	17	11	14	14	11	13	17	38	13	14	21	45	34	33	18	14	19	14	30	26	32	27	9	13	13	11
Q43863	Cluster of Annexin	11	12	23	27	11	27	20	18	25	33	16	25	8	16	21	18	17	30	36	28	15	29	34	30	12	11	6	10
B6TQB3	Cluster of Ran-binding protein 1	11	13	20	21	24	19	21	12	34	25	19	18	25	26	24	26	37	17	28	19	30	32	33	28	10	11	14	9
C0PMJ0	Cluster of Phenylalanine ammonia-lyase	11	12	26	25	21	27	20	17	38	48	23	25	42	39	51	41	23	21	23	27	10	5	10	12	22	18	21	22
B6T6H3	Cluster of Pyruvate dehydrogenase E1 component subunit beta	11	9	23	18	13	35	28	31	20	48	12	30	26	56	56	48	23	25	27	28	23	22	36	34	11	13	16	17
B6TZD1	Methylthioribose-1-phosphate isomerase	10	10	6	9	6		1	2	3	1		1	1						2	1	2	3	4	3	4	3	5	3
C5Y1U0	Cluster of Putative uncharacterized protein Sb05g027910	10	5	4	8	4						3		2	1	1			1	4						8	12	13	9
C0PIH6	Aldose 1-epimerase	10	11	6	3	2				3	0	3											2	0	3	7	15	13	11
B4FQ98	Cluster of NADH-ubiquinone oxidoreductase 51 kDa subunit	10	6	5	3	6			1	5	2	0		4			1	4	2	2	1	7	4	2	1	5	6	5	12
C5WXC7	Cluster of Putative uncharacterized protein Sb01g018400	10	9	4	9	2	2	2	1	2	3	4		2	1	3		1	3	2					0	10	12	10	8
B4F9J5	Cluster of Glutamate dehydrogenase	10	9	8	6	4	3	1	3	5	3	2		6	2	4	1		1	5			2	1		6	9	7	6
K7U9C9	Cluster of Putative DEAD-box ATP-dependent RNA helicase family protein	10	12	11	10	3	3	3			2	6	1			1		2	3	4	1	1	1		4	7	10	9	5
B6TNC0	Cluster of Ankyrin repeat domain-containing protein 2	10	6	7			4	0		0	4		4	1	5	17	7	9	7	7	3	3	1	5		1	5	1	6
K7VF45	Cluster of Uncharacterized protein	10	17	5	7	4	1	1	3	1		3		3		1	2					1	1			9	13	16	15
B6T4R0	Cluster of 3,4-dihydroxy-2-butanone kinase	10	11	8	6	1	3	3	5		4	1	2	1				3	5	4	5	4	6	4	4	5	6	8	6
K7TUZ0	Cluster of Cytokinin-O-glucosyltransferase 3	10	8	6	6	6	2	2	1	5	5	1	4		0	0	1	5	4	6	2	2	5	2	4	4	6	9	11
K7VM86	Cluster of Uncharacterized protein	10	5	9	11	5	2	2	8	5	5	6	5	7		1	0	3	5	6	3	4	7	2	2	6	8	7	9
Q9SPD7	Cluster of Outer membrane protein porinVoltage-dependent anion channel protein 2	10	10	3	8	4	4	1	2	6	7	4	6	4	4	3	5	4	5	5	4	1	3	3	4	6	9	9	9
B6TWW1	Cluster of Aspartate-semialdehyde dehydrogenase	10	11	6	15	3	1	1		7	3	6	2	2		2	1	3	5	8	1		6	1	3	9	11	16	14
K7USP8	Cluster of Coatomer subunit beta	10	8	3	8	13		2	2	5	2	3	2	12	3	3	7	6	1	3	1	6		0	2	8	11	13	19
B4G066	Cluster of Uncharacterized protein	10	11	8	9	4	4	2	4	5	8	5	7	3	3	3	2	4	8	10	6	3	2		2	9	12	13	9
K7V7U4	Cluster of Eukaryotic translation initiation factor 3 subunit D	10	11	9	12	1	6	4	4	3	6	6	8	1	2	7	6	4	9	10	7	2	7	4	4	9	8	6	7
C0P5R8	Cluster of Uncharacterized protein	10	6	13	14	4	3	1	3	14	10	7	12	5		1	3	12	8	9	7	5	9	3	5	3	3	4	4
B6SJ07	Non-specific lipid-transfer protein	10	5	11	7	1	13	9	6	5	12	11	6	4	8	13	11	2	10	9	9	3	8	12	12	3	3	4	2
B6SKN3	1,2-dihydroxy-3-keto-5-methylthiopentene dioxygenase	10	9	9	11	2	7	6	5	5	9	8	11	1	5	8	4	7	15	15	14	6	10	13	13	5	5	5	4
B4FYE0	Uncharacterized protein	10	10	13	11	5	9	4	7	5	6	13	12	5	3	6	2	7	8	12	4	5	7	3	4	14	13	15	14
C5YVE3	Cluster of Putative uncharacterized protein Sb09g027960	10	14	18	28	8	4	3	2	3	3	14	4	4	2	1	2	5	9	13	7	7	12	6	10	12	10	10	10
K7U2L3	Cluster of Ferritin	10	7	13	12	12	2	2	9	17	18	5	17	5	3	4	4	19	10	19	8	10	7	8	8	0	5	5	4
Q9ZPN0	Cluster of Cytochrome b5 reductase	10	8	9	13	3	10	4	4	4	20	6	13	6	19	20	25	8	8	7	12	4	6	2	6	5	3	4	5
B6T3D4	Methionyl-tRNA synthetase	10	12	4	12	10	4	4	3	11	9	12	12	6	3	5	8	13	15	21	13	11	13	11	11	12	9	14	8
C5YRI0	Cluster of Putative uncharacterized protein Sb08g020840	10	7	5	12	12	9	10	8	12	10	5	7	11	7	10	9	19	14	12	7	13	12	5	4	6	11	17	12
B6SJF5	Cluster of Acyl carrier protein	10	10	9	11	4	13	9	3	5	12	10	15	4	9	11	7	5	10	11	15	7	9	9	13	12	17	18	18
K7UVJ7	Cluster of Uncharacterized protein	10	10	16	13	10	11	7	7	13	12	9	8	9	7	9	8	10	9	14	11	9	14	11	15	9	10	16	9
C5XIN6	Cluster of Putative uncharacterized protein Sb03g046730	10	15	17	17	12	8	9	13	11	14	8	11	8	14	13	14	13	13	18	12	11	15	21	23	13	16	13	12
C5X768	Cluster of Putative uncharacterized protein Sb02g000720	10	13	15	19	7	12	13	10	12	23	14	14	7	15	9	11	13	18	21	14	12	23	22	26	12	11	13	11
B6TNP4	Cluster of Histone H1	10	15	19	26	7	10	13	15	18	11	18	11	3	8	7	9	14	20	17	18	15	30	36	37	1	5	6	3
B6T4Q3	Plasminogen activator inhibitor 1 RNA-binding protein	10	5	17	11	17	14	13	11	21	17	11	19	19	14	16	17	31	14	15	13	23	21	20	18	6	4	4	7
B4FS99	ATP synthase D chain, mitochondrial	10	6	18	10	13	20	16	9	16	25	13	13	14	23	28	20	21	22	22	27	17	27	25	19	4	7	8	9
B4FNC9	Cluster of SUMO1a protein	10	14	16	13	11	22	15	21	5	25	13	17	8	25	33	26	11	20	24	23	7	23	26	24	9	11	12	14
B6TF54	Cluster of Chorismate mutase	10	13	21	22	11	11	8	9	17	22	14	20	15	14	18	17	14	20	24	13	14	29	21	21	20	20	21	19
C0P4L3	Cluster of Uncharacterized protein	10	13	22	23	18	14	11	18	22	30	11	25	27	23	23	27	21	24	30	16	18	22	16	24	5	5	8	7
B6UI10	Senescence-associated protein DIN1	10	11	19	19	36	40	32	33	16	24	11	15	13	19	15	22	24	13	23	9	18	21	25	20	5	8	7	9
B6TKL2	Cluster of DNA repair protein RAD23	10	12	18	10	16	18	11	9	24	27	11	17	19	23	24	28	24	25	27	16	25	20	25	26	13	13	15	16
B4FST4	Cluster of SKP1-like protein 1A	10	9	27	15	23	18	11	11	31	30	10	18	27	21	23	20	23	25	32	25	31	23	18	26	10	8	11	12
C0P3N5	Cluster of Uncharacterized protein	10	12	18	19	9	17	12	15	17	40	13	24	17	23	28	30	39	43	54	40	27	36	34	40	7	8	8	5
B4FHJ2	Cluster of Uncharacterized protein	10	10	47	33	30	42	22	33	44	56	21	47	30	55	55	66	49	43	58	38	19	22	33	25	10	13	18	12
C0HGZ0	Cluster of Putative argonaute family protein	9	10	1	5	2				1	0		1		0	1			1		1			0		4	4	6	5
B4FXY5	Cluster of Uncharacterized protein	9	2	4	4	10			1	3				4				2		1	1	2				2	6	15	12
Q7M1Z8	Globulin-2	9	7	3	5	2												5	5	8	4					3			28
B6SRH9	Cluster of Peroxidase 24	9	9	6	10	8	3	3	3	5	2	2	2			1		2	3	4	2	2	4	1	1	5	6	6	8
C5XX51	Cluster of Putative uncharacterized protein Sb04g025090	9	5	6	8	4	1	1	2	2	2	1	2	3	3	1	3	4	2	3	1	7			2	9	10	10	8
C5X1K7	Cluster of Putative uncharacterized protein Sb01g021890	9	9	8	12	4		0	4			5	1	1	2				1	4	2	1	3		2	13	14	10	11
K7TR93	Cluster of Orange pericarp2	9	5	4	5	5		2	2	9	2	5	3	7	0	0	2	7	4	4	0	7	2	1	4	3	7	8	9
B6TDD0	Cluster of Polygalacturonase inhibitor 1	9	6	10	15	7	2	1	4	8	7	3	2	7	3	1	2	2	3	1	1	7	4	4	4	2	3	3	2
B4FQ29	Cluster of 26S proteasome non-ATPase regulatory subunit 13	9	5	4	2	7	2	2	4	4	6	1	3	7	1	2	1	5	1	5		5	5	1	3	4	10	14	11
B6U4D3	Mitochondrial Rho GTPase	9	10	7	8	4		1	1	3	0	3	1	5		1	2	5	1	4	1	4	2			13	11	15	16
C4J0A6	Cluster of Serine/threonine-protein phosphatase	9	7	8	6	4	2	4	1	1	4	3	7	2	3	5	2	5	3	3	6	1	4	1	2	5	7	11	11
C5Y9I0	Cluster of Putative uncharacterized protein Sb06g031240	9	10	5	8	8				3	0		1	6		1	1	0				2	0		0	17	16	21	19
B4FVK0	Cluster of Arginyl-tRNA synthetase isoform 1	9	11	6	13	8	4	2	3	6	3	5	1	1	1		0	1	4	6	3	3	7	1	3	10	7	10	9
B4G004	Cluster of Uncharacterized protein	9	11	8	11	6	3	2	2	5	2	4	1	2	3	1	3	4	2	2	2	0		1		9	13	21	13
B4FG76	Cluster of Uncharacterized protein	9	10	6	9	10	4	4	3	6	5	3	3	5	2	1	5	2	1	3	1	5	2		5	7	9	11	11
K7VHR5	Cluster of Uncharacterized protein	9	10	9	13	5	2	1	2	6	2	5	4	2	2	2	4	3	6	8	3	1	1	1	4	8	10	12	10
B4FRU4	Cluster of Uncharacterized protein	9	6	7	9	5	8	3	6	3	1	9	4	5	6	2	2	4	8	8	6	3	5	3	7	6	6	5	6
C0PAC2	Cluster of Uncharacterized protein	9	10	7	3	10	6	1	8	5	7	1	5	8	5	7	3	3	8	5	5	4	1	3	5	6	6	7	7
C5WQ18	Cluster of Putative uncharacterized protein Sb01g039800	9	12	10	11	8	1	2	2	1		2	1	2	5		3	3	1	2	2	4	3	0	1	14	15	21	22
B4G0T3	Cluster of Eukaryotic translation initiation factor 3 subunit D	9	12	9	13	6	3	5	3	4	4	6	4	7	2	4	3	5	7	10	5	5	5	2	1	9	9	5	9
B4FFR7	Cluster of Uncharacterized protein	9	12	9	13	4	3	8	6	5	5	11	6	1	4	3		1	8	7	10	3	6		5	9	7	12	7
K7V5E8	Cluster of Uncharacterized protein	9	12	8	13	7	3	2	3	7	3	6	2	14	6	7	10	3	1	4	1	4		1	2	9	12	13	14
B8A305	Cluster of Uncharacterized protein	9	8	6	11	4	4	3	8	7	8	5	5	3	4	5	7	13	6	7	5	8	7	4	6	8	7	8	5
B4FX16	Macrophage migration inhibitory factor	9	10	8	6	13	8	4	5	5	7	6	6	6	5	8	6	6	7	6	8	2	2	5	5	11	10	10	10
C5YSY8	Cluster of Malate dehydrogenase	9	10	15	10	4	8	9	5	4	14	5	7	4	8	9	6	9	13	11	8	4	8	3	6	3	3	3	3
C0P3D0	Cluster of Uncharacterized protein	9	8	8	4	13		2	7	8	11	3	8	5	3	4	6	12	11	10	5	9	9	4	5	6	8	11	13
C4J5B2	Cluster of Uncharacterized protein	9	10	12	10	6	8	9	6	7	18	4	6	8	10	10	8	5	5	7	9	4	1	2	4	5	7	8	8
B7U627	Cluster of DHN2-like protein	9	5	5	5	5	7	8	5	9	9	5	9	9	4	9	11	15	5	9	2	19	9	5	5	6	7	9	7
C0P4D6	Cluster of Uncharacterized protein	9	4	10	9	6	8	5	9	9	9	6	12	6	5	5	5	11	12	14	13	6	8	5	10	3	5	6	4
B4FLQ8	Cluster of 26S proteasome non-ATPase regulatory subunit 14	9	8	10	13	3	7	4	11	7	13	5	10	5	6	5	9	3	13	17	11	3	9	7	7	7	7	6	6
Q9M4U5	Cluster of Histone deacetylase HDT2	9	9	15	16	5	10	6	5	6	6	13	9	3	6	8	10	5	7	8	6	1	13	10	16	7	14	8	8
B6SZA5	Cluster of 3-isopropylmalate dehydratase small subunit 2	9	11	10	10	12	7	5	7	12	9	7	9	9	7	7	7	11	8	12	7	12	10	11	8	8	10	12	9
K7VLV6	Cluster of Uncharacterized protein	9	10	17	21	19	2	2	9	17	7	11	10	14	3	4	3	7	8	10	6	14	14	8	7	9	10	8	9
B4FQK0	Cluster of Uncharacterized protein	9	9	12	7	9	11	11	11	12	19	4	9	9	11	11	8	13	13	11	14	9	7	5	9	9	6	7	5
B6TKC5	Cluster of Nucleoside diphosphate kinase 4	9	8	11	13	11	8	8	10	12	13	6	9	5	6	4	7	14	8	15	9	17	17	14	9	7	7	10	7
B6SJJ1	Cluster of 60S ribosomal protein L31	9	11	17	14	1	12	11	12	1	9	11	13	2	17	18	9	9	12	14	18	5	10	13	13	8	8	6	2
B4FCQ5	Cluster of Uncharacterized protein	9	9	13	14	7	12	8	14	16	24	13	10	9	19	21	17	10	11	13	10	12	12	15	13	9	8	11	12
C0PBR2	Signal recognition particle subunit SRP72	9	11	15	25	15	8	9	15	18	14	12	18	8	11	10	13	14	18	26	17	13	15	8	15	5	13	11	8
B6TBW2	ATP synthase delta chain	9	7	20	20	16	17	10	18	22	24	14	23	16	17	19	12	17	20	29	19	16	24	27	23	6	8	9	8
C0HF77	Cluster of Uncharacterized protein	9	9	4	5	1		2	0	4	3	0		77	77	120	79	4	6	7				0	0	36	41	23	27
B4FJF0	Cluster of Uncharacterized protein	9	8	22	21	12	22	21	23	24	25	26	27	12	18	21	16	25	30	27	29	18	32	23	28	5	4	5	2
B4FGM4	Cluster of Endothelial differentiation-related factor 1	9	10	15	17	6	29	26	20	21	17	17	18	7	22	15	26	25	27	27	32	20	30	43	42	7	8	8	9
B8A0J4	Cluster of Phospholipase D	9	9	25	20	15	31	16	17	39	55	18	31	30	35	33	31	37	27	27	26	22	21	23	27	9	10	6	8
C5Z5L8	Cluster of Putative uncharacterized protein Sb10g023460	9	10	24	24	15	27	20	16	23	39	19	31	26	35	27	31	29	30	28	29	25	40	48	31	6	12	17	10
C5YA79	Cluster of Putative uncharacterized protein Sb06g019320	9	13	26	29	22	25	20	21	24	39	32	23	30	39	41	37	25	24	28	22	18	34	44	41	10	13	9	12
B6TFN1	Cluster of Minor allergen Alt a 7	9	5	29	23	28	30	19	25	44	48	14	34	46	68	62	55	54	41	44	41	58	55	65	54	7	13	9	11
K7UYT0	Cluster of Omega-6 fatty acid desaturase, endoplasmic reticulum isozyme 2	8	7		4	2				1				1												7	3	5	4
B6TCC9	Dolichyl-diphosphooligosaccharide--protein glycosyltransferase 67 kDasubunit	8	7	1	4	5			1	3		1					1	2	1	1	1	0	1			2	6	6	3
K7WDQ7	Cluster of Uncharacterized protein	8	7	4	6	4								2								1				4	10	11	7
C0HHP4	Cluster of Uncharacterized protein	8	7	8	7	2			2	3	4	1	3		1			3	1	2	4	2	2	3	3
B7ZXM2	Adenylyl cyclase-associated protein	8	9	2	4	3	1			2		2				0	1	1	1	3	1				1	4	7	8	9
B6T7Q7	Serine hydroxymethyltransferase	8	6	5	4	3	2	1		2	1	4	4	2	4	2	4	1	3	3	2	2		2		2	5	6	2
C0PF13	Cluster of Uncharacterized protein	8	5	4	5	8			5	11	7					3		2	6	4				3	3	1	3		2
C0PL35	Cluster of Glyoxysomal fatty acid beta-oxidation multifunctional protein MFP-a	8	6	5	8	2			0	1		1		1								2				10	11	16	9
B7ZZY5	Uncharacterized protein	8	11	9	8	1	2	2	3		3	7	2					0	8	7	6		1		1	1	1
B6TA00	Cluster of L-allo-threonine aldolase	8	13	8	9	3	1	4	4	3	2	2	2	1								1	1	1	1	6	6	7	4
K7V0P3	Cluster of Uncharacterized protein	8	11	5	6	5			1							1										12	13	15	14
C5YG66	Cluster of Aminomethyltransferase	8	7	2	6	6	1	1	3	4		2	1		1			2	2		2	2	1		2	8	12	15	9
C0P861	Cluster of Uncharacterized protein	8	10	3	7	4	1		2	4	1	1	3	5		1		2	2	6	2	2		1	1	5	12	9	12
B6TE57	Cluster of IQ calmodulin-binding motif family protein	8	6	9	10	1	2	3	3	4	2	3	3		1	2	2	6	8	11	5	2	5	2	4	1	5	5	5
K7UZN5	Cluster of Putative oxidoreductase, aldo/keto reductase family protein	8	6	13	14	3	1	2	5	3	2	4	3		2		2		3	6	2	3	9	11	8		5	5	5
C0HDZ8	Cluster of Uncharacterized protein	8	5	8	9	5	4	0	3	9	5	2	4	7	1	3	2	9	5	10	3	4	4	4	3	3	2	2	3
C4JC33	Uncharacterized protein	8	8	8	11	2	6	1	2	5	6	4	9	3	3		2	4	6	6	3	7	3	4	3	7	4	4	4
C0HFG9	Cluster of Dynamin-2A	8	12	11	10	7	1		4	4		6		2		3	2	5	6	6	5	5	4	2	3	5	10	8	8
K7V673	Cluster of Ferredoxin-sulfite reductase	8	8	7	10	7	3	5	8	9	4	3	4	8	6	9	11	3	2	8	5	0	4	3	1	1	2	4	3
B6SIA2	40S ribosomal protein S26	8	8	6	5	7	2	1	5	8	4	5	4	6	3	1	2	6	5	5	4	6	4	3	4	11	10	9	8
Q9M585	Cluster of Stomatin-like protein	8	6	9	11	6	5	3	4	7	7	8	9	4	2	1	7	8	7	6	3	4	8	6	5	2	5	3	2
B6U4F2	Cluster of Signal recognition particle subunit SRP68	8	11	12	17	7	2	2	7	5	6	4	8	3			4	5	5	9	3	5	5	3	4	7	8	16	11
K7UQR5	Cluster of Putative mitochondrial processing peptidase alpha subunit family protein	8	9	13	13	9	1	1	6	12	4	2	6	8	2	4	3	10	5	8	4	10	2	3	4	6	9	12	11
B6SIP4	Cluster of 40S ribosomal protein S26	8	15	6	11	7	3	4	1	12	5	6	5	6	4	3	2	6	3	4	5	4	6	4	5	14	10	14	13
C5WT46	Cluster of Putative uncharacterized protein Sb01g014740	8	3	9	11	11	4	2	6	12	8	3	5		6	4	6	10	9	12	11	11	6	9	12	2	2	4	4
Q41739	Cluster of Thiamine thiazole synthase 2, chloroplastic	8	5	11	8	6	12	10	12	9	15	6	8	1	3	2	3	8	14	20	16	2	2	4	6	1			1
C5Y9M7	Cluster of Putative uncharacterized protein Sb06g031700	8	7	6	10	9	5	3	4	8	7	7	7	3	1	4	3	9	7	10	6	9	5	4	5	12	12	11	11
C5YB38	Cluster of Putative uncharacterized protein Sb06g033990	8	11	7	10	4	6	4	5	8	7	11	8	8	3	6	4	7	6	8	3	7	3	4	5	10	11	12	9
B4FB85	Cluster of Uncharacterized protein	8	3	6	6	4	6	4	8	8	9	5	14	6	6	2	4	11	15	15	11	7	6	5	6	1	2	10	9
B4FSJ1	Cluster of Uncharacterized protein	8	9	12	18	11	1	0	6	8	8	3	5	9	3	2	2	8	5	6	6	12	11	5	7	9	9	8	9
Q5UCF6	Cluster of Ribosomal protein S10p/S20e	8	11	10	11	3	9	5	5	3	10	9	9		6	5	4	7	9	11	8	4	11	11	10	9	7	8	5
B7ZY87	Cluster of Uncharacterized protein	8	14	11	12	11	6	5	9	19	14	7	8	5	2		1	20	11	19	13	17	11	11	13	0	0		1
K7TZZ7	Cluster of Uncharacterized protein	8	14	10	14	8	10	8	7	6	5	10	6	8	20	24	13	2	5	8	14	5	6	3	7	16	11	9	10
C5YH49	Cluster of Proteasome subunit beta type	8	10	10	12	8	15	12	10	10	19	9	13	6	13	12	10	8	12	15	11	5	8	8	10	6	8	10	2
C5X2Z4	Cluster of Glucose-6-phosphate isomerase	8	5	13	16	7	9	5	6	9	19	9	13	9	8	8	9	10	12	14	11	7	15	10	10	11	12	11	13
B8A2X5	Cluster of Pectinesterase	8	6	23	20	12	14	18	15	18	20	6	12	6	6	11	8	8	14	11	15	11	4	6	12	2	4	3
C5YE75	Cluster of Putative uncharacterized protein Sb06g010860	8	8	13	14	10	7	8	12	15	13	8	12	10	11	11	12	10	15	16	11	11	13	13	15	6	5	9	5
B6TF18	Cluster of Membrane steroid-binding protein 1	8	7	13	10	13	10	8	11	14	12	7	13	13	15	15	14	14	13	15	11	13	12	15	16	7	10	8	8
B6UI69	Acyl-desaturase	8	10	19	16	12	12	11	22	11	11	6	16	9	9	3	10	7	15	13	15	11	15	19	21	7	8	5	6
B6T2I0	Cluster of 60S ribosomal protein L11-1	8	11	14	22	4	17	13	9	4	10	14	8	5	19	29	24	5	10	13	16	7	11	5	11	15	17	13	5
B6SXF5	Cluster of Pathogenesis-related protein 1	8	6	12	16	16	20	21	20	16	20	5	16	4	11	12	12	17	15	11	11	16	8	8	6	7	6	14	7
B6SPZ2	Glyceraldehyde-3-phosphate dehydrogenase, cytosolic	8	4	12	11	2	18	19	22	2	19	10	11	3	20	22	18	1	14	14	16	11	13	24	19	14	10	10	8
B6T903	Cluster of Nascent polypeptide-associated complex alpha subunit-like protein	8	7	9	6	18	13	10	12	21	19	9	11	25	17	18	22	23	11	10	13	22	8	11	11	5	10	7	9
C5YQV9	Cluster of Putative uncharacterized protein Sb08g019790	8	14	17	17	13	12	9	17	13	16	9	18	9	10	10	14	22	16	17	12	21	21	15	22	12	14	15	13
B6TZD9	Cluster of Eukaryotic translation initiation factor 4B	8	14	26	30	6	29	19	16	10	32	24	29	10	21	19	24	28	38	37	27	19	30	25	24	6	7	7	7
B4FLB0	Cluster of Uncharacterized protein	8	9	5	8	3	3	1	3	9	11	7	6	67	42	49	53	19	14	20	13	28	25	26	26	54	75	73	74
K7VAA1	Ribonucleoside-diphosphate reductase	7	2	2	5	1			1					1								0				2	2	3	1
B4FR99	Uncharacterized protein	7	6	3	3	3			2	2	3		1
K7UFJ9	Cluster of Uncharacterized protein	7	2	3	2	1		1	0		0	1														6	3	3	6
K7TJ84	Cluster of Uncharacterized protein	7	5	1	4	2				1																6	6	6	4
Q00919	Cluster of 22 kD alpha-zein protein	7	8	6						6	11		7
C5XG93	Cluster of Putative uncharacterized protein Sb03g043900	7	10	1	6	1		0	0			1		1	0			0	1	0	1		0			5	5	6	2
K7UPU2	Uncharacterized protein (Fragment)	7	5	3	5	2		1	1	3				1				1		1		3				3	8	6	6
C5XXZ7	Cluster of Putative uncharacterized protein Sb04g007330	7	7	1	2	5	2				3			2				1				2					8	10	7
B4FCB9	Peroxisomal membrane protein PEX11-1 isoform 1	7	8	1	1	4				4		2		3			1	2		2		3				4	5	6	6
B4FJT2	Cluster of Uncharacterized protein	7	4	4	5		1	1	1	1	1	2			1	1	1	1	2	1			1	1	1	6	5	6	5
B6SS48	Outer mitochondrial membrane protein porin	7	8	5	7	1				1		2	1													6	6	7	8
B6U6U2	Cluster of Hexose transporter	7	5		1	4				1				2			1					1				8	8	13	12
K7VJC3	Cluster of Uncharacterized protein	7	7	4	5	5						3		3			1	3			2		1			5	5	7	5
B4FDB1	Uncharacterized protein	7	4	4	6	1	2	1	2	1		1			1	2	2		2	3	3	1	1			4	3	6	7
P49103	Cluster of Ras-related protein Rab-2-A	7	5	2	1	4	1	1		2		3	1	1				3	2	4		2	1	1	3	2	7	8	8
C5XJ13	Cluster of Putative uncharacterized protein Sb03g033590	7	12	7	6	1			1										0			1				8	9	13	10
B6SXH1	Putative uncharacterized protein	7	6	4			6	3	3	0	2				1		1	5	8	16	4	1	2	2	2	1	1	1
B4G1Z4	Cluster of Uncharacterized protein	7	4	6	4		1	1	4	2	5	3	1	1	4	5	3	3	5	4	2	1	3	3	2	3	0
B6T9R4	Cluster of Xylulose kinase	7	8	7	7	6	2	2	1	4		1	1	1				1	1	3	1	3	1	1	1	6	3	5	4
Q41742	Cluster of Su1p (Fragment)	7	11	3	4	8				2		1		4			1									7	8	13	9
Q41740	Cluster of 1,4-alpha-glucan branching enzyme	7	6	1	6			1	0	1					2	3					1		1			11	15	17	13
C4J9C0	Cluster of Uncharacterized protein	7	6	4	8		3	2	1	3	3	2		2	13	13	13			1	2		0	1				4	4
C0PDA6	Cluster of Uncharacterized protein	7	5	4	6		1	3	1	5	3	3	5	4	1	2	2	5	3	4	3	6	1	4	1	4	5	5	5
P43401	EC protein homolog	7	7	4	1		3	2	1		5	2	3		5	7	1	5	8	3	5	0	3	1	1	5	9	5	6
C5XQ74	Cluster of Putative uncharacterized protein Sb03g026970	7	10	6	10	2	1	3	3	1	1	4		2			2	4		6	3		1		1	9	8	8	9
B6SIP2	Cluster of Hydrogen-transporting ATP synthase, rotational mechanism	7	9	5	5	3	2	1	2	2	3	1	2	1	2	1	2	3	1	2	1	2	5	3	3	8	9	11	6
B6SJR7	Cluster of C-1-tetrahydrofolate synthase, cytoplasmic	7	8	7	10	7	2	1	2	8	1	3	3	3	2		3	3	4	2	2	3	3	3	2	4	8	9	7
B4FMA9	Cluster of Uncharacterized protein	7	7	8	10	1	3	5	1	2	6	4	3	4	3	4	3	4	4	6	2	7	5	5	4	3	2	3	2
Q2MJJ9	Cluster of Putative RH2 protein	7	6	10	9	7	3	2	4	2	3	6	3	4	2	2		4	2	3	2	6	4	3	4	4	6	8	6
K7V1F2	Cluster of Anthocyanidin 3-O-glucosyltransferase	7	4	8	13	5	2	3	6	7	5	4	3	3	3	3	7	1	1	3	4	1	5	3	2	4	6	6	6
C5YZF7	Cluster of Putative uncharacterized protein Sb09g002470	7	7	6	5	8	3		3	7	4	4	2	4	1	0		5	3	5	4	8	6	1	2	5	7	11	9
C0PN92	Cluster of Uncharacterized protein	7	4	3	9	3	3	1	6	4	8	7	7	1	6	5	5	3	6	6	3	5	3	3	2	5	8	6	1
K7TJH6	Cluster of Putative translation elongation/initiation factor family protein	7	9	6	5	4	7	3	6	3	4	5	3	2	5	2	5	5	3	4	3	4	1	3	7	5	5	9	6
C4J3B1	Pectinesterase	7	4	8	5	5	6	5	5	6	10	4	4	2			1	1	6	5	4	3	3	2	6	8	6	9	8
B4FEA4	Cluster of Uncharacterized protein	7	6	6	9	5	4	3	4	6	6	5	4					4	4	6	7	11	3	4	4	7	8	7	9
B6T9H3	Cluster of Asparate aminotransferase	7	7	8	6	2	3	1	2	1	1	2	5	5	3	1	1	4	1	2	2	8	5	4	6	11	13	13	15
C5XFP1	Cluster of Putative uncharacterized protein Sb03g009260	7	9	6	6	5	2		3	7	7	3	9	5	6	10	5	6	3	3	3	6	1	3	2	4	5	6	8
B6TPP7	Cluster of Threonine synthase	7	12	9	13		2	2	4	2	4	5	1	3	1	1		1	1	5	3	1	4	1	3	10	15	17	14
C0PG96	Uncharacterized protein	7	9	7	6	5	8	8	5	10	7	6	7	4		3	5	3	2	2		5	3	3	3	4	7	8	5
K7V686	Cluster of Eukaryotic translation initiation factor 3 subunit F	7	5	4	8	7	4	4	6	6	5	4	6	5	2	4	4	9	6	6	5	8	3	2	6	5	7	5	5
C0PFJ2	Cluster of Uncharacterized protein	7	8	6	17	1	7	3		4	5	7	4	3	0	4	2	4	11	8	8	3	5	2	6	7	7	9	7
B4F7V1	2-dehydro-3-deoxyphosphooctonate aldolase	7	8	8	12	4	3	2	6	4	6	5	5		3	2	3	12	11	10	8	4	11	7	7	2	4	1	5
K7V763	Cluster of Uncharacterized protein	7	4	8	5	5	4	6	2	2	8	5	3	6	5	15	7	8	5	9	5	5	5	8	5	3	4	5	6
B6SI41	Leucoanthocyanidin dioxygenase	7	7	7	6	20	10	8	16	17	11		5					12	3	7	1	7	9	5	6
B6TYX3	Cluster of USP family protein	7	7	10	8	11	5	4	9	6	4	6	5	1	4	0	1	8	8	9	4	4	11	9	11	4	3	3	3
B6TDE0	Cluster of NADP-dependent oxidoreductase P1	7	11	7	9	5	6	2	3	8	10	8	8	3	4	3	4	8	6	6	4	5	10	7	4	7	3	5	4
C5XVB4	Cluster of Putative uncharacterized protein Sb04g003900	7	12	5	10	3	5	4	2	3	3	8	3	1	14	18	10	3	4	4	6	4	2	3	3	11	7	10	4
B6UB43	Cluster of Acyl-CoA-binding protein	7	5	10	5	7	11	10	7	8	10	4	7	3	3	8	4	5	6	5	9	7	8	6	9	2	1	1	4
B6T1L8	Cluster of 60S ribosomal protein L33-B	7	8	8	14	4	3	3	4	4	3	7	1		20	18	19	4	4	2	6	3	4	2	4	7	5	5	4
C5YWF1	Cluster of Putative uncharacterized protein Sb09g029600	7	10	10	12	2	6	4	4	7	4	6	5	5	3	2	2	7	10	10	7	12	8	6	9	7	5	8	7
B6T2Y5	Cluster of Esterase D	7	8	8	9	8	4	7	6	8	9	8	5	7	2	3	5	6	7	9	9	5	5	4	6	11	6	9	8
B4FVD5	Cluster of Uncharacterized protein	7	9	8	16	2	4	6	8	4	10	4	10	1	5	5	4	8	11	13	3	7	6	6	4	4	10	9	8
K7VD78	Cluster of Putative chaperone clbp family protein	7	10	8	9	4	6	6	5	4	6	2	6	7	11	9	10	2	4	10	4	3	7	6	8	13	8	8	9
B6T8U5	Cluster of ER6 protein	7	7	5	5	10	5	5	2	11	8	5	4	11	4	4	7	7	4	6	6	9	8	3	3	8	13	14	12
B6TVI1	Non-specific lipid-transfer protein	7	5	6	5	2	7	5	7	5	11	5	7	3	8	9	9	9	9	9	9	2	9	11	12	6	6	7	8
B4FMB3	Cluster of Ribosomal protein L15	7	7	11	16	3	9	7	4	2	2	5	2	4	19	20	12	2	3	3	14	4	6	3	5	9	8	5	7
B4FR03	OB-fold nucleic acid binding domain containing protein	7	15	6	8	2	10	9	5	4	10	12	13	1		4	2	6	11	12	10	4	8	7	10	6	7	7	6
B4FNZ2	Cluster of Tubulin-specific chaperone A	7	4	7	7	1	10	9	7	3	9	6	10	3	12	11	12	8	11	11	13	1	11	9	12	4	4	5	3
B6TJF0	Cluster of Universal stress protein	7	7	11	10	4	9	8	9	5	6	5	7		5	6	8	9	11	14	12	5	6	6	8	7	10	11	12
C5YP67	Cluster of Putative uncharacterized protein Sb08g016560	7	8	8	9	12	7	6	6	11	7	6	4	12	5	9	7	4	8	11	6	17	8	7	8	6	5	8	8
A2T1W7	Cluster of Aldose reductase	7	11	13	13	5	13	4	8	7	11	9	8	2	2	5	2	12	17	15	12	6	10	9	10	7	5	6	4
B4FN17	Cluster of USP family protein	7	7	10	10	4	9	6	8	10	13	9	8	7	4	7	6	11	13	15	10	5	9	7	6	10	9	7	7
B4G1G1	Cluster of Desiccation-related protein PCC13-62	7	6	7	13	53	27	24	25	5	6	5	4	2	0	1	1	7	3	7	2	14	7	7	5	1	1	1	1
C5YMD2	Cluster of Putative uncharacterized protein Sb07g001680	7	5	5	5	4	11	8	5	5	11	7	9	9	14	15	10	15	11	11	12	6	11	12	10	8	5	10	7
B6TEX6	Cluster of Cytochrome b-c1 complex subunit 7	7	6	15	10	9	5	4	8	13	16	3	12	8	15	13	16	10	11	15	10	9	11	14	14	5	5	6	7
B6ST82	Cluster of Putative uncharacterized protein	7	8	11	8	5	12	10	9	8	11	6	6	6	15	13	10	11	12	15	14	7	16	19	15	11	7	8	8
B6UGZ3	Cluster of Putative uncharacterized protein	7	5	10	5	5	9	8	14	4	9	4	7	8	11	16	16	13	16	10	13	9	13	17	16	9	13	12	12
B6SJS8	Flower-specific gamma-thionin	7	11	11	5	0	14	12	4	0	14	6	4	3	14	19	13	11	11	13	10	2	8	12	9	16	17	23	25
C0HJ53	Cluster of Uncharacterized protein	7	5	6	11	10	13	7	6	19	21	5	12	10	19	16	15	12	12	21	12	9	13	12	12	4	3	7	5
B6SIF0	Glycine-rich RNA-binding protein 2	7	13	11	11	9	11	9	10	12	10	5	9	12	14	12	17	11	9	13	9	13	16	16	19	6	8	7	11
B4FQ58	Cluster of Uncharacterized protein	7	5	8	13	12	17	14	17	14	19	9	17	13	10	10	9	19	19	20	15	14	10	15	12	6	5	4	5
B4FL79	Cluster of Uncharacterized protein	7	5	6	5	18	12	8	9	22	16	8	13	28	18	17	22	26	14	12	11	23	8	11	11	5	8	8	9
B4FNK8	Uncharacterized protein	7	8	13	14	8	10	9	10	14	20	11	16	9	11	14	11	11	16	21	13	9	27	21	20	9	14	9	12
B4F822	Cluster of Proteasome subunit alpha type	7	6	19	19	12	21	15	17	17	29	12	18	16	24	24	24	18	17	18	15	9	9	12	13	9	12	7	6
B4FE30	Cluster of Chaperonin	7	6	9	11	15	20	18	17	21	29	11	16	14	26	22	24	18	22	21	19	19	19	24	19	5	6	8	11
B6U0W2	Cluster of Beta-galactosidase	7	5	28	17	9	28	15	12	25	48	16	24	8	27	28	22	22	21	29	24	16	16	39	27	1	2	1	2
Q84UX6	Cluster of Nucleosome/chromatin assembly factor group A	7	7	21	15	11	19	15	14	20	26	10	19	13	32	24	23	23	27	22	20	25	34	40	34	4	3	6	6
G9I6E1	Cluster of Acyl activating enzyme	7	8	18	18	18	24	15	15	26	25	14	19	41	42	44	37	33	23	23	24	18	19	15	19	17	16	23	22
Q9FYS5	Cluster of High mobility group I/Y-2	7	13	29	26	12	36	27	27	15	17	20	18	18	46	43	46	30	31	36	33	19	33	43	47	12	13	11	13
B6TN41	Cluster of Regulator of ribonuclease activity A	7	6	20	21	13	34	18	26	25	41	17	29	26	54	49	42	38	23	27	22	27	39	42	40	10	9	11	14
B4FBE5	Cluster of Uncharacterized protein	6	2			1				1	0			1		1		1	1		1		0					2
C0P294	Cluster of Uncharacterized protein	6	7		1	1	1		0	1								1				1
B4FBF5	Uncharacterized protein	6	2	2	2	1				1															0	7	3	3	3
B6SGT3	Xylanase inhibitor protein 1	6	7	4	3	1	1	1	1		1	1	1				1		1		1	1
B8A0Q3	Uncharacterized protein	6	6		4	2												1							1	1	7	6	4
B8A362	Cluster of Uncharacterized protein	6	6	1	5	2	0			2	2	1	1	2	0			2	0	1	0					1	2	3	2
B6TT27	Cluster of Glutamate decarboxylase	6	2	3	4	1		1	1	2	2	2	2	1			1	1	0	1		1				2	3	2	2
B4F7T1	Cluster of Uncharacterized protein	6	5	2	2		2	2	2	3		2	2							2		1		2	2	1	4	4	2
B6U6S2	Cluster of Acyl-CoA synthetase long-chain family member 3	6	4	3	6			2	2		2	3						1								4	3	6	4
K7VN31	Cluster of Uncharacterized protein	6	2	1	2	6			2	0			0	2		1		1	1		2	1			1	2	4	5	7
B6U3A0	Cluster of Glycine-rich RNA-binding protein 7	6	6	4	7				3	0	2	4	2	0		2	3	2	1	2			2		1				1
B6UDP0	Cluster of PDIL1-4-Zea mays protein disulfide isomerase	6	6	5	6	3		1		3	0	3	0	4	2		2	2		1		0	1		0	3	2	5	4
C5WS54	Cluster of Putative uncharacterized protein Sb01g014140	6	5		3	5	1			4				2			0	2		2	2	4				6	6	8	7
B4F8G9	Cluster of Uncharacterized protein	6	6		5	6	1	1		1	1	8	1	0				1		1		8	6	5	7		1	1
B4G0Z7	Uncharacterized protein	6	8	2	4	1	1	4	3	2	1	1	2	1		1		2	2	2	4		0		2	5	3	4	5
C5Z7D7	Cluster of Putative uncharacterized protein Sb10g008200	6	4	2	2	3		1								3	1									13	10	11	12
B6TY10	Cluster of Dihydroflavonol-4-reductase	6	3	4	8	4		2		3	2	2	1	2	2		3	2	3	5	4	1			1	4	2	3	3
B6U0C2	Phenazine biosynthesis protein	6	4	6	4	3	1	1	2	2	1	5	2	1	2	2	2	4	3	4	3	2	1	1	1	1	1	2	3
C4J594	Cluster of Uncharacterized protein	6	6	7	9	2	2	1		2		2	1					1	1	2		1	1		1	5	4	10	6
B4FX20	AKIN gamma	6	3	3	4	5	3	1		4	1		1	1	1	1		1	1	2	1	2	3	2	2	1	7	10	5
B4FA16	Cluster of Branched-chain-amino-acid aminotransferase	6	10	5	6	1	0		0	1		1		1	0	1	1	4	2	1	3	2		0	0	9	6	9	8
B4FR86	Cluster of Uncharacterized protein	6	4	3	6	2		1	2	5	2		1	1	2	1	2	2	1	3		3	3	2	1	4	7	8	6
B6SGF4	Nonspecific lipid-transfer protein	6	5	6	4	1	4	6	4		2	2	3	1	3	5	2		4	5	7			2	1	5	3	1	4
K7UF80	Cluster of Uncharacterized protein	6	7	4	9	8	2	2	2	4	1	2	2	4		1	1	2	3	4	4	3	1		1	3	5	7	5
B6SUW2	Cluster of Epoxide hydrolase 2	6	5	9	7	6	5	5	5	4	4	2	2					4	1	5	1		4		3	2	6	5	4
C5WQV1	Cluster of Chorismate synthase	6	12	6	10		2	2	2		1	1	2				1	1	4	3	5		2	4	3	7	9	8	8
B6UCV5	Shikimate biosynthesis protein aroDE	6	9	6	7	3	3	1	4	2	1		1	2	1	5	1		1	6	1	2	2		2	10	12	8	9
C0P7N5	Cluster of Uncharacterized protein	6	4	6	7	3	2	4	3	6	3	3	4		4	1	5	5	3	5	3	8	5	8	3	3	1	2
B6TLW3	Fiber protein Fb19	6	7	5	6	2		1	4	4	4	3	1	5	3	5	3	3	2	5	1	2	4	2	2	7	6	7	8
B4G1C1	Cluster of Uncharacterized protein	6	5	5	8	7	2	2	3	6	4	1	3	2	1	3	1	6	6	8	3	6	2	3	3	6	4	4	6
B6T6V5	Cluster of Ubiquitin carboxyl-terminal hydrolase	6	8	5	10	7			4	4	1	2		4				6		8		8	4	2	5	7	8	10	8
B6STQ5	Cluster of Uncharacterized protein	6	4	3	4	4	4	1	4	3	4	3	4	5	3	4	3	2	5	5	6	4	5	5	5	3	6	5	9
B6UI06	Cluster of Late embryogenesis abundant protein, group 3	6	5	7	7	1	8	11	3	2	5		5		2	9	3	8	13	10	9	1	2	1	2
C0PJ26	Cluster of Uncharacterized protein	6	7	3	12	3	2	1	2	2	1	5	6	1	1	1	2	5	7	7	6	2	4	3	8	8	8	5	5
B4FQV3	Cluster of Uncharacterized protein	6	7	5	5	4	3	1	1	4	5	1	4	2	13	9	12	3	3	4	3	1	1	2	2	6	6	6	5
B4FR02	Cluster of Uncharacterized protein	6	11	8	8	2	6	2	2	1	4	3	5	2	2	1	1	3	7	8	3	1	3	3	5	8	6	8	6
B4FQL2	Cluster of SEC13-related protein	6	6	7	10	7	6	1	8	5	2	1	1	2	2	2	3	1	5	8	4	5	3	3	8	1	6	7	6
B6TL24	Cluster of Glyoxylate reductase	6	11	9	7	1		2	3	3	2	1	4	2	4	2	1	1	6	6	5	2	3	1	4	9	13	11	9
C0PDX9	Cluster of Uncharacterized protein	6	7	7	12					1	3	4	1	6	3	5	4	6	4	5	5	3	3	2		9	11	13	12
C0P7J4	Cluster of Uncharacterized protein	6	8		8	6	3	3	2	2	4	1	3	8	1	5	1	8	1	2	2	8	5	5	5	9	8	10	10
B4FTE1	Cluster of Signal peptidase complex subunit 2	6	8	3	8	4	1	3	2	9	4	4	5	2	2	3	5	9	8	7	5	6	6	6	6	1	8	5	7
C5XWW2	Cluster of Putative uncharacterized protein Sb04g005550	6	8	4	3		5	4	3		5	6	5		5	5	6	8	8	7	5	9	4	5	6	10	7	5	5
B4FQC9	Cluster of Proline iminopeptidase	6	10	5	8	9	3	2	2	6	4	3	5	9	1	3	3	8	3	7	2	5	4	2	0	6	10	9	14
B6TB44	Protein transport protein SEC61 gamma subunit	6	5	7	7	4	3	2	4	7	11	6	8	4	6	5	4	3	7	7	6	3	12	8	5	6		5	2
C5XJC7	Cluster of Putative uncharacterized protein Sb03g047200	6	10	3	9		4	3	3	6	7	7	3	1					6	10	3	8	6	5	7	13	13	14	7
B6SN55	Cluster of AIR12	6	8	9	8	5	2	3	1	4	8	5	4	4	9	8	6	3	5	7	6	3	9	10	8	5	4	4	3
B6TGL5	Cluster of Seed maturation protein	6	5	4	5	4	1	1	1	9	6	4	3	6	1	4	3	23	7	7	8	8	13	8	8	4	3	3	6
B6SNM4	Cluster of Protein transport protein Sec61 beta subunit	6	4	8	10	0	4	4	2	7	7	7	8	3	6	5	7	6	8	7	7	5	7	4	7	7	5	5	6
B6TLX2	Cluster of Fiber protein Fb15	6	4	7	4	1	6	6	8	1	9	9	9		7	9	5	5	11	8	10	4	8	8	3	9	4	2	7
Q5XLE1	Cluster of Peptidyl-prolyl cis-trans isomerase	6	5	5	9	4	2		5	7	10	3	4	6	12	11	11	11	8	8	6	7	4	6	4	5	4	6	3
K7UX59	Cluster of 3-isopropylmalate dehydrogenase	6	8	10	10	6	3	1	4	11	7	2	8	5	2	2	1	9	8	13	9	5	6	4	5	4	6	12	6
C4J9S6	Cluster of Uncharacterized protein	6	6	13	8	1	1	6	2									0				29	36	39	32
B4FQK5	Cluster of Eukaryotic peptide chain release factor subunit 1-1	6	6	12	11	7	7	4	5	8	5	5	6	4	4	3	5	6	8	9	6	4	12	8	9	5	6	5	5
B6SJE6	Flower-specific gamma-thionin	6	11	16	16	1	6	4	6	4	8	14	11		6	5	2	4	7	9	9	1	9	6	12	9	3	2	1
B6T1R4	Cluster of Uncharacterized protein	6	9	7	8	3	8	8	5	4	6	10	8	5	5	5	5	5	8	9	9	4	9	9	8	9	6	7	5
B7ZY51	Cluster of Uncharacterized protein	6	8	10	9	8	5	3	5	9	6	6	6	9	10	8	9	14	6	6	6	10	6	7	7	3	5	3	4
B7ZXF6	Cluster of Uncharacterized protein	6	12	12	22	3	2	6	7	5	8	8	5	3	1	4	5	11	10	9	2	4	4	5	8	8	8	8	10
B4FTL0	Cluster of Uncharacterized protein	6	9	13	18	3	4	4	6	2	5	11	11		2	4	1	7	14	11	10	5	8	3	5	8	8	12	9
B6U0P5	Cluster of Ubiquitin family protein	6	6	9	5	7	5	4	4	7	6	7	8	7	2	5	4	13	11	16	11	11	15	8	12	2	2	3	3
B4FI86	Cluster of Proteasome subunit beta type	6	6	12	10	8	13	6	5	12	14	4	6	6	17	13	14		4	5	4	1	3	4	6	6	6	8	5
B6TD62	Cluster of Membrane steroid-binding protein 1	6	3	11	8	10	5	2	3	13	10	4	7	10	4	7	4	10	11	9	6	12	10	12	10	4	7	8	7
B6UGM1	Cluster of Prolamin PPROL 17	6	3	10	6		10	8	3		20	6	12		17	15	11		8	4	6		10	15	20	7	6	6	4
B6SH65	Cluster of Cysteinyl-tRNA synthetase	6	8	12	12	12	6	6	7	13	9	6	4	9	8	6	5	12	5	8	3	12	10	6	9	6	6	9	7
B6SU81	Cluster of Sulfurtransferase	6	9	10	10	7	6	6	6	12	8	8	8	8	5	4	8	12	8	9	7	8	9	5	8	7	9	9	12
Q41898	Cluster of ATP synthase subunit epsilon, mitochondrial	6	9	11	14	1	11	8	9	2	11	13	13	1	7	8	6	4	13	15	10	2	11	12	11		6	6	4
B6T6I3	Cluster of Ubiquitin-activating enzyme E1 domain-containing protein 1	6	5	10	12	1	4	4	4	4	4	7	4	2	4	9	11	15	20	25	15	3	8	9	10	10	10	12	15
P46252	Cluster of 60S acidic ribosomal protein P2A	6	3	10	5	15	4	3	2	13	19	1	8	22	11	21	20	20	5	10	2	21	6	9	3		3	3	3
B8A2I6	Uncharacterized protein	6	5	9	8	8	14	5	5	10	16	10	16	4	6	7	9	15	9	12	8	13	13	17	14	2	2	3	3
B6UCR8	Cluster of Proteasome subunit alpha type	6	3	8	7	1	15	11	10	4	23	6	13	5	18	16	19	2	11	7	12	4	6	5	10	5	7	9	8
B6SI37	Embryonic abundant protein 1	6	7	12	15	9	24	15	15	12	8	7	11	1	11	15	7	8	17	13	21	2	8	5	5	2	2	2	2
C0PHF3	Cluster of Uncharacterized protein	6	4	8	9	5	13	2	9	10	18	1	7	16	25	24	28	13	3	5	7	8	3	5	10	6	6	6	7
Q49HD8	Cluster of 12-oxo-phytodienoic acid reductase	6	6	11	11	9	14	7	8	13	18	6	12	12	14	10	11	11	13	12	9	8	5	8	10	7	9	9	4
B6SMX5	Low-molecular-weight cysteine-rich protein LCR70	6	10	5	8	21	25	27	29	6	8	6	8	5		1	1	10	10	17	7	11	13	13	15	3	2	4	3
B6SW65	Cluster of Topoisomerase-like protein	6	7	15	14	7	10	4	7	15	19	8	10	10	3	3	6	17	17	16	8	14	13	14	15	3	4	7	4
K7UV01	Uncharacterized protein	6	7	14	10	5	8	10	13	9	19	7	15	3	12	9	16	15	12	11	12	9	11	16	12	5	5	5	4
K7US98	Cluster of Chloroplast protein synthesis2	6	6	10	10	7	10	7	11	12	13	10	7	14	16	16	16	10	10	11	9	2	9	5	10	10	10	15	13
B6SRE7	Peptidyl-prolyl cis-trans isomerase	6	8	13	11	5	10	7	7	6	14	7	13	6	21	21	22	12	9	15	10	4	12	14	13	8	6	7	5
C5WW86	Cluster of Putative uncharacterized protein Sb01g017310	6	4	12	9	15	17	12	9	14	14	4	10	17	15	22	24	13	12	12	9	11	10	9	9	4	3	5	6
B7ZZP2	Cluster of Uncharacterized protein	6	8	9	11	22	6	4	5	29	12	5	10	21	4	5	7	30	11	15	5	20	8	7	5	8	14	13	20
C5X5E3	Cluster of Proteasome subunit beta type	6	7	13	12	9	19	10	11	14	23	6	11	17	16	20	18	10	7	12	8	8	7	11	11	11	10	9	7
C0PKD2	Cluster of Uncharacterized protein	6	7	13	9	13	15	11	9	18	16	7	9	16	12	12	17	20	16	17	16	8	8	14	13	6	8	5	6
K7UCA4	Uncharacterized protein	6	9	15	16	10	16	12	12	18	22	17	21	0	12	11	10	15	16	19	12	10	16	15	17	4	3	3	1
K7UXJ2	Cluster of Uncharacterized protein	6	7	13	9	12	14	16	11	18	18	10	12	11	19	20	17	12	15	18	13	16	13	16	15	6	5	5	5
B4F9M6	Cluster of Uncharacterized protein	6	9	24	17	5	26	10	8	9	20	15	15	7	24	20	20	14	19	18	9	9	14	21	23	5	5	4	3
B4FN06	Cluster of Programmed cell death protein 5	6	8	17	15	5	16	19	16	13	16	19	15	11	23	25	24	12	16	21	23	12	20	19	26	3	5	4	1
B6SVI7	Cluster of Transcription factor BTF3	6	5	11	9	19	12	9	15	15	19	9	14	20	24	23	21	30	23	17	22	19	16	19	21	3	6	4	6
K7W637	Cluster of Uncharacterized protein	5	2	0	2	3	0					1											0			2	1
C5YZN3	Cluster of Putative uncharacterized protein Sb09g003220	5	6		3																					3		4
B6TBF0	Cluster of Dcp1-like decapping family protein	5	4	1	4		0					1			0				1					0		2	2	3	5
B7ZZN4	Cluster of Uncharacterized protein	5	3		1	1				1			0	1												2	5	8	3
C5X8I6	Cluster of Putative uncharacterized protein Sb02g033170	5	4	1	2	2												1	2			0				3	2	6	3
K7UB74	Uncharacterized protein (Fragment)	5	2		2			1			1	2	2	3				3	1	4		2	0				1	2	1
C5XFV2	Cluster of Putative uncharacterized protein Sb03g009870	5	4		11	1				4		3						0	1							2	1	2	1
K7VQR1	Cluster of Uncharacterized protein	5	4	4	4		0	1	1			1	1	0	1		1		1	1	1		1	1	1	2	3	3	2
C5XHX1	Cluster of Putative uncharacterized protein Sb03g045970	5	5	3	7							1		1					1	1		1				6	3	4	4
B4FMA8	SNF2 transcription factor	5	6	3	2	3	1			1		2						1	2	3	2		1		1	2	4	2	2
B6SN88	Cluster of AT-rich element binding factor 3	5	4	2	4	6	5	2		1	2		1			0		2	3		1					1	2		3
B6TI04	Developmentally-regulated GTP-binding protein 1	5	6	0	3	3			0	2	0			1				1		1		2		1	1	2	8	5	3
K7UFW8	Uncharacterized protein	5	5	2	6																				3	5	3	8	7
Q5YFA2	Brassinosteroid biosynthesis-like protein	5	9	1	4	0				1		1		2			1					1				5	7	3	5
B6TR84	Cluster of Glycine-rich RNA-binding protein 7	5	4	2		1	1	1		4		2	2	2				1				2	4	5	2	1	3	3	1
K4N2V3	Cluster of Mutant Yuc1 protein	5	4	4	6	1	0			2	1	2	2		1		2	3		0		0	5	0	3	2	1	1	1
B6TE61	Dihydroflavonol-4-reductase	5	2	1	4	2	1	1	1	2		5					0		1		1	1		1	1	6	5	6	3
B4FH75	Dihydrodipicolinate reductase	5	3	5	4	2		1		1	2	3	1				1	1	2	4	1	2	2	1	1	2	2	4	2
Q9ATL7	Cluster of Aquaporin TIP3-1	5	2	2	2	4	1	1	2	5		1		1		2	4	3	2	2	1	2	1			1	1	6	3
C5YB46	Cluster of Putative uncharacterized protein Sb06g034050	5	4	3	7	7		0	2		1									3		3	2	1		1	5	7	6
C5YPE5	Cluster of Putative uncharacterized protein Sb08g017220	5	5	3	3			0	2	3		2	2			2	2	2	5	2	1		1		2	4	4	4	6
C0PGU8	Uncharacterized protein	5	4	3	5	2				4	1	1			2	1	2	2			1	6	3	2	2	2	4	6	4
B6TNK2	Cluster of Uncharacterized protein	5	3	3		1			2					1				8	5	7	2		1	3	1	6	5	6	5
B6SLI2	Cluster of RNA-binding protein 8A	5	2	2	4		3	3	1	1	2	4	2		2	3	1	3	5	4	3	1	5	5	2		1	1	1
C0HI97	Uncharacterized protein	5	3	3	2	3	1	2	1	0	3	1	1	4		3	1	3	4	2	2	6	2	1	2	2	3	3	3
C5XPG8	Cluster of Putative uncharacterized protein Sb03g026350	5	7	3	4					2		2		1	1		2	3	2	4	2	3				5	7	9	6
B4FQE6	Uncharacterized protein	5	2	6	4	4	2	1		4	4	1	1	2	1	1	3	5	2	2	1	2	4	4	6	1			2
C5WMI3	Cluster of Putative uncharacterized protein Sb01g037600	5	3	3	5	2	1	1			1	2	1	4		2	2			2	2					3	7	14	10
B4FTP4	Cluster of Uncharacterized protein	5	5	7	12		1		1	3		2	3	1		1	0	0	2	2	0			0	1	6	7	5	7
K7WDG3	Uncharacterized protein	5	6	6	4				2	1		2		2	2	3	2	1	1	3	2	1	2		3	1	5	11	8
K7VBD3	Uncharacterized protein	5	4	5	5	5	2	2	1	8	4	4	3					4	3	6	4	3	1	3	3
A8WES6	ZCN15	5	1	9	3	1	4	1	3	3	2	2	2	1	5	7	2	5	3	4	3			1		3	3	3	1
P83506	Probable non-specific lipid-transfer protein 2	5	5	4	4	1	6	3	5		1	2	3		2	1	1	3	3	3	4		4	3	3	4	4	3	2
Q7FS90	Cluster of Putative aldose reductase-related protein	5	6	6	4		2	1		0	7	3	5	1	3	1		2	5	8	5	1	2	2	1	3	3	2	2
B4FUK2	Cluster of Peptidyl-prolyl cis-trans isomerase	5	9	4	7	2	2	2	1	3	3	4	5	0	2	2	2	6	4	5	3	3	3		1				3
B6TLA2	Cluster of Thioredoxin reductase	5	5	2	3	2	1	2	1	2	4	5	4	1	1		3	2	3	5	6	4	5	3	4	4	3	2	3
B4FNN8	Cluster of Uncharacterized protein	5	6	5	8	4	1	1	2	4	3	2	2		1	1		1	5	7	5	1	3	1	1	4	6	6	5
B6U4F7	Acylamino-acid-releasing enzyme	5	2	4	3	12	1	2		10	8	0	2	2	2	1	1	2	5	3	4	6	2		5	2	3	3	1
B6T5U0	Uncharacterized protein	5	3	4	3	5	4	3	3	10	4	3	4					4	7	5	5	4	6	6	5
C5YCK7	Cluster of Putative uncharacterized protein Sb06g023390	5	5	2	5	3	4	2	3	3	7	4	2	3		1	3	7	6	8	3	4	4	4	2	0	1	4	1
B4FTW4	Uncharacterized protein	5	3	5	8	2	4	4	5	1	5	5	3		1	1	2	3	4	4	4	2	3	2	4	3	5	7	4
K7TFK8	Cluster of Uncharacterized protein	5	3	4	9	4		2	2	2	1	2	0	3	3	7	4	0		1		1	0	0		9	9	15	13
C0HFQ1	Uncharacterized protein	5	5	4	7				1		3	4		2	2	4	2	7	3	3		3	2		1	10	10	10	13
B6T1Q3	Cluster of Putative uncharacterized protein	5	6	5	2	2	6	4	5	3	8	3	5		3	2	2	6	6	6	6	4	3	3	4	3	1	2
C5WW12	Cluster of Putative uncharacterized protein Sb01g003940	5	5	6	5	4	5	4	5	3	6	4	4	3	3	4	3	5	5	8	5	2	5	4	5		1
C0PEC6	Cluster of Uncharacterized protein	5	4	7	10	2	2	2	3	3	4	3	2		2	3	3	3	5	11	2	3	5	5	6	5	4	4	7
B6TRK2	Glucan endo-1,3-beta-glucosidase 3	5	4	5	5		3	6	6	1	5	4	4	1	3	4	4	5	5	5	3	2	8	8	6	4	4	4	4
B6TW83	Cluster of Glucan endo-1,3-beta-glucosidase 6	5	6	11	8	8	9	4	3	7	8	2	7	1	1	2		5	9	6	7	5	1	3	2
K7TZG6	Cluster of Uncharacterized protein	5	6	7	7		3	3	3	3	5	3	4	3	5	12	8	4	3	6	2	0	2	2	2	3	7	10	8
B6T746	Cluster of Vesicle-associated membrane protein 725	5	5	5	6	3	1	4	4	3	2	2	3	3	3	5	4	4	8	8	5	5	3	4	4	9	7	6	6
C5Z2M6	Cluster of Putative uncharacterized protein Sb10g031180	5	2	4	2	3	6	5	7	4	13		7	8	5	8	6	2	10	6	3	5		2	3	3	4	4	4
B4FW31	Cluster of Protein phosphatase 2C isoform epsilon	5	3	5	6	1	4	4	2	1	3		3	4	7	7	5	7	7	12	5	1	4	3	4	9	8	8	4
B6SJ37	Cluster of Acylphosphatase	5	4	5	4	5	4	3	3	5	7	3	5	4	7	6	6	7	5	8	2	4	10	6	8	2	3	3	3
B6T7U2	Cluster of Aspartate carbamoyltransferase 1	5	0	8	4	2	7	5	1	5	3		2	6	18	17	24	5	4	2	2	2	4	2	4	1	2	2	0
P56330	Cluster of Protein translation factor SUI1 homolog	5	5	10	6	2	3	4	7	1	6	4	7	3	5	4	6	8	5	9	5	7	5	5	6	3	1	4	2
C4J6C7	Cluster of Eukaryotic translation initiation factor 1A	5	2	8	9	4	6	5	4	5	7	5	6	3	1	1	9	8	6	7	4	8	4	5	5	1	3	4	5
C6KEM4	Aminoaldehyde dehydrogenase 2	5	5	6	5	8	4	2	4	12	6		9	4	5	7	9	5	7	5	5	6		5	6		4	8	5
Q84TC2	Cluster of DIBOA-glucoside dioxygenase BX6	5	4	7	11	1	5	4	5	1	2	2	6	2	7	5	5	7	9	12	11	2	2	3	2	8	6	8	6
K7V2Z8	Cluster of Uncharacterized protein	5	10	10	14	7	1	5	3	5		5	0	1	2	5	5	1	3	4	4	3	1	3	1	7	13	16	16
B4FPJ2	U6 snRNA-associated Sm-like protein LSm3	5	4	8	5	8	5	4	4	7	7	5	7	6	6	7	6	6	6	6	4	6	7	5	9	4	3	4	5
B4FHM1	Cluster of Uncharacterized protein	5	5	5	7	5	7	2	1	11	9	6	4	12	7	5	8	6	5	6	1	6	8	8	6	6	6	6	3
K7U084	Uncharacterized protein	5	5	7	6	8	5	3	3	9	6	4	6	10	2	2	5	15	7	10		12	9	4	6	2	5	8	3
K7W0M3	Uncharacterized protein	5	5	5	5	2	9	3	4	8	11	5	10	2	7	7	9	7	8	5	4	8	12	10	11	2	3	3	2
B6UIG0	Uncharacterized protein	5	6	10	8	1	8	6	7	5	7	10	10	2	4	3	2	8	11	12	10	5	10	11	9	1	1	1	2
C0HGE9	Cluster of Uncharacterized protein	5	5	8	5	6	6	3	6	8	10	4	5	6	6	8	6	9	9	11	5	10	9	8	8	3	3	5	2
C0HEE6	Cluster of Uncharacterized protein	5	1	11	9	6	7	4	5	12	16	9	8	8	7	8	7	9	8	5	5	3	2	7	5	3	5	4	4
B6SHU5	Fasciclin-like arabinogalactan protein 7	5	5	7	4	5	8	6	5	8	8	5	6	8	8	9	9	9	6	10	4	3	8	4	8	6	6	8	6
B4FY74	Retrotransposon protein Ty1-copia subclass	5	7	9	10	9	5	5	4	25	9	5	7	8	4	4	3	8	7	3	6	11	3	5	4	4	7	5	3
B4FDY6	Cluster of Proteasome subunit alpha type	5	4	6	7	4	5	6	9	6	9	4	7	4	8	7	9	12	8	7	4	8	7	4	7	5	10	6	7
B6TQ43	Cluster of Seed maturation protein	5	4	7	7	7	6	3	3	11	6	7	9	14	4	6	5	14	7	7	6	12	5	5	4	6	4	8	4
K7UMT7	Cluster of Proteasome subunit beta type	5	2	9	10	8	5	5	10	7	14	3	10	2	9	13	8	5	9	9	6		3	4	5	5	9	8	6
O24413	Cluster of 60S acidic ribosomal protein P3	5	10	10	12	7	6	6	6	9	7	9	7	5	9	6	5	5	7	5	7	7	8	9	10	6	7	5	6
B6TNJ2	Cluster of ATPase ASNA1 homolog	5	7	10	10	2	8	7	7	7	12	7	7	3	5	5	4	4	13	14	11	7	8	8	11	2	9	10	8
B6T8F4	Ran-binding protein 1	5	3	9	8	3	8	12	7	6	7	5	7	2	13	11	9	7	8	12	10	5	9	9	10	7	8	5	8
B6STJ0	Cluster of Pleckstrin homology domain containing, family A	5	3	10	3	8	6	7	11	5	12	2	6	6	8	12	19	14	14	12	8	5	7	10	7	3	4	9	5
K7UPS4	Cluster of Uncharacterized protein	5	10	11	15	2	8	2	7	5	7	9	3	5	21	20	14	3	4	8	7	1	5	4	6	9	12	11	8
C0PGI4	Cluster of Uncharacterized protein	5	3	8	10	8	13	9	7	5	13	6	13	6	5	6	7	15	18	15	12	13	7	7	9	2	2	2	4
C4JAE0	Cluster of Uncharacterized protein	5	5	11	12	3	9	7	11	6	11	6	9	4	13	13	16	7	10	8	12	5	11	11	10		9	4	4
P23346	Cluster of Superoxide dismutase [Cu-Zn] 4AP	5	6	11	10	9	6	10	6	13	7	5	8	9	8	15	12	9	8	9	8	9	9	5	6	6	13	9	10
B4FUI0	Cluster of Uncharacterized protein	5	6	12	13	7	5	5	9	16	9	4	11	13	4	8	5	13	15	16	8	14	10	9	6	3	5	8	6
B4FSC8	Cluster of Uncharacterized protein	5	9	12	8	5	12	12	7	13	19	8	10	7	7	6	8	8	11	14	12	8	13	12	15	6	4	4	4
C5XBD4	Cluster of Putative uncharacterized protein Sb02g023480	5	7	12	11	5	8	8	13	7	17	3	17	7	7	11	9	11	15	16	14	14	8	9	16	4	2	5
C5YH94	Cluster of Methionine aminopeptidase 2	5	8	12	8	2	8	8	9	7	19	10	15	4	19	14	21	5	16	17	18	3	3	1	9	6	5	8	4
B8A0D7	Cluster of Uncharacterized protein	5	4	9	4	11	8	6	6	13	14	4	12	23	16	18	16	13	13	13	8	16	9	9	6	3	5	2	3
B4FN73	Cluster of Uncharacterized protein	5	7	11	15	12	9	9	8	18	15	11	14	8	13	8	11	10	5	7	4	11	8	15	14	2	7	6	8
B4FHN3	Cluster of Uncharacterized protein	5	6	11	13	8	13	10	10	14	16	5	9	8	6	4	8	21	10	13	5	16	20	11	12	3	9	10	10
B4FKK9	Cluster of Uncharacterized protein	5	6	13	14	11	12	6	10	11	12	9	12	8	5	8	7	8	15	15	10	9	26	21	14	6	6	8	6
K7TWJ7	Cluster of Putative nucleolin-like family protein	5	8	11	9	5	8	7	6	16	10	6	10	13	17	10	18	16	9	10	8	20	13	16	17	4	5	9	7
B6SIM7	Cluster of Proteasome subunit beta type	5	8	10	12	5	9	8	12	10	25	7	11	11	15	20	14	14	13	11	6	12	7	10	11	9	4	11	8
B4FSM5	Peroxiredoxin-5	5	3	11	14	6	9	9	10	12	22	7	13	14	23	17	21	11	12	14	12	10	13	19	11	3	2	3	1
C0P3K4	Cluster of Uncharacterized protein	5	4	10	10	6	13	11	8	12	19	9	13	13	20	26	19	18	11	14	14	13	8	11	8	3	2	5	4
K7TSU4	Cluster of Putative O-Glycosyl hydrolase superfamily protein	5	3	8	6	3	14	7	8	11	21	2	11	15	35	36	33	16	12	16	12	5	9	14	9	3	7	7	4
C0PAG2	Cluster of Uncharacterized protein	5	4	17	15	8	15	10	9	13	19	12	10	9	20	21	18	9	21	23	22	12	18	20	23	2	3	5	5
B4FRC6	Cluster of Uncharacterized protein	5	9	9	5	13	9	9	7	10	14	5	8	40	30	31	35	16	5	4	6	26	10	13	6	13	13	18	16
C4J9M7	Cluster of 2-cys peroxiredoxin BAS1	5	7	13	10	15	16	12	11	21	27	12	14	35	26	31	26	11	14	17	14	18	16	21	16	11	10	12	8
B4FBI6	Cluster of Uncharacterized protein	5	1	19	14	12	13	12	15	29	35	10	18	13	20	24	27	24	25	27	19	25	18	24	20	2	4	6	7
B6SKS2	Cluster of Putative uncharacterized protein	5	4	18	16	14	25	14	12	21	29	12	18	22	36	47	33	24	22	23	25	17	25	25	24	8	8	8	9
C0P732	Cluster of Uncharacterized protein	5	4	18	19	6	31	20	13	10	28	15	23	10	36	35	39	26	38	33	26	15	37	23	28	3	4	3	2
B4F9K4	Cluster of Uncharacterized protein	5	4	12	8	28	32	22	29	21	44		22	14	61	63	49	33	25	17	16	11	12	7	10	8	3	5	12
K7W3D2	Cluster of Uncharacterized protein	5		8	4	18	12	13	14	18	19	7	11	60	60	48	55	38	31	30	36	33	14	17	12	15	13	18	14
B6TPK4	Delta-aminolevulinic acid dehydratase	5	5	37	28	10	29	18	18	29	48	17	39	18	40	36	32	35	36	40	39	24	39	41	40	5	3	4	2
B4F8M8	Cluster of Uncharacterized protein	5	4	32	25	25	32	17	20	40	59	13	25	39	67	68	64	38	30	35	25	25	36	47	33	2	2	3	1
P15241	Keratin, type II microfibrillar, component 7C	4							0			0												0
K7V2S9	Uncharacterized protein	4																2						1
C5YXG7	Cluster of Putative uncharacterized protein Sb09g019180	4				2								3															3
K7V532	Secreted protein	4	5		2																				1		3	1	1
K7UTD0	Cluster of Uridine kinase	4	3	0	3	1				1			1	1			0			1		0					0		3
K7U9P3	Uncharacterized protein	4	4	1		1	1	1		1		1							1	1	1			1	1
G3K3T2	Cluster of Guanine-nucleotide-exchange protein	4	2		3	1			1	0				1		1		0									2	5	2
B6TNK0	Uncharacterized protein	4	2	1	1	1												1	1	1		1				4	2	4
C5YU98	Cluster of Malic enzyme	4		4	3				3			2								4						4
C0PH60	Cluster of Uncharacterized protein	4		4	2	1				1				1				1				1				3	2	3	2
C0PAS6	Cluster of Uncharacterized protein	4	2		2	1			1							3							1			2	3	5	3
K7VC25	Uncharacterized protein	4	3		1	1							0	0	0		0	1						1		3	3	7	3
B6T8F6	Uncharacterized protein	4			1	4				4	1		1	3		1		2				2					0	2	2
P81009	Defensin-like protein 2	4	5			1												2								4	4	5	3
B6TGN6	Cluster of 3-dehydroquinate synthase	4	3	4	3	2			1			3					0	2			2	1	1			2
C5WRM4	Cluster of Putative uncharacterized protein Sb01g041650	4	4		4									1									1				4	5	5
B4FK47	Uncharacterized protein	4	4	3	3	1		1	1	1		1		1				1		1							3	5
C5Y9L6	Cluster of Putative uncharacterized protein Sb06g031590	4	2	2	3	3												1						1		1	4	4	6
B6TGB9	Heterogeneous nuclear ribonucleoprotein A3	4	4	3	4	1	1		3									1			1				0	3	2	3	2
K7UEH3	Uncharacterized protein	4	4	1	1	1	0	0		0		1		2	1	1	1			0		1				3	7	1	3
B6T484	Cluster of MPK4-putative MAPK	4	4	4	2	1		1		1	3		0	2	0	0	0	1	1	2		1	0			1	1	2	2
K7VSB1	Cluster of Uncharacterized protein	4	6	1	3		2																			3	2	8	4
B6SGM5	Cluster of Putative oxidoreductase, aldo/keto reductase family protein	4	3	2	2				2	1	1		1		0	1	1	1		1	1	1	1	1	0	4	2	2	3
B6TXZ8	Cluster of Alanine aminotransferase 2	4	4	4	4	1	1			1			0								1		1			5	4	3	2
C5X0B5	Cluster of Putative uncharacterized protein Sb01g007960	4	3			2			0					1				6	2			2	1		1	3	3	5	3
K7VXF0	Cluster of Uncharacterized protein	4	5	4	14				2	2	6	2	1
B4F7S2	Jasmonate-induced protein	4	4	4	5		1	1			2	1	2			2		2	2	3	2	3	1	1	1	1
B4FER1	Cluster of Uncharacterized protein	4	4			2	2		2	3				3				4		2	2	3	1		3		3	4
K7TIS4	Cluster of Uncharacterized protein	4	2	1	1	4				3	1			2				2	2	2		2	2		2	2	5	4	2
C0P4C1	Uncharacterized protein	4	4	3	7		1	2	1	1		1			1	1		0			2	1	1	1	0	2	4	3	4
D2JSQ1	Cluster of ATP synthase subunit 4	4	2	3	5	2			1	1			1		1			2	0	2	2	1	3	1	2	4	2	2	3
K7UGH3	Cluster of Uncharacterized protein	4	3	3	3	1	1	1		2		1	1	1					1	2	1		2			5	2	5	5
K7VCQ2	Cluster of Uncharacterized protein	4	4	3	6		1		1	1		5	1	2			1		2	1		2		0	0	2	3	3	4
B6TJH0	NEDD8-activating enzyme E1 catalytic subunit	4	2	3	3	2	0		2	2		1	1	1			1	4	3	2	1		3	1	4		2	4	3
B6U7D8	Cluster of Cinnamyl alcohol dehydrogenase	4	2	3	4			2	1	3	2	2	1	3	3	1	1		3	1	1	2			0	4	2	3	1
B6SKS5	Cluster of 3-oxoacyl-synthase III	4	4	4	2	3	1		1	1	2	2	1		1		1	2	2	3	2	2	2	2	1	1	2	2	5
C0P3M5	Cluster of Uncharacterized protein	4	6	4	5	4		1	2	3		2		2				4			1	4				3	4	5
B6TS19	36.4 kDa proline-rich protein	4	4	3				2	2	1	5	2	1		4	3	3	5	2	4		1		2	2		1	4	3
B8A2L1	Uncharacterized protein	4	5	1	6	5	1	2	2	3	1	2	1					3	2	6	2	3	1	1	1	1	1	3	1
C5XAN5	Cluster of Putative uncharacterized protein Sb02g022890	4	1	4	4	2	3		4	2	5		2	2	1		3	1	6	4			4	3	2		1		1
B6U2R1	Ethylene-responsive protein	4	2	5	3	2	2	1	3	2	3		4	1	1	1	1	4	4	3	2	3	2		1	1	1	2	2
C0HGR4	Uncharacterized protein	4	2	3	2	4		1	3	3	0			2	1			5		2		3	4	2	2	1	4	8	6
B7ZXB7	Coatomer subunit gamma	4	4	3	6	7			2	2		1				1	1	2		2		2	1		1	6	7	6	7
K7TXM3	Stem-specific protein TSJT1	4	4	4	6		3	3	2		1	1		1			1	2		1	5	1	0			2	9	9	7
O49975	MKK6-putative MAPKK	4	3	2	3	3	1		2	5	1	1	2	1		1	1	2	1	2	1	3	1	1	1	5	7	8	6
C4J6T3	Cluster of Uncharacterized protein	4	4	3	3	3	2	2	1	2	2	2	3	0	2	1		1	6	7	5		4	0	3	4	1	1	3
C4J333	Uncharacterized protein	4	4	4	7		1	3	2	1	2	2	2		1	2	0	2	5	4	1	1	3	1	3	6	2	4	3
Q5K097	Cluster of NADH dehydrogenase, subunit 9	4	6	4	3	1	1	1	1	5	4	2	2	1	1	1	1	4	3	5	1	1	3	1	1	3	3	3	6
P13867	Cluster of Alpha-amylase/trypsin inhibitor	4	6	4	5		3	3	4		2	1	2	1	1	2	2	5	2	3	2					4	5	6	6
B6TU74	Cluster of Putative uncharacterized protein	4	6	3	9	1			3	1	1		4			2		4	6	6	1	1	1	3	3	4	4	3	5
B6TB21	Anamorsin homolog	4	3	5	2	3	2		1	9	2	3	1	3			1	7	2	5	1	5	2	2	2		3	4	4
B6SGU6	Putative uncharacterized protein	4	2	3	3	1	3	4	3	1	5	5	3	1	2	5	4	3	5	5	4	2	2	3	2				2
E9JVD4	Cluster of Aldose reductase	4	4	7	9		4			3	6		5					8	6	7	9	1	2	1		1			1
B6TU39	Cluster of Peroxidase 2	4	1	5	5	5	1		1	5	4			1	2	3	1	2	2	2	2	2	1	2	4	6	6	7	5
B4FGF5	Uncharacterized protein	4	5	7	12	1	1	0	2		3	2	3	1	2	3	2	6	5	7	2	1		2	0	3	1	2	3
B4FG65	Uncharacterized protein	4	3	7	8	4		1	2	1	2	3		5	2	1	3			1		1	1	1		5	9	9	8
C5WRE6	Cluster of Putative uncharacterized protein Sb01g028560	4	4	6	11	1			2	4	1	2	4	3	1	1		1	2	9	2	4	6	4	3	1	3	2	1
B4FXW5	Uncharacterized protein	4		5	7	4		3	2	2	2	4	2	2	2	3	3	1	2	5	3	5	3	3	3	2	3	5	3
B4FAI1	N-acetyl-gamma-glutamyl-phosphate reductase	4	2	6	3		1	1	2	1	4	3	2	2	1	3	4	3	2	5	3	1	1	1	4	6	8	6	5
C0HF65	Cluster of Uncharacterized protein	4	1	5	2	1	1	3	3	1	4	3	3	5	2	3	5	5	5	6	2	1	3	2	1	4	2	3	5
B4F9N8	Cluster of Uncharacterized protein	4	6	6	7	2	6	4	4			1	1		3	2	2	3	6	6	4	1	2	2	5	3	1	4	1
B4FL77	Cluster of Rickettsia 17 kDa surface antigen family protein	4	1	6	6	5	5		2	4	4	2	4	5			1	5	3	6		4	6	5	4	1		3	2
K7UHE8	Putative translation elongation/initiation factor family protein (Fragment)	4	4	4	3	2	3	4	3	1	4	4	4	1	3		3	3	3	4	3		4	5	5	5	3	3	4
B4FEB2	Cluster of Uncharacterized protein	4	4	2	5	4	1	2	4	3	2	2	2	5	2	1	4	6	4	2	3		3	3	2	4	7	7	3
F2YI17	Cluster of SSIII	4	10	3	8	3	4	1	3			1	1	3	4	4	4	1			1	1		1	1	7	9	9	8
B4F945	Cluster of Uncharacterized protein	4	5	6	3	1	2	2	2	4	6	2	5	2	0	2	4	10	6	7	2		5	3	1	3	3	3	1
B4FYM0	Acetyl-CoA acetyltransferase, cytosolic 2	4	5	7	9	2			2	2	2	3	2	3	6	5	3	2	5	8	2		5	3	3	3	1	6	2
B6SN85	Cluster of H/ACA ribonucleoprotein complex subunit 3-like protein	4	3	4	4	1	7	5	4	1	7	3	8	2	2	2	1	2	6	9	5	4	4	5	6
Q8LK07	Cluster of Histone H1	4	1	10	12	1	0	3	3	4	3	3	2		2	0	1	4	5	8	2	2	7	6	8	2	2	3	3
B6SK06	Cluster of Histone deacetylase 2b	4	5	8	4	3	4	3	4	5	4	5	5		6	4	3	3	3	3	2		7	6			7	5
C0P4P5	Uncharacterized protein	4	2	6	6	7	3	2	7	9	5	1	3	2	5	6	6	1	6	5	4	1	1	3	3		3	3	2
B6T8E4	Embryonic abundant protein 1	4		5	4	2	5	2		3	10		8					19	12	15	16			1	1
Q946V8	19kD alpha zein D1	4	4	3	3	3	1		1	6	3	1	3	10	7	4	5	7	6	5	4	3	0	2	1	2	6	7	7
B4FV48	Cluster of Multidomain cystatin	4		3	5	4	2	2	3	9	8		3	5	8	6	5	8	6	6	5	5	2	3	3	1	1	2	1
B4FVX5	Uncharacterized protein	4	5	6	5		6	6	5		3	8			8	6	5		7	6	7		3	4	5	5	4	2	1
B6TDH1	Cluster of DAG protein	4	2	5	5	2	3	2	4	3	3	2	4	5	5	4	6	6	4	5	4	9	5	4	5	3	3	3	2
B6SHY0	Cluster of ATOZI1	4	4	7	7	3	2	3		4	4	5	5	3	4	3	4	2	6	7	5	5	2	6	5	4	5	4	2
B4F8U6	Cluster of Uncharacterized protein	4	6	8	6	1	4	4	6	3	8	4	4	2	7	4	2	4	6	5	1		0	3	2	6	5	8	5
B4FTB5	Cluster of Proteasome subunit beta type	4	4	7	5		4	6	6	3	7	4	6	1	11	4	6	4	4	6	4		4	4	6	1	3	3	2
K7VB34	Cluster of Uncharacterized protein	4	3	5	9	6	2	3	3	6	5	1	3	5	2	2	3	8	3	6	2	8	4	4	5	4	5	4	4
C0HGH7	Cluster of Uncharacterized protein	4	6	7	6	2	7	6	5	4	8	4	6	2	3	5	3	5	9	9	3	3	3	3	4		1	1	1
B6SRJ3	40S ribosomal protein S30	4	6	4	7	4	4	4	3	5	5	7	6	2	3	2	2	4	3	6	3	2	8	6	6	8	4	6	5
B6TXM6	Cluster of 10-deacetylbaccatin III 10-O-acetyltransferase	4	5	7	6	1	2	3	2	4	3	3	2	7	5	5	7	2	9	6	9	1	3	1	4	7	5	8	10
B4G1B0	Cluster of Remorin	4	2	8	7		5	7	10	3	4	4	3	1	13	12	10	2	2	6	8	3	5	3	2	3	2	3	2
B6TPA2	Cluster of Putative uncharacterized protein	4	4	6	10	4	3	3	3	4	4	5	1	2	3	6	7	2	4	6	3	2	6	6	7	6	7	8	8
K7V792	Cluster of Uncharacterized protein	4	1	9	14	4	5	7	4	5	2	3	5	2	6	7	10	8	6	8	3	1	5	6	4	2	2	4	1
B8A1N1	Cluster of Uncharacterized protein	4	3	3	4	7	5	3	4	8	5	1	3	5	3	8	6	7	7	6	5	4	4	5	5	2	6	9	8
B6TQ98	Cluster of Peroxisomal multifunctional enzyme type 2	4	5	6	12		6	4	4	4	5	9	8		4	5	3	5	8	12	5		4	4	4	5	6	5	5
B6TCK3	NADH-cytochrome b5 reductase-like protein	4	5	7	8	6	3	2	3	11	5	5	5	7	5	3	3	8	7	9	2	7	5	3	3	4	4	4	6
B4FT80	OB-fold nucleic acid binding domain containing protein	4	6	7	9	2	7	6	5	2	5	7	9	1	2	7	5	6	9	8	7	3	5	6	4	4	4	7	3
B6T3E6	Cluster of Putative uncharacterized protein	4	5	7	7	5	5	3	4	8	6	4	6	7	2	4	3	4	6	5	7	7	4	3	4	7	9	9	8
C0PF85	Cluster of Uncharacterized protein	4	3	10	17	9	4	1	3	10	11	4	5	7	2	3	5	5	5	7	3	7	8	4	2		5	4	5
P13689	Auxin-binding protein 1	4	4	4	4		2	3	4	9	9	3	3	12	8	11	9	7	8	8	9	2	3	3	2	5	6	5	8
C0PAJ9	Cluster of Uncharacterized protein	4	7	8	10	1	9	10	7	5	5	8	5	1	1	4	2	4	11	10	11	4	6	5	7	2	2	4	2
B6T9W6	Cluster of Charged multivesicular body protein 1b	4	4	8	5		6	7	8		7	5	9	1	10	8	11	3	8	10	12		4	8	9	2	4	4	1
C0P6Q4	Cluster of Transcribed sequence 1087 protein	4	9	7	9	5	3	2	2	8	5	5	5	5	4	2	3	4	11	6	3	4	7	4	6	7	7	10	11
B4FEI6	Cluster of Uncharacterized protein	4	4	11	10	3	7	10	7	3	10	7	5	1	3	1	2	8	8	8	7	5	7	8	10	4	3	3	2
B6UHB6	Cluster of Histone H1	4	6	7	11	1	3	4	4	15	8	8	7	4	7	4	8	4	5	4	6	4	7	11	16	4	2	1	2
C0P680	Cluster of Uncharacterized protein	4	5	8	7	7	5	4	5	8	9	6	7	6	5	4	7	5	5	8	5	4	13	9	8	4	2	6	6
B8A3G9	Cluster of Uncharacterized protein	4	7	6	8	8	8	6	7	9	9	6	6	9	5	8	4	5	10	10	4	6	6	8	5	5	5	3	4
Q6RW09	Cluster of Allene oxide cyclase	4		8		10	6		2	13	12	2	2	14	5	9	11	20	8	7	8	16	8	5	9		1	1
B6TZG5	Fasciclin-like arabinogalactan protein 10	4	4	9	11	7	6	5	6	6	7	5	9	4	9	7	7	12	10	16	10	6	9	10	9	2	2	4	6
C0PGL4	Uncharacterized protein	4	3	6	6	9	3	5	5	13	18	6	7	13	5	3	10	15	8	17	6	17	8	10	8		0	3	4
B6UGS3	Cluster of Oleosin	4	7	11	12	3	12	10	7	10	9	4	10	1	9	9	5	10	15	9	11	1	10	13	14	7	2	2	3
B4FTP9	Cluster of Putative HSP20-like chaperone domain family protein	4	3	10	6	8	3	2	4	7	10	4	3	19	21	22	22	8	4	9	4	8	6	7	5	5	5	10	7
B4FAV4	Cluster of Argininosuccinate lyase	4	7	10	11	4	0		7	7	3	4	6	13	10	13	10	5	8	12	7	6	3	2	7	10	16	18	24
B4FUJ6	Uncharacterized protein	4	5	13	15	6	15	8	11	9	16	5	14	2	11	10	9	4	10	13	9	6	14	10	17	2	4	5	1
K7U372	Cluster of GrpE protein homolog	4	5	8	7	6	16	13	8	9	13	10	9	10	12	9	11	15	10	11	14	4	12	17	19	1	2	4	4
B6T5R1	Ran-binding protein 1	4	4	10	11	6	10	13	12	10	7	8	7	5	14	11	13	13	8	9	13	12	12	16	18	6	5	4	4
Q94F79	Cluster of Nucleosome/chromatin assembly factor A	4	3	6	3	11	6	3	6	20	17	2	6	25	13	11	22	23	4	6	3	23	5	10	10	7	4	5	10
B4FCA4	Cluster of COP9 signalosome complex subunit 4	4	4	13	9	5	12	13	14	6	19	7	17	9	7	9	9	12	21	19	14	6	14	14	18	3	5	5	2
B6U627	Cluster of Armadillo/beta-catenin-like repeat family protein	4	4	14	6	12	18	10	8	7	14	5	8	10	14	13	9	12	15	15	18	12	17	19	14	5	3	4	5
K7VHB1	Cluster of Putative RAN GTPase activating family protein	4	5	14	15	16	14	15	9	17	25	9	17	21	17	15	18	19	23	17	17	14	9	12	14	2	3	6	4
B6TNI6	Cluster of DREPP4 protein	4	3	17	11	10	17	10	13	18	23	8	13	12	22	20	22	17	16	12	19	16	18	20	22	3	6	6	7
B4FTE5	Uncharacterized protein	4	5	18	15	11	14	16	11	19	22	11	20	24	14	19	20	15	27	25	17	24	16	17	17	3	5	6	5
B6U9I3	Cluster of Eukaryotic translation initiation factor 3 subunit J	4	3	15	13	18	21	11	16	15	30	10	18	9	22	17	17	18	22	30	18	16	28	38	30	0	1	2	3
C0HI51	Uncharacterized protein	4	1	16	16	14	18	14	19	24	23	9	17	22	25	24	26	16	24	23	22	11	23	28	24	4	4	5	5
P78385	Cluster of Keratin, type II cuticular Hb3	3
K7VBT8	Cluster of Putative AMP-dependent synthetase and ligase superfamily protein	3																1									1
B6SP63	Cold shock protein-1	3	2	1
B4G1Z2	Uncharacterized protein	3		1	1	1			1																	2
C0P8G5	Uncharacterized protein	3	2		1																					2	1
C0PFQ6	Uncharacterized protein	3	2		1					1	0											0					1		1
C0P9I5	Uncharacterized protein	3	2	2	1													0								1	0	1	0
B6TDB7	Cluster of COP9 signalosome complex subunit 3	3	1	1	2				1		0									1	2
B6SWV1	Cluster of Glucose-6-phosphate 1-dehydrogenase	3	1		2					0			0	0								0	0			0	2	2	3
B6TQY2	Serine/threonine-protein phosphatase 2A activator 2	3	1	1		1								1			1	0					1			1	1	1	1
Q84Y01	Inositol-tetrakisphosphate 1-kinase 1	3	4	2										1								1				1		1	1
B4FC49	Cluster of Uncharacterized protein	3			0	1		0				1						1								3	1	3	1
B6TQ02	PDIL5-4-Zea mays protein disulfide isomerase	3	1	3	1							1										1				1	1	1	1
B6T8D4	Cluster of 1-acyl-sn-glycerol-3-phosphate acyltransferase zeta	3	3			3				1												1						3	2
C5X0H7	Cluster of Putative uncharacterized protein Sb01g021020	3	3	1																	1	1					2	3	2
B6T2X9	Cluster of Low molecular weight protein-tyrosine-phosphatase slr0328	3	3	1	0				1		1		1					0	2				1	1	1			2
K7UB69	Putative RING zinc finger domain superfamily protein	3	1	1	3							1							1	1	0					2	2	1	1
B4FY63	Cluster of Annexin	3	1	3	2			1	1		1		1						2	2									1
B4G080	Cluster of Caffeoyl-CoA O-methyltransferase 1	3		1	2	2				3	1	1						0				2					2	0	1
B4FSV8	Oligosaccharide transporter	3	4	1	4																					1		4	2
K7VWJ6	Cluster of Uncharacterized protein	3	1	2	1	3			0			0			1		1										1	4	2
B6TCA9	Cluster of Diphosphomevalonate decarboxylase	3	3	1	1			1	0		1	0		1				1			3				1			3	1
B4FYN0	Mitochondrial import inner membrane translocase subunit Tim13	3	1			1	1				1			1	2	4		1								2	1	2	1
B4G058	Uncharacterized protein	3	3		4						1	1		0	0	0	0					1				1	3	2	2
B4FYQ7	Cluster of Uncharacterized protein	3	2	1	1	2			0					1				2		1		2				1	2	3	1
B6ST61	Transmembrane 9 superfamily protein member 2	3		1		2					0			1								1				2	4	4	4
C4J6R6	Cluster of Uncharacterized protein	3	1	0	1														1	1						1	5	4	5
B6SWZ4	Cluster of Propionyl-CoA carboxylase beta chain	3	3	2	2	2			0	1		1						0					1			3	2	2	1
B6TK42	Cluster of Syntaxin 72	3		0	0		1		0	1	0			2	1	1	0	2	0	3	0		2	3	0			4	0
B6UAU8	Cluster of O-succinylhomoserine sulfhydrylase	3	2	2	4					1		2		1	0					2	1					2	2	1
K7TVF1	Cluster of Homoserine dehydrogenase	3	3		2					0																4	3	5	3
B4F881	Cluster of Uncharacterized protein	3				1				2					1	1	2	1		3			0		0		2	5	3
B4FDG2	Uncharacterized protein	3	2	1							4			2	1	2	1				0						3	3	3
B4FF47	Cluster of Uncharacterized protein	3	4	1	3										0		2	1			1		0			1	2	4	3
B6UI15	Subtilisin-chymotrypsin inhibitor CI-1B	3		0						1	3			3			2	3	0	2			0	0			3	2	4
C5Y5P5	Cluster of Putative uncharacterized protein Sb05g004500	3	4	2	5	1	1		2		2	2	1											0		2		1
Q1KK82	NADH dehydrogenase subunit 7	3	2	2	3	1	1			1	0	1		1				1	1	2		1	1			2		2	1
B4G1Y5	Uncharacterized protein	3	4	4	3					2			1						1	1	1			0		2	2	2	1
K7U9Y0	Uncharacterized protein	3	2	1	1					2			1	1				3	3	2		0				3	3	2	1
B8A280	Uncharacterized protein	3	3	1	3		2						4			2			2	4	2			1	2	0
C5XME6	Cluster of Putative uncharacterized protein Sb03g037040	3	2	4	2		0					0							3	3	3		1	1	1		3	3	1
C5XWT6	Cluster of Putative uncharacterized protein Sb04g038560	3		3	3	1	1			1										2						5	4	3	4
B6TKH0	Putative serine/threonine protein phosphatase superfamily protein	3	1	2	2		1	2	1		1	1	1	1	1	2	2	2	1	2	1						1	1	2
B6UDG4	Cluster of Malic enzyme	3	2	3	5				1		1					1			1	2		0				3	2	4	3
C4J8V6	Cluster of Uncharacterized protein	3	2	3	2			1										2	1		1			1	2	5	2	4	2
C6KE75	Cluster of DNA topoisomerase I	3		2	6		0	1	1		1	3	1						1			3	1	0		4	2	2
C5Y0C0	Cluster of Putative uncharacterized protein Sb04g030600	3	2	3	2	1	1	1		1	1	1						2			1			1		4		4	4
Q8S531	Cluster of Cytosolic aldehyde dehydrogenase RF2C	3	2	3	3	1	1		0	2	3	1	1		1				1						1	4	2	3
C0PKL2	Uncharacterized protein	3	2	2	4	2				3		1		1				2		2		2	1	1		1	1	1	4
B4FTB0	Uncharacterized protein	3	3		1		1	1	0		1	2	1				1	3	2	5	2					2	2	3	1
B6TDE4	Cluster of Serine carboxypeptidase 1	3	1	2	1	4				3		1		4	2	0	2	1	0	1	0	1			0	1	1	3	3
C5Y1D9	Cluster of Putative uncharacterized protein Sb04g032430	3	2	2	3	1		1	1		1	2	3					1	1	2		2				1	3	2	3
C5YZI4	Cluster of Putative uncharacterized protein Sb09g002740	3	2	2	2	4		0	1	6	3		2					3	1	4		1
B4FSP1	Uncharacterized protein	3	2	5	3		1	1	1		1	1		1		1	1		3	4	2	0	1	2	2
C0HDT7	Uncharacterized protein	3	5	2	2	3	3	2	2		0		1					1	1	2		3	1			1		2	2
O22632	Cluster of Nitrate-induced NOI protein	3	2	3	1		2	1	1		2	2	2		1	1	1		1	2	1	1	1	1	1	1	2	3	1
B6TBD1	Cluster of Eukaryotic translation initiation factor 4E-1	3	1	1	3	1	1	2	2	1	1	2	2	1		2	1	1	2	2	2	1	1	1		2	1	1	1
B6UFM0	Cluster of PH domain containing protein	3	5	5	4	1			1	1		2	0	2	1		2		1	1	1	1			1	2	2	3
C5XTI5	Cluster of Putative uncharacterized protein Sb04g034640	3		3	2	3				3								2					2			3	5	6	7
K7TP35	3-oxoacyl-synthase III, mRNA	3	2	2	3		1					2	1	2		4	2	2	2	2	2	2					2	1	4
K7W544	Cluster of Gibberellin receptor GID1L2	3	1	2	3	1		1	1	1				3		1	1	1	1	3	1	1	2	2	3	2	1	3	1
B4FHK5	Cluster of NPL4 family	3	3	3	3	3			1	4	1	1	1	1				1								3	4	3	5
B6SJK9	Jasmonate-induced protein	3	2	4	8	2	1	1		2	1	1	1	3				2		3		1	1	1	1	2
B6TC19	Cluster of Dehydrogenase/reductase SDR family member 2	3	3		5	3	1	2		2	1		1					1		2		1	1			4	2	5	3
B6TLL9	Cluster of Signal recognition particle receptor beta subunit	3	4	3	5				0	0	1	2	0		0	2	0	2		1		0				6	4	4	4
B6TMG9	Cluster of Mitochondrial NADH ubiquinone oxidoreductase 29 kDa subunit	3	5	0	4	1				2		1						1		2		1	1	2		3	5	6	4
B6TFE4	Cluster of Ribokinase	3	2	3	5		2	2			2	1	1		1	2					3		1		1	3	4	3	3
B6UGY2	Cluster of MFT2-Corn MFT-like protein	3	4	4	3	1	1		1	2	1	1	1	1	1	1	1	1	1	1	2		1	1	1	2	2	2	2
B4FU01	Cluster of Cystathionine gamma-synthase	3	5	3	4	1			1		1		1		0			1	1	2	1	4			1	2	5	3	4
K7UK29	Cluster of Uncharacterized protein	3	5	4	3		1		1	2		1	1		1					2	3				2	3	3	4	4
B4FFI2	Nitrilase-associated protein	3	1	4	3	1	3	1	1	3	2	1	1	1				5	3	2	1	4	1	1	1			1
B5AMJ8	Phosphorylase	3	6	6	8	2				2		1		4			2					2				4	2		2
K7W9A6	Uncharacterized protein	3		7	13	1			1	2		3	0					1	2	2		2	3	1					3
B4FT61	Cluster of Uncharacterized protein	3	2	2	4					2	2							3	3	1	3	1	1	1	2	5	3	4	3
B4G195	Cluster of Aspartate aminotransferase	3	3	2	7	1	1		1	1			1			1		1	1	2	2	1				2	5	5	5
B6UG51	Cluster of Cytochrome b5	3	2	1	1	3	2			7	6		1	3				5	2	3		4	3						1
Q6Y2W9	Cluster of Atypical receptor-like kinase MARK	3	2	1	7	1			1	2	1	1	2	2	2	1	2	3	2	1			3	1			4	2	3
C5XUC3	Cluster of Putative uncharacterized protein Sb04g035550	3	5	3	3	1		1		1	1	1	2		1		1	1	3	2	2	1	1		1	3	3	4	4
K7TTR7	Cluster of Uncharacterized protein	3	3	3	3	2	1	1	1	2	2	1	1	3	1	2		3		1	1	2				2	3	4	3
B6TDK1	Putative uncharacterized protein	3	3	1	1	4	2		1	6	3		1			1	1	1	1	3		3	2		1	3	3	2	3
C5Y688	Cluster of Aldehyde dehydrogenase	3	3	3	6				1	3		1						1	1		3	2				6	6	5	5
B4FRC2	Cluster of Uncharacterized protein	3	2	3	7	2		1	2	3		1		3		2		2	3	2	3	3	4	2			1	3	0
B4FCR0	Uncharacterized protein	3	2	1	4				2	2	2	1	2	2	2	2	2	2	3	3		1	3	2	2	3	2	1	3
C0PB60	Cluster of Uncharacterized protein	3	3	2	2	1	1		1	3		1	1	2		1	1	3	2	2	3	1	1	0	1	3	7	6	2
C5YLD1	Cluster of Putative uncharacterized protein Sb07g000320	3	3	1	4	2	0		1	1	1		2	1	1	1	3	1			2	2				5	6	7	6
B6SMY5	Putative uncharacterized protein	3		2	1	1	3	3	2		3	1	1	1	3	10	6	1	1	1	1	1	2	1			2	1	3
B4FN58	Cluster of Protein-L-isoaspartate O-methyltransferase	3	2	2		2	3	1	2	3	2	2	3	2	1	1	1	2	3	2	2	5	2	2	3	1	2	2
B4G0E0	Glutaryl-CoA dehydrogenase isoform 1	3	6	3	2	2			1	2	3	1	2					2	3	5	2	1				5	4	5	4
C0P8L5	Cluster of Uncharacterized protein	3	4	2	2					3	3	1	1	5		3	1	2	2	1	1	1	2	1		3	5	5	5
C0PFB1	Uncharacterized protein	3	1		2	6		1	2	5	3		1	5	1	1	1	5	3	2	3	4	1		3		1	1	1
B6SYF5	Cluster of Peptidyl-prolyl cis-trans isomerase	3	4	2	2	2	1	1	1	2	3	2	4	1	1	2	2	7	3	4	1	4	3	1	1
Q9SBX0	Cluster of Toc34-1 protein	3	3	2	8	1		1	1					1			1	3	1	4	1	2		1	1	4	5	5	9
B4FSW8	Cluster of Grx_S17-glutaredoxin subgroup II	3	1	3	8	2	1			5	2	1	2	1	2	1	2	3	3	7	1	1	2	2	3	2		0	0
B6TR63	Cluster of Histidine biosynthesis bifunctional protein hisIE	3	4	2	5	1	3	0	3	0	1	3	2	1	1			3	5	6	4	1	4	0	4	1		1	1
K7VA33	Cluster of Uncharacterized protein	3	1	8	2	4	2	1	3	5			2	2	1	7	3	5		2	1	4	2	2	1	1			0
B4FP70	Cluster of Small nuclear ribonucleoprotein-associated protein	3	2	1	4	2	2	3	2	0	2	3	3	1	2	1	4	5	3	4	2	2	4	3	1	1	2		1
K7UGK6	Putative ARM repeat-containing protein containing family protein	3	3	6	7		1		3		1		1	4	1	1	1		1	1			0		1	4	7	8	9
K7V5D2	Bundle sheath cell specific protein 1	3	5	4	1		7	3	2		3		5	2	2	3	3	5	3	3	2	4	1	1	1
B6SGN7	Embryonic protein DC-8	3	2	3	5	0	2	3	2	4	3	2	4		2	3	3	7	3	4	4	1	2	1	2				0
O64409	Cluster of Glutathione reductase (Fragment)	3	5	4			5		0	3	7	3	4		2	6	3		0		4					3	4	5	4
B4FZK6	Cluster of Methionine aminopeptidase	3	2	2	8	2	1	2	3		2	1	1	2	1	3	2	1	3	1	1	3	2	1	2	6	3	5	3
Q8W525	Formate tetrahyrofolate ligase (Fragment)	3	7	2	6			0	1		1	3		2	2	3	1	2	3	3	1		2			8	5	6	7
B4F833	Cluster of Diaminopimelate epimerase	3	5	4	5	1	4	1	1	1	1	1	1	4	1		4	5	4	5	3	2				4	2	4	3
B6TVM7	Cluster of 4-methyl-5-thiazole monophosphate biosynthesis protein	3	3	4	1	1		1	2	2	2	4	4	2	1		1	6	9	5	3		3	3	1	2	2	2	2
B4FR28	Cluster of Uncharacterized protein	3	1	3	1	5			1	5	3	1	2	5	3	3	2	4	1	2		7	4	4	2	2	2	3	1
Q4FZ46	Cluster of Cystatin	3	4	5	5		2	2	3	1	4	3	3	2	3	4	3	4	2	3	3	3	1	1		1	3	2	2
B4FEA2	Uncharacterized protein	3	2	7	6	1	3	3	1	3	3	3	6	2	2	2		1	2	2	1	4	3	3	4	3	1	1	1
B6T9P5	Cluster of Coatomer subunit zeta-1	3	4	3	2	2	4	4	1	3	6	1		4	1	4	3	5	3	2	2		2	3	2	3	3	2	1
C5XUH6	Cluster of Putative uncharacterized protein Sb04g036030	3	4	2	5	2	1	3	2	1	2	2	2		4	4	2	0	4	3	5		5	2	3	6	4	3	3
B6T828	Cluster of Grx_C4-glutaredoxin subgroup I	3	4	4	3	2	4	3	2	3	5	1	2	2	2	3	1	3	4	4	4	2	2	3	4	2	2	2	2
Q8W512	Cluster of HMG-like nucleosome/chromatin assembly factor D	3	2	2	1	5	4	1	4		5	2	3		3	4	4	5	2	5	2	2	6	9	4		1	1
B4FQA9	Cluster of Uncharacterized protein	3	5	4	5	2	3		2	2	5	3	6	1	1	2			6	6	5		2	1	4	3	2	4	4
C5WX30	Cluster of Thioredoxin	3	3	3	6	6	4	4	2	3	3	1	2	1	1	1	1	6	3	4	3	5	2	3	2	3	1	2	3
B6SYD0	60S ribosomal protein L22-2	3	4	6	7	1	4	3	2	2		3	4	1	3			3	5	3	3	1	5	3	6	4	2	2	3
B6SZD1	Mitochondrial import receptor subunit TOM20	3	6	5	5	4	4		2	3	5	2	3		3		1	2	2	4	4		4	5	2	2	3	5	4
Q6E0J0	Cluster of U1 snRNP	3		6	6		6	3	4	1	3	5	3	2	3	1	3	4	6	6	4	2	5	4	4
C5WZC3	Cluster of Putative uncharacterized protein Sb01g019730	3	4	2	2	4	3	5	2	4	4	2	3	3	3	3	1	5	4	3	2	2	2	3	4	3	3	2	4
C0P9Y4	Uncharacterized protein	3	3	4	5		3	3	2		6	2	3		2	5	4	2	5	5	4	2	2	4	4	5	3	2	3
B6SUK1	Cluster of Ligatin	3	3	4	6	3	1	2	3	3	3	1	3	7	1	3		7	5	5	3	10	2	1	3	1	2	2	1
B4FNI0	Cluster of Uncharacterized protein	3	2	6	9	3	0	1	0	12	6	2	1	6	3	2	5	5	5	6	1	3	3	2		1	0	2	2
B4FSE0	Cluster of Uncharacterized protein	3	3	3	5	1	2	4	4	1	4	4	2	1	6	4	6	2	4	4	3	5	3	1	2	5	4	3	3
B6TIV3	Cluster of Putative uncharacterized protein	3	3	2	8	5	4	0		2	3	2	1	4	2	1	1	6	8	7	3	4	5	4	5	1	3	4	2
B6TZB7	Arsenical pump-driving ATPase	3	2	4	7	3			4	6	3	0	3	6	3	3	4	5	5	5	3	6	1	1	3	3	3	4	3
Q8LJR0	Cluster of Water-stress protein	3	3	7	10	1	6	5	2	1	2	5	5	2			0	1	7	6	5	5	5	5	4	3		0	2
B4F9E8	Cluster of Uncharacterized protein	3	2	9	6	2	1			5	5		1	3	8	10	9	7	3	3	3	5	5	1	3			2	2
C0P3V1	Putative D-mannose binding lectin domain related protein	3	4	4	2	4	2	3	3	4			3	5	4	3	4	5	2	3	2	3	2	7	2	7	5	7	8
B4FBC9	Cluster of Putative patellin family protein	3	3	5	8	1	0		2	4	2	4	3	15		2	3	7	4	3	1	5	4	3	3	3	3	6	6
B4FSU4	Uncharacterized protein	3	2	4	5	3	4	3	3	4	8	1	3	6	10	12	10	3	1	1	2	4	1	1	2	2	2	2	1
C5WXM5	Cluster of Ribosomal protein L37	3	4	8	7	0	5	5	5	1	3	6	4		7	6	7	1	6	6	8	0	3	3	2	2	1	0	0
Q6JN54	Cluster of Acc oxidase	3	3	7	7	1	2	4	4	2	9	3	4					4	8	10	8	5	9	8	4
Q9FQC7	Cluster of Glutathione S-transferase	3	5	5	2	1	5	2	1	4	4	5	2	5	2		4	5	8	7	4	1	5	6	5	4	4	5	2
B6SLM7	Uncharacterized protein	3	2	5	1	7	4	4	1	9	4	2	3	9	1	1	8	12	4	5	2	6	3	3	2	2	2	2	4
B6T5S5	RNA binding protein	3	5	4	3	8	5	2	4	3	3	3	3	10	4	4	9	4	3	2	1	3	2	5	5	2	3	3	5
B6THA2	Cluster of Haloacid dehalogenase-like hydrolase domain-containing protein 1A	3	2	6	8	3	6	5	4	4	4	2	4		5	4	5	8	5	7	6	1	3	3	3	2	4	2	5
C0PHK1	Cluster of Uncharacterized protein	3	3	3	6	3	4	5	4	5	7	1	5	2	1	2	2	12	5	7	8	7	7	5	7	1	1	1
C5WTY4	Cluster of Putative uncharacterized protein Sb01g002180	3	4	8	3	5	6	2	4	6	8	2	3	5	5	4	5	5	2	4	2	4	6	5	7	2	4	3	4
B6T346	Cluster of THO complex subunit 4	3		7	6	3	5	5	7	6	10	3	6	5	2	2	6	6	9	8	8	6	4	5	4	1		0
Q9FQA9	Cluster of Glutathione S-transferase GST 30	3	2	2	2	5	10	1	3	4	5		3	4		2	3	6	6	7	3	7	17	8	5	4	5	8	6
C0HDU2	Cluster of Uncharacterized protein	3	3	10	12	1	10	7	11	1	7	4	7	0	4	1		3	8	12	4	1	8	6	7	1	3	1	1
B6TTP4	Stress-inducible membrane pore protein	3	5	9	10	3	8	5	6	6	5	8	7	2	2	4	2	2	11	9	10	3	3	4	4	3	1	2	1
C0PGF0	Cluster of Uncharacterized protein	3	8	5	6	1	1	0	3	2	3	5	3	7	4	7	6		5	8	3	2	5	3	5	9	12	15	9
B6U1Q4	Cluster of COX VIIa-like protein	3	1	6	9		8	4	6	1	8	6	9	1	5	7	2	3	12	11	9	3	5	9	9		3	2	1
B6TTI7	Cluster of 26S proteasome non-ATPase regulatory subunit 8	3	3	5	3	11	5	3	5	6	7	5	3	3	2	3	0	5	8	10	5	7	5	4	3	5	9	9	9
Q4A1J1	Cluster of Putative cystatin (Fragment)	3	5	5	7	11	11	6	8	16	8	9	7	2	3	4	4	4	8	6	6	3	3	2	1	2	3	1	1
O22656	Cluster of Putative ubiquitin-conjugating enzyme family	3	3	4	3	9	9	2	2	2	7	4	3	9	7	6	2	6	7	6	6	6	10	10	7	5	3	4	5
Q4TZJ2	Cluster of Pyrroline-5-carboxylate reductase	3	6	8	8	5	7	5	4	5	9	5	8	5	4	4	3	5	6	8	7	5	9	7	8	1	2	1	2
B6TJ91	Cluster of Splicing factor, arginine/serine-rich 7	3	4	5	6	5	6	5	3	9	8	4	5	6	6	3	7	10	7	7	4	8	6	7	3	3	3	5	3
Q43266	Cluster of Proliferating cell nuclear antigen	3	8	5	9		5	5	4	3	4	4	6	4	6	4	6	6	6	9	5	3	4	7	7	8	8	9	7
B4FDN9	Cluster of Uncharacterized protein	3	2	7	9	2	2	2	7	5	6	3	5	4	5	7	6	8	12	8	10	8	7	7	5	2	5	5	4
C0PEX7	Cluster of Uncharacterized protein	3	7	6	10	4	7	8	9	3	3	3	5		8	5	9	6	6	6	7	1	10	11	11	3	3	2	2
B4F957	Cluster of Pro-resilin	3	1	7	7	8	9	3	2	12	12	4	8	6			4	23	8	9	5	10	5	7	6			1	2
B8A2G7	Cluster of Uncharacterized protein	3	5	4	8	5	5	4	5	4	7	6	5	7	12	9	11	3	7	7	5	1	6	4	5	7	8	5	4
B6TU01	Cluster of Uncharacterized protein	3	1	4	7	6	5	6	4	7	11	4	7	4	4	7	4	10	11	13	12	9	7	3	7	3	3	1	3
Q0PCF2	Cluster of Deoxymugineic acid synthase1	3	5	13	15	6	9	8	9	4	10	8	8	2	2	6	3	1	7	9	7	1	5	6	7	5	3	2	2
B4G250	Cluster of Uncharacterized protein	3	3	5	5	6	5	5	7	2	6	3	6	3	9	11	11	16	8	6	10	2	10	10	13			2	1
K7VIW0	Uncharacterized protein	3	3	8	7	6	8	7	6	8	10	3	6	6	8	12	9	4	10	11	9	8	5	5	9	2	3
B6T653	Cluster of NADPH quinone oxidoreductase 1	3	1	7	7	8	7	6	8	9	11	6	8	13	4	4	5	8	6	10	10	6	8	7	11	1			3
C0P5F2	Cluster of Uncharacterized protein	3	4	11	9	7	5	2	7	6	9	4	8	8	6	3	5	18	10	12	6	5	15	12	8	1	3	4	1
B6T5R2	Cluster of Mitochondria fission 1 protein	3	5	4	8	3	1	2	6	7	9	8	9	5	6	5	2	12	9	13	7	11	20	12	15	4	6	7	2
C0PH06	Uncharacterized protein	3	7	10	9	3	9	6	6	4	15	4	9	4	16	12	9	9	9	8	6	7	11	9	9	5	4	3
B6TFD8	Cluster of Pantothenate kinase 4	3	3	13	6	7	9	4	9	4	9	3	8	8	4	9	9	9	12	15	8	7	19	7	10	4	4	3	3
B6SWA1	Dek protein	3	2	12	9	5	10	8	10	9	11	5	13	2	8	7	7	12	15	19	12	3	11	8	9
B6TKU7	Cluster of Sex determination protein tasselseed-2	3	2	7	7	8	7	7	10	18	19	5	10	8	9	10	9	6	10	8	6	10	5	9	5	2	5	3	4
B4FMB1	Cluster of Uncharacterized protein	3	3	5	8	5	4	5	7	9	13	4	10	15	18	18	13	5	5	8	8	4		4	2	9	10	10	9
B4FPU2	Cluster of Uncharacterized protein	3	5	9	10		10	6	5	1	16	12	12		10	8	7	5	12	14	15	2	13	14	15	2	2	4	2
B6TI68	Cluster of Nucleic acid binding protein	3	4	8	7	1	13	7	10	2	8	6	7	2	11	7	13	11	12	11	15	4	7	12	12	8	3	6	5
B4FCQ4	Cluster of Cytochrome c oxidase subunit	3	2	10	6	8	11	3	4	8	9	6	6	13	10	12	13	14	9	9	9	8	12	12	13		6	3
B6SID7	Cluster of Late embryogenesis abundant protein, group 3	3		12	13	2	19	11	18	5	7	12	8		6	1	3	8	16	11	25		13	17	18
B6T5L0	KH domain containing protein	3	7	8	5	7	10	8	6	10	11	9	9	8	7	7	6	11	9	10	10	15	10	14	11	4	4	5	6
C5WMP6	Cluster of Putative uncharacterized protein Sb01g049990	3	3	8	5	4	6	4	9	8	14	5	9	8	11	10	10	14	12	10	12	10	11	14	17	4	3	3	4
B4FIR2	Cluster of Uncharacterized protein	3	5	4	5	10	6	3	6	10	12	4	8	40	7	5	10	8	6	7	4	39	10	12	9	2	2	2	2
B4FE15	Cluster of Calcium ion binding protein	3	2	8	7	4	12	5	9	5	15	9	11	10	17	21	17	14	9	12	9	2	9	11	12	1	1	2	5
B6SSV3	Cluster of Fasciclin-like arabinogalactan protein 7	3	5	19	16	1	7	8	7	7	19	8	20	5	14	14	10	9	17	17	14	3	8	8	11	4	5	6	3
B6U4I4	Cluster of Microtubule-associated protein MAP65-1a	3	4	11	12	4	6	5	7	11	18	5	16	7	11	11	7	17	15	27	17	16	12	11	18	0	1
B6T4T7	Cluster of Cytochrome c	3	5	13	10	8	15	10	10	7	14	13	15	9	17	17	12	13	16	18	13	7	10	16	15	1	3	2	3
B4FPA4	Cluster of Uncharacterized protein	3	5	15	11	8	15	12	11	18	20	7	12	7	13	10	12	13	8	11	10	12	20	24	19	4	4	5	3
B6UES0	Cluster of Charged multivesicular body protein 4b	3	2	13	9	4	11	7	8	12	18	8	19	4	12	11	12	22	14	16	20	17	18	25	18	4	3	3	3
C5WZW0	Cluster of Putative uncharacterized protein Sb01g048260	3	7	18	13	7	20	15	9	8	18	6	14	12	20	20	21	14	24	23	19	7	19	19	19	8	8	10	4
B4FZU9	Cluster of Uncharacterized protein	3	6	16	7	9	17	14	12	12	23	6	11	10	26	29	29	18	17	16	16	13	13	24	20	10	14	18	11
Q00LN5	Cluster of Mucronate mutant 16 kDa gamma zein	3	5	5	3	2	6	4	5	48	101	75	106	4	9	13	7	5	4	4	5	0	5	8	5	14	3	2	3
B6SNL3	Putative uncharacterized protein	2
K7U6L3	Uncharacterized protein (Fragment)	2																				0
P00883	Fructose-bisphosphate aldolase A	2																					0	1
B4FVG6	Pectinacetylesterase	2			1																						0	0
B4FPF5	Uncharacterized protein	2																									1	1
B4G134	Glycosyltransferase	2			1					0		0							1
K7VDE3	Uncharacterized protein	2				0																	2
K7VLG0	Cluster of Uncharacterized protein	2	1															0											1
B4FN09	Cluster of Uncharacterized protein	2										1						1	1
B6U832	GTP binding protein	2	1	1	1
B4FGP9	Uncharacterized protein	2	1						1		1								1
B6SNZ1	Chemocyanin	2	1	1	2
B6T1J1	PHD finger-like domain-containing protein 5A	2	1		1		1					0						1
K7UIS1	Peptidyl-prolyl cis-trans isomerase	2										0		1	1	1						1
B6U899	Cluster of Histone-lysine N-methyltransferase, H3 lysine-9 specific SUVH1	2			1							1																2	1
B7ZZ71	Cluster of Uncharacterized protein	2	1	1	1						0	0	0															2
K7VGK6	Cluster of Uncharacterized protein	2	1		1																						2	1
P52580	Isoflavone reductase homolog IRL	2									1							1				3	1
A4ULE1	Nitrilase 2	2	1	1	1				0				0														1	2
B4FCX7	Cluster of Uncharacterized protein	2		1		0			1			1						1			1						1
B4FF28	Cluster of Uncharacterized protein	2	2		1			1				1						1
B4FL35	Cluster of Eukaryotic translation initiation factor 3 subunit K	2	1														0	1								1	1	1	1
B4FUB5	Cluster of Peptidyl-prolyl cis-trans isomerase	2		1	0			0					0													3		1	1
B4G0U5	Cluster of Glycoside hydrolase, family 28	2	1	1	2	0																							2
C0HFV7	Putative apyrase family protein	2				4																		0			2	0	0
K7U2N2	Cluster of Uncharacterized protein	2		1	1			0			2						1	0		1		0						0
K7VBA9	Cluster of Uncharacterized protein	2																								1	1	2	2
B4F8K5	Cluster of Uncharacterized protein	2		2		1						2												1	1		0
B6TLU5	Lipid binding protein	2	1		1		1	1			1		1				1
K7UF32	Cluster of Putative argonaute family protein	2	2		1																	0			0	1	1	1	1
B6TYV2	Inner envelope membrane protein	2			2					2																		2	2
C0PAH7	Cluster of Uncharacterized protein	2	1		1													1								2	2	1
C0PI96	DNA-directed RNA polymerase	2	2		1																			0		1	1	2	1
C5WTX0	Cluster of Putative uncharacterized protein Sb01g002020	2	1		2	1					0																0	2	2
K7V1T5	Uncharacterized protein	2	3				1					1				1		1	1										0
B4FHG5	Uncharacterized protein	2	2																							3	2	1	2
B4FWX1	Uncharacterized protein	2		1	2	1				2		2											1			1
C4J489	Cluster of Receptor-like protein kinase	2			3					1	1									0						1		2	2
C5WT49	Cluster of Putative uncharacterized protein Sb01g014770	2				2																				2		3	3
C5X0F4	Cluster of Putative uncharacterized protein Sb01g020820	2				2		1		2								2				3				0
B6UHW8	Putative uncharacterized protein	2		2						1					1							1	2	2	1			1
B7ZY34	Uncharacterized protein	2	4		3							1														1		1	1
K7UTZ0	Cluster of Hexose transporter	2	2		1	2	0										0									2	2	2
K7VGX5	Putative VHS/GAT domain containing family protein	2	2	1	1	1	1		1			2	1								1
A1Y2B7	Protein SUPPRESSOR OF GENE SILENCING 3 homolog	2	2		0	1								1				1				1					2	3	1
B4G0B0	Lipid binding protein	2	2	2						1	1	3		1															2
B6SK40	Mitochondrial import receptor subunit TOM20	2				1	1				2			2				1								1	1	3
C0PHF1	Cluster of Uncharacterized protein	2	1								1	2			1	2	1	1				0	0				1	2	0
C4J9R0	Cluster of Uncharacterized protein	2	2		2		2	1			1						2			2
K7TN31	Cluster of Uncharacterized protein	2	1	1	2							0					1							0		2	3		2
B4FQE0	Ribose-phosphate pyrophosphokinase	2	4		3					0							1	1		2	1		0			1
B6TNB5	Cluster of Glutaryl-CoA dehydrogenase	2	1	2	1	3												1		1		1						2	1
C0PKL8	Uncharacterized protein	2	1		3						1	1								1	1					2		1	2
K7V1U2	Uncharacterized protein	2		1	3	2	1	1	1		1												1	1	1
K7VIL3	Methionine S-methyltransferase	2	1	1	2	1				1									1							1	2	2	1
B6T5Z1	Cluster of L-lactate dehydrogenase A	2	1		2	1		1		0	1							0				1				1	2	2	2
B6TGS2	Fb27	2	2	1	1	0						1				1	1	3	1	1	1		1						0
B7ZYX0	Uncharacterized protein	2		1					2								0	1	1			3				0	1	3	2
B4FD03	Cluster of Uncharacterized protein	2	3	0			0		0	0				1	0		0	1		3			0	0				5	2
C0P4W8	Cluster of Uncharacterized protein	2	1	2	3		1		1		0	1		0	0			0		1		1	0		0		2	1	1
C5YIX6	Cluster of Putative uncharacterized protein Sb07g006330	2		2	2			1						2		1			1	1	1		1	1	1				1
C5Z809	Cluster of Signal recognition particle 9 kDa protein	2	2	4		0		1	1						1		2				2	0			2
K7WBS3	Uncharacterized protein	2	1	1	2	1								1				3								1	2		3
B6U1X2	Cluster of Ferredoxin	2		1	2	3	1			2	2			1				2				1		1
C5X1W0	Cluster of Putative uncharacterized protein Sb01g037170	2		1	2	1			1	1		1						1	1		1	0			2	1		1	2
C5YL65	Cluster of Putative uncharacterized protein Sb07g021080	2	2	2	2					2												2				2	2		2
A4GWX8	Inositol phosphate kinase 1A	2	1	1	3	4				2								2				1				1		1	1
K7VF00	Cluster of Uncharacterized protein	2	1	2	2										1	2	1	1			1	1	0			1	2		2
D2JSQ3	ATP synthase subunit 8	2	1	1	4	2						1														1	2	3	3
K7U7S5	Uncharacterized protein	2	1		2	2		1	2	1	1							1	1	1		3		1	1
C6JS30	Cluster of Probable bifunctional methylthioribulose-1-phosphate dehydratase/enolase-phosphatase E1	2	4	2	4					1										1							4	2	1
B6T1K6	Small nuclear ribonucleoprotein Sm D1	2	1	2	2	1			1	2			2					1		2	1							2	2
B6T1U4	AP-1 complex subunit sigma-2	2	2	1	1	1			1	1										1	1				1	1	2	3	3
B6T940	Cluster of VTC2	2	2														0			1						3	6	4	3
C0P6X3	Cluster of Uncharacterized protein	2	3	2	1		1	1		0		1			1			3		2		1	1				2
E0XCP4	Cluster of Ramosa 1 enhancer locus 2	2	3	3	2									1		1	2	1				1	0	0		1	2	2
K7TPZ5	Uncharacterized protein	2	2			2		2		1				1									1	1	1	2	3	2	1
K7US65	Cluster of Uncharacterized protein	2	2	1	3	2	0			2		1	1	1				1	1	1							2		1
Q10724	Peptidyl-prolyl cis-trans isomerase, microsomal (Fragment)	2	2					1							2	3	2	1					1			1	1	2	3
B4FLN3	Uncharacterized protein	2	2	1	2		1	1			1	1	1					1			1	1	1			1	2	2	1
B6SKU5	Grx_S15.1-glutaredoxin subgroup II	2	1			1	2			1	1	2	1	1		1			3	1	1	1		1		1		1
C0P8S9	Uncharacterized protein	2	4	1	2	2				1	0						0	0			1					3	4	1	1
B6U1C5	Putative uncharacterized protein	2	1	1	2	2		1	1	1	1	1	1					1	2	1		2	1	1	1
K7VAT7	Uncharacterized protein	2	2	1	1	1	1			3	2		1	1				1		1		1			1	1		2	1
K7VG53	Uncharacterized protein	2	5	2	3	3				1									1			0					1	3	2
C0PD86	Cluster of Uncharacterized protein	2	1		2	2	0		1												1					3	3	4	5
C4IZE8	Cluster of Uncharacterized protein	2	1	1	0	3		0		1		1	0	1			0	1	1	1	1	2			1	2		2	3
C4J4S9	Cluster of Isocitrate lyase	2	2	3	5	4			1	5		0									1	0			1
K7VIW2	Cluster of XPA-binding protein 1	2	1	1	2	1			1	1			1		1		2		1	1	1	1	2	1	2			1	1
B4FLV1	Uncharacterized protein	2	2			3				1	3		1					3	2	2	1	2	1	1	1
B6T2E1	DANA2	2	2	1	2	1				1				1				2		2		0				2	2	3	4
C0PFW3	Uncharacterized protein	2		2	2	2	2		1	1	3	1	1			1		2	2	2				1	0
C5WMX8	Cluster of Putative uncharacterized protein Sb01g009860	2	2	1	2	1			1					0												3	5	4	4
C5XNN4	Cluster of Putative uncharacterized protein Sb03g025500	2	3		3	1		2		0						2		0								2	2	3	5
K7UFA3	Uncharacterized protein (Fragment)	2	2	1	4			1	2														1		0	4	3	3	2
A8WES5	Uncharacterized protein	2	1	3	3						3	2	2		3	2			1							2	2
B4FVS0	Cluster of Serine/threonine-protein phosphatase	2	3	3	2	2	1	1		1	3								1	2							1	2	2
B6THW6	Cluster of Huntingtin interacting protein K	2		2			1	1	1		1			4	1	4	3		2		1			1	0			1	1
C5YJF5	Cluster of Putative uncharacterized protein Sb07g007530	2	3	1	3	3			1	2				2					1	2					0	2		2	2
K7TZN7	Uncharacterized protein	2	1	1	2	2	1	1	1	2	2	1	1	1				3		1		2	1	1
B4FEM2	Cluster of Uncharacterized protein	2	2	3	5							3		0		1	1	1	1	4	1					1		1	1
B4FFY3	Hydroxymethylglutaryl-CoA lyase	2		2	1		1	1	3		3		1			1	1	2	2	4	1			1	1
B6U4S2	Cluster of Tubulin--tyrosine ligase-like protein 12	2	3	3	3	1		1	1		1	1	1	3												1	2	3	1
B4FB09	Uncharacterized protein	2	4	2	3			1	1			3							1		1				2	3	3	1	1
B6SMC1	Thioredoxin	2			1		1			1				1	1	3	2		1			2				3	3	4	3
C0PN00	Uncharacterized protein	2	2	2						3	2	2	1	1	1		1	5	2	2				1					1
B4FM12	Cluster of Esterase isoform 1	2	2	1	1				1	1				1	1	1	1					1	0			4	4	4	4
B4FRA6	Uncharacterized protein	2			6	0																				6	4	7	4
C5YGL1	Cluster of Thioredoxin	2	2	2	3		2	2	3		3	3							2	2		1						2
B6U242	Uncharacterized protein	2	3	1		1	2	1						1	1	1	2		1		1				1	3	3	4	2
B6UEY2	Vacuolar processing enzyme, beta-isozyme	2	3	2	3		2		2	1	1		2						2			0				4	2	3	1
B4FZE5	Uncharacterized protein	2	1	1	2		4	1	1			3	2			2	1	2	2	2	1		1	1	1			1
K7VZN2	Cluster of ASF/SF2-like pre-mRNA splicing factor SRP32	2	2			1	1			3		1		2		1	2	4	1	2	1	2				1	2	2	1
B6SIB6	BolA-like protein	2	2	2		1	2			2	1	1		2	1	1	1		3	2	2					3	2	1	1
C0P7L9	Cluster of Uncharacterized protein	2	2			1	2	2	3		3		1	3		2		3	1	1				1	1	1	1	1	1
B4FPA6	DNA-directed RNA polymerases I, II, and III 17.1 kDa polypeptide	2	2	2	2	2	1		2	1								2	1	3		2	2	1	1	1	2	2	2
B4FQZ7	Cluster of Uncharacterized protein	2	4	2	2						1	2		1	2		2		2	2	2		1		1	2		4	2
B6TK43	Cluster of Pyruvate kinase	2	4		2	1				1			1	2			1	2	1			6		0			4	3	4
C5XGF6	Cluster of Putative uncharacterized protein Sb03g010090	2	4		2	2	0	1		1								0	1	1	1	2		1	0	3	4	4	5
C5YLV2	Cluster of Putative uncharacterized protein Sb07g000970	2	0	4	7		1				1	2	1				1	1	0	1	2				1	4	2	4
P49094	Cluster of Asparagine synthetase [glutamine-hydrolyzing]	2	2	1	2	2	1				1		1					2	1	1		0	1	1	1	4	3	5	4
B6TJY4	Cluster of Dihydrolipoyllysine-residue acetyltransferase component of pyruvatedehydrogenase complex	2	3	2	3				2	1	1		2		1	1	1	1	2	3	2		0	0	1	1	2	3	1
C5YVA8	Cluster of Putative uncharacterized protein Sb09g008220	2	4	2	3		1	0				1	1					0		1		2	2	0	2	4	3	4	3
B6SZK9	Cluster of Coatomer subunit epsilon	2	1	1	2	1	1	1	1	1	1	2	1	0	1	1	1		1	1	2		1	1	1	1	3	4	3
C5X7S1	Cluster of Putative uncharacterized protein Sb02g032420	2	4	2	3	2				1		2	2					2	1	1	2	0				4	2	3	3
C5XNP3	Cluster of Putative uncharacterized protein Sb03g025580	2	4		1	3						1										1				4	5	9	6
C5YNS5	Cluster of Ubiquitin carboxyl-terminal hydrolase	2	5	1	2	2				1				3												2	7	7	4
B4FR89	Uncharacterized protein	2	2	1	2		1				2	1	1	1	1	1	2	4	2	1	1	2	1		1	2	2	2	2
K7UD52	Uncharacterized protein	2	4	2	4	2	0							1	1				1				2	2	3	2	4	4	3
K7VNZ6	Uncharacterized protein	2	2	4	6		3	1	1	1	0	1	1		1	2	2	1	1			0	2	1	3		0	1	1
C0PIH1	Cluster of Uncharacterized protein	2	2		0	5				3	1		2	5				5	2	2		7	0	2
C5XLK5	Cluster of Putative uncharacterized protein Sb03g036030	2	4	1	5					1		1							2	2					0	4	5	7	4
P31726	Cystatin-1	2		4	3	2	6	0		3	4							3		2		1	1	4	4
B4FTM9	Cluster of Uncharacterized protein	2	1	3	3	2		1		3			1	3	2	3	1	2	1	2		2			2	1	1	2	1
C0PBD5	Cluster of Putative NUDIX hydrolase family protein	2		1	3		2	2		1	1	1		1	1	2	1		6	4	2	1	2	1	2		1	1	1
K7VBY5	Thioredoxin	2	4	3	4	1	1		0	2	1	2						1	3	1	1		0		1	3	3	4	2
B4FNR5	LSM Sm-like protein family member	2	2	2	3	2	1		2	2	3		2	1	2	1	2	1	3	3	2	1			1			2
C0PE32	Cluster of Uncharacterized protein	2	2	0	3	0		1		1	1	1	1	1	1	1	1	2	2	5	2	2	3	2	2	1	1	2
K7USN8	Cluster of Uncharacterized protein	2	7	3	5	1		0	1	2		1	2									2	4	1	1	5	2		1
B4FRM0	Cluster of Uncharacterized protein	2	2	5	3		1	2	2			2	1			1	1		3	1	2	0	1	1	2		1	3	5
B6SQM0	Major pollen allergen Car b 1 isoforms 1A and 1B	2	2	3	3					2	1		1	5	3	1	1	3	1	3			1	1		1	2	3	2
B6TP19	Cluster of Thioredoxin-like protein 5	2	2	1	1				1						1	3	2	2	1	1	1	2				3	5	8	6
B4FKF4	Uncharacterized protein	2	2	5	6	3	2		1	4	1	2	1					3	2	3	1	2	2	0					1
B6TIJ2	Acetylornithine deacetylase	2	3	1	2	1	1	1		2	3	1	1	2	1	1	2	1	1	3	1		1			3	2	4	3
K7UY23	Leucine-rich repeat (LRR) family protein	2		3	4	3	1			3	2	1	3	2	1	3	4	6	3	1				1
B4FBI4	Cluster of Uncharacterized protein	2	1	2	1	1	1	1	1					2	2	1	5	2			2	2	4	2	2	1	3	3	3
K7VLG7	Cluster of Putative SNF1-related protein kinase family protein	2	4		5	3	2		1	2		2	1	0				2		1	1	3	0			3	2	5	5
B4F9D5	Cluster of Uncharacterized protein	2	1	2	12	2			2	3	1	1	1	3	1	1	1	2	1	1				1	1	1	2	1	2
B6TGD3	Cluster of Caffeoyl-CoA O-methyltransferase 1	2	2	2	2	3	2	2	2	1		1		0	1	1	1	3	3	2	2	1	1	1	3	3	2	2	1
B6TQW0	Cluster of Serine carboxypeptidase K10B2.2	2	3	2	2	2	3	2	5	3	1	2	2					4	2	5	1	2	2		1
B8A312	Cluster of Uncharacterized protein	2	3	2	2	1	0	1	3	1		1		2				4		4	3	1	1	1	2	2	3	2	6
C4J411	Cluster of Imidazole glycerol phosphate synthase subunit hisF	2	4	2	5	4				5		1	1					1	1	1			3			2	3	7	5
P00840	ATP synthase subunit 9, mitochondrial	2	3	5	2	6			2	5			1	5				2	1		1	2				2	2	4	3
B4FFP2	Glutamate dehydrogenase	2	1	1	5	0	2	1	1	1	1	1	0	3	2	3	4	1		2		2				4	4	3	4
B6TFC5	Putative uncharacterized protein	2		1	2	3	2	2	1	3	3	2		2	1	2	1	5	3	2	2	4	1	3	2
B6TSW0	Putative uncharacterized protein	2		1	4		2	1	1	2	2	3	5	1	1				2	2	1	1	2	2	1	1	3	3	6
C4JA40	Phosphoribosylformylglycinamidine cyclo-ligase	2	3	3	5	2	1		2	2	1		2			1	2		1	2	1	3			2	3	4	4	3
B4F8E3	Uncharacterized protein	2		3	1	1		1	1	4	2	1	1	3	1		1	1	2	3	1		1	3	3	2	4	4	4
B6TGM2	Cluster of Adenine phosphoribosyltransferase 2	2	1	3	5	3		1	1	4	2	3	0		1	1	1	1	3	4	1	4	0	0	2	1	1	3	2
B6T8B9	Cluster of ER6 protein	2	3	6	3	2	3	5	3						1			3	3	4	1	1	4	4	3
C0PKD9	Cluster of Uncharacterized protein	2	3	2	0	5		1		2	2			3			2	3	2	2	1	2			1	5	5	4	4
K7UWF9	Cluster of Uncharacterized protein	2	2	3	2	2	2	2		1	3	2	2	1	1	1	1	4	2	3	2	2	2	4	2		1	1	1
B6SNP7	Eyes absent-like protein	2		1	3		1	1	1	1	3		1	4	2	4	4	3		3			3	1	1	2	4	5	3
C5YBZ6	Cluster of Putative uncharacterized protein Sb06g022280	2		1	2									9	9	7	11					0	1			3	3	3	2
B6TS38	Ribose-5-phosphate isomerase	2		3	5	4	1		5	1	2	1	5	2	4	1	1	2	3	6	4		3	0
K7TIN2	Cluster of Glycine cleavage complex P-protein	2	3	1	1	2								5			1									9	9	13	11
K7VAM9	Cluster of Putative MAP kinase family protein	2	3	4	7	2		1	1	1	2	0	2	2	1	0	0	2	2	6	3		0		2	2	2	5	5
K7USZ5	Uncharacterized protein	2	4	3	4	3		2	2	2	5	3	4	1	1	1	3	3	1	4	1	3	2	2	1			1
B6SI84	Cluster of Syringomycin biosynthesis enzyme	2	1	3	3	2	1		2	4	3	0	2	5	3	2	4	4	2	4		4	3	2			1	1	1
B4FNH4	Cluster of Small nuclear ribonucleoprotein Sm D3	2	3	2	3	4	1	1	2	4	2	2	2	1	1	1	3	2	2	2	3	3	1	2	3	3	2	1	2
C0PG78	Cluster of Uncharacterized protein	2	2	1		1	3	2	1	3	4			4	5	8	4	3	3	4	1	3		2	3		1
B4FK63	Cluster of Spliceosomal protein	2		2	1	1	4	2	2	1	5	3	5	3	4	5	4	2	4	4	2	1	2	1	2
C4J306	Cluster of Inosine-5'-monophosphate dehydrogenase	2	4	3	4	3		2		2	1	2			3		2		0	2		2	2	1	2	4	6	8	7
B4FTP0	Cluster of Actin-depolymerizing factor 6	2	1	5	7	2	3	5	4	2	1	1	1	1	3	1	2	3	1	5	2	2	3	1	4				1
K7U9T4	Uncharacterized protein	2	3	4	3	3	1	1	6	3	2	1	2	3	1	1		5	1	1	2	6	2	2	2	2	2	1	1
B6T2Z1	Cluster of Short-chain dehydrogenase/reductase SDR	2	2	5	5	2	2	2	2	2	2	1	3	2	2	2	2	2	4	4	3	1	3	3	3	2	1	0
B6T613	Uncharacterized protein	2	4	3	3	1	3	2	2	1	2	2	4	3	2	2	2	3	2	4	2	2	2	2	2	3	2	1	2
B6SZZ7	Cluster of Pi starvation-induced protein	2	1	1			2	1	1	0		1	2		2	1	2	2	5	6	7	4	6	7	5	1	2	1	4
Q1PBI2	L-galactose dehydrogenase	2	3	2	4	4	0		3	3	3		4	1	3	1	2	5	3	3	4		1	1	1	3	3	4	3
B4FV52	Uncharacterized protein	2			1	1	5	3	3	2	5	2	3	1	6	4	5	4	3	4	6		2	2	3
B6TQ49	Cluster of Mitochondrial import inner membrane translocase subunit TIM14	2	2	3	3	4	3	3	3	4	2	1	2	1	1	1	1	2	4	5	5	4	4	3	3			1
C0PGG5	Cluster of Pyruvate kinase	2	5	4	5		0		1			4	2	1			3	1	3		4	1	1	1	2	5	6	7	9
B6T4L6	Ubiquitin fusion degradation protein 1	2	3	2	3	2	2	2	1	4	2	2	2	3	3	4	3	3	3	3	2	3	2	3	3	2	1	2	1
K7V687	Cluster of Uncharacterized protein	2		4	4		2	3	2	1		2	2		6	5	5	1	5	5	4	2	1	3	5		2	1	1
K7U4H8	Uncharacterized protein	2	2	2	4		2		3		4		6	1	2		2	5	8	10	4		2	1	5	1		2	2
K7TMU7	Putative polyphenol oxidase family protein	2	2	6	3	3	3		3	11	9	2	5					3	5	3	5	2	1	1	2
B4FVZ9	Cluster of Uncharacterized protein	2		4	2	1	7	5	6	2	4			1	3	2	4	3	4	3	2	4	3	6	4
B4G1K3	Cluster of Calcyclin-binding protein	2	4	4	4	1	1	2	2	1	4	6	4	0				4	5	6	2		3	2	3	3	4	4	1
C0HJ00	Uncharacterized protein	2	1	2	5	2	2	1	3	2	4	1	4	3	2	4	3	4	4	5	3	3	1	3	4	1		2	1
B4FSC2	Uncharacterized protein	2	4	4	5		1	2	1		2	2	4	2	11	8	7	1	3	2		1	1	3		1	3	2	2
B6TSP3	Cluster of Putative Zinc finger C-x8-C-x5-C-x3-H type family protein	2	5	7	7		3	6	2	1		2	2		2		2	1	5	3	4		5	6	9
K7TQH6	Cluster of Uncharacterized protein	2	3	3	2	7	4	1		5	5	3	4	4	1		2	3	3	3	1	6	3	4		0	3	3	2
B6TK96	Cluster of Homocysteine S-methyltransferase 3	2	3	4	6	2	3	2	3	2	3	1	3	4		1	2	2	1	3	3		4	2	3	5	5	6	7
B6UBN3	Cluster of CCAAT-HAP3 transcription factor	2	1	3	3	1	1	3	2	1	5	1	5	2	6	6	8	6	7	5	5	1	3	3	4			1
C0P9Q0	Uncharacterized protein	2	3	5	4	1	5	5	2		8	2	5	1	2	4	4	2	5	4	6	2	2	5	6	1		1
C5YS29	Cluster of Putative uncharacterized protein Sb08g003330	2	4	3	5	2	2			3	2	2	1	4	5	1	4	3	3	3	3	1	5	1	6	5	6	6	5
K7V1E2	Cluster of Splicing factor U2af subunit isoform 1	2		6	4	4	3	1	2	6	4	2	4	4	1	1	3	9	3	4	3	6	5	3	4			2	1
B4FHF0	Elongation factor Ts, mitochondrial	2	2	3	5	2	2	1	3	4	3	1	3	4	5	4	5	2	3	6	2	1	3	3	9	2	2	4	2
B6T962	NAD-dependent epimerase/dehydratase	2	2	4	4	5	1	2	3	7	2	2	3	7	3	1	4	10	4	4	3	5	3	3	2	1	1	1	1
B4FSZ8	Beta-ureidopropionase	2		7	3	2	4	4	5	2	11	1	5	3	4	4	5	1	4	5	4	1	3	2	5		2	2	1
C0PNK2	Cluster of Uncharacterized protein	2	2	5	4	4	3	3	2	5	5	4	5	2	2	2	2	5	4	4	4	4	4	3	4	1	3	3	1
B4F7Y3	Uncharacterized protein	2	2	3	4	1	3	2	2	2	5	1	5	1	3	7	5	8	4	9	3	0			1	6	5	5	4
K7UPH5	Putative LIM-type zinc finger domain family protein	2	3		1	1	1			0	1	2	1	5	14	15	13	4	2	1	1			1		4	9	4	9
B4FP46	Cluster of Charged multivesicular body protein 3	2	2	5	2		4	4	3	1	6	4	5	2	3	1	5	3	6	6	6	5	4	8	7			1
B4FHZ4	Cluster of NADH ubiquinone oxidoreductase B14 subunit	2	2	4	3	4	2	2	6	5	3	1	3	4	3	3	2	8	9	9	7	6	0	1	7	0	0	0	1
C5Y736	Cluster of Putative uncharacterized protein Sb05g006160	2	1	3	2	4	1		6	3	5		5	5	2	3	2	8	6	8	5	9	4	1	3	1	2	3	3
B6TFZ9	Cluster of Amino acid selective channel protein	2	3	6	10	1	4	4	9	1	6	2	8	2	2	3	2	2	5	4		4	3	3	2	3	3	3	1
K7U3X9	Cluster of Putative bZIP transcription factor superfamily protein	2	2	6	1	2	4	3	4		5	4	2	2	1	1	4	9	2	8	10	3	5	6	6	1	2	3	0
B6SGY5	RNA binding protein	2	2	7	5	1	5	5	5	2	9	3	4	1	2	2	2	6	4	7	5	3	7	4	6
B6TQC5	Peptidyl-prolyl cis-trans isomerase 1	2	3	5	4	1	6	5	5	3	5	5	4	3	5	6	4	2	6	5	5	2	5	4	4	1
K7TQC8	Seed maturation protein	2		7	4	4	6	2	2	11	7		6	1	2		1	11	11	5	9		4	1	5
B6SMC7	Cluster of 40S ribosomal protein S29	2	4	7	8	1	3	5	3	1	5	7	3		2	2	3	2	6	5	5	1	4	3	5	6	2	4	2
B6TLS0	Cluster of Ubiquitin carboxyl-terminal hydrolase isozyme L3	2	2	7	4	3	5	3	2	8	5	3	5		1	2	1	9	3	5	3	4	6	6	5	2	3	3	3
B6TLZ0	Erwinia induced protein 1	2	3	4	4	2	2	1	1	6	5	2	3		2	2	1	10	6	7	3	8	7	9	7	3		2	3
K7U2R2	Cluster of Uncharacterized protein	2	3	4	1		3	6	4	1	4	3	3	4	6	8	6	8	5	10	6	2	4	7	5
B6UGS8	Cluster of Anthranilate synthase component II	2	3	3	5	6	5	3	4	7	5	4	4	6	1	3	2	5	5	4	1	7	5	3	3	4	2	4	2
B8A3K0	Cluster of Uncharacterized protein	2	6	6	4	1	3	3	6	3	4	2	6	1	2	1	2	4	7	11	12	3	4	5	6		2	1	1
K7UZ87	Cluster of Density-regulated protein	2	4	7	4	3	4	2	3	5	7	3	5	6		3	5	9	4	6	6	5	3	2	5	1	1	1	2
B4G0V8	Cluster of Uncharacterized protein	2	2	7	5	3	5	5	4	1	6	3	5	2	6	2	6	6	3	3	4	2	7	7	7	1	1	3	1
B6T4X5	Cluster of 2-hydroxy-3-oxopropionate reductase	2	1	8	3	2	4		3	6	12	2	4	3		2	3	5	9	11	6	3	5	5	2		1	4	3
K7TVQ3	Uncharacterized protein	2	3	5	5	4	4	2	5	3	7	4	6	3	3	2	3	3	5	5	4	2	4	7	4	4	4	4	2
B6SHT0	OB-fold nucleic acid binding domain containing protein	2	6	7	6	1	4	5	4	1	2	8	5		2	1	3	2	9	8	7	2	4	4	6	5	1	3	2
B6SI54	Vacuolar ATP synthase subunit G	2	1	6	3	3	2	2	6	5	4	1	3	2	4	5	5	5	6	7	5	3	6	9	6	2	2	2	4
C5XWJ7	Cluster of Putative uncharacterized protein Sb04g024840	2	4	4	7	4	4	2	3	3	6	3	2	4	2	3	4	5	7	7	8	2	3	3	2	3	5	5	4
B6TI56	Ribose-5-phosphate isomerase	2	2	3	5	4	3	1	4	9	9	1	8	8	4	2	3	5	8	7	6	4	0	3	0	3	2	3	3
C0HG68	Cluster of Uncharacterized protein	2	1	5	2	3	7	3	1	4	5	4	6	6	7	5	6	6	4	4	6	7	3	5	7		1	2	1
B6THZ2	Cluster of Tumor-related protein	2	2	5	6	5	4	3	3	11	10	3	4	5	3	5	4	6	3	5	5	4	3	4	3	2	3	3	2
B6TFY1	Cluster of GPI-anchored protein	2	6	10	3		6	4	1	1	10	5	5		2	4	2	6	6	7	4		6	10	5	5	3	4	3
B8A1C7	Uncharacterized protein	2	1	5	5	1	4	2	2	4	7	1	3	6	11	17	14	3	4	4	5	2	4	5	4	1	1	1	2
Q38JE3	TIL-2-Zea mays Temperature-induced lipocalin-2	2	3	6	3		15	5	5		12	2	5	0	9	9	13	6	5	5	3	3	2	4	4	2	3	2	3
B6TLG0	Cluster of Putative uncharacterized protein	2	2	4	5	2	9	6	5	3	6	5	7	2	5	5	6	7	6	6	6	2	7	9	9	1	2	1	1
B7ZZK1	Uncharacterized protein	2	1	4	6	3	7	5	8	3	8	3	6	7	9	11	12	7	2	6	3	2	4	4	4	1	1	1	2
B6U6K9	Cluster of Autophagy-related protein 3	2	1	3	5	4	2	1	4	6	5	2	5	5	5	3	4	7	9	11	6	7	8	7	5	2	5	6	4
B6TD33	Cluster of Nucleic acid binding protein	2	7	9	9	2	4	5	6	1	10	6	6	4	3	3	3	6	9	7	3	6	4	9	7	3	1	2	2
B6TDM3	Cluster of Syntaxin 132	2		5	6	2	7	7	3	5	14	5	16	5	3	6	7	5	5	3	3	7	8	8	9		1	1
B4FGN1	Uncharacterized protein	2		4	6	6	7	5	5	5	9	3	4	2	5	3	2	13	6	6	7	6	10	12	6	3	3	2	2
B6TXA2	Cluster of RNA-binding protein Luc7-like 2	2	1	7	8	2	10	3	5	5	10	3	5	4	7	5	6	8	9	13	7	4	7	7	5	1	1	2	0
B6SGR7	Cluster of Ubiquitin-conjugating enzyme E2-17 kDa	2	3	7	3	7	5	4	3	9	12	3	5	6	4	2	4	10	4	9	5	9	7	9	5	3	4	6	4
B6THK8	Cluster of UBA and UBX domain-containing protein	2	4	6	7	4	6	6		6	10	4	8	5	5	3	5	6	8	10	8	7	9	9	8	2	2	2	2
C0PDM6	Cluster of Uncharacterized protein	2	1	7	5	1	8	5	4	2	6	9	8	4	4	6	8	14	10	11	11	3	9	9	4	1	1	3	1
C0P4U5	Uncharacterized protein	2		4	6	10	3	2	5	13	13	2	10	11	4	6	8	14	3	12	2	10	8	6	2	1	1	3	2
B4F7T8	Cluster of Choline-phosphate cytidylyltransferase B	2		6	4	3	7	5	6	8	10	3	6	8	7	6	13	19	7	10	7	11	7	6	6	2	4	2	1
B4FHB3	Cluster of Polyadenylate-binding protein 2	2	3	8	9	2	3	4	3	4	15	3	12	3	10	6	12	10	10	9	9	4	7	8	5	3	5	4	3
O24595	Cluster of Glutathione transferase	2	3	11	9	1	3	3	10	1	9	2	6	3	5	5	6	16	14	18	13	5	5	10	10	1	1	3	1
B4FUR6	Cluster of Uncharacterized protein	2	2	7	4	5	7	5	2	8	13	4	4	8	11	7	11	6	8	6	8	10	9	14	11	1	1	1	3
B6T3J2	Cluster of Eukaryotic translation initiation factor 2 beta subunit	2	5	10	11	7	7	10	3	4	5	6	6	4	3	2	3	9	11	12	7	7	10	11	6	3	6	5	3
C0HIV2	Serine hydroxymethyltransferase	2	2	7	7	3	5	6	6	7	11	6	9	9	8	12	10	4	7	6	8	10	8	8	8	2	2	3	2
B6T3S1	Catalytic/ hydrolase	2	2	7	4	5	6	7	5	3	9	4	6	4	10	13	9	7	7	10	8	12	12	10	7	4	4	2	2
B6T0C0	Heme-binding protein 2	2		13	5	5	6	5	9	5	7	2	5	9	21	19	18	13	3	5	5	4	6	5	4		2	2	3
B6TIQ8	Cluster of ATP/GTP binding protein	2	3	8	8	4	7	6	3	7	13	5	11	4	3	5	6	21	9	16	6	13	5	7	7	1	2	1	1
B6TS72	Cluster of U2 small nuclear ribonucleoprotein A	2	1	7	6	6	8	6	4	11	12	5	5	9	7	7	8	14	7	11	6	9	10	14	9		2	1
B4FM96	Cluster of Uncharacterized protein	2	2	8	10	6		2	4	5	10	2	6	11	12	13	14	9	9	11	7	10	13	6	3	5	5	5	4
B6TAC1	Cluster of Early fruit mRNA	2	2	6	6	7	11	10	6	5	8	5	10	5	9	8	10	14	6	8	6	6	10	17	10	1	4	4	2
K7U6R5	Cluster of Uncharacterized protein	2	1	9	8	2	12	9	7	5	10	5	12		12	10	10	6	15	13	11	3	7	10	11	2	4	3	2
K7WBY4	Cluster of Uncharacterized protein	2	8	6	15	6	10	9	6	5	8	6	8	6	6	8	4	9	10	13	12	4	4	3	9	8	6	6	5
B4FUT3	Cluster of Germin-like protein subfamily 1 member 17	2	3	5	11	5	7	9	6	9	15	5	4	8	15	13	14	15	9	10	7	12	4	12	7		2	2	1
B4FR32	Cluster of NADP-dependent glyceraldehyde-3-phosphate dehydrogenase	2	2	10	7	9	3	2	11	19	17	3	11	12	13	15	11	13	13	14	10	16	6	6	8	1		2	1
B4G019	Uncharacterized protein	2	5	8	10	3	11	8	10	8	14	10	13	4	8	11	6	12	17	16	17	7	11	10	6	5	4	1	2
B6TRL2	Brain acid soluble protein 1	2		11	5	3	12	5	4	9	18	8	11	13	13	15	21	18	14	18	16	10	13	10	10				2
B6U6A9	Cluster of Caleosin	2	3	11	6	9	7	8	4	14	14	7	9	10	4	3	7	26	11	14	13	18	14	16	14	2	6	8	3
Q2F7H7	Cluster of Coproporphyrinogen III oxidase	2	4	10	7	4	14	11	3	7	17	9	10	8	15	17	17	13	14	14	12	6	9	13	13	4	5	4	2
B4FYD3	Cluster of Uncharacterized protein	2	3	16	8	4	16	7	11	6	17	4	12	6	15	13	14	14	15	13	18	11	7	11	15	3	4	2	4
B6TB61	DNA repair protein RAD23	2	3	10	6	6	14	5	6	11	17	8	6	12	18	15	13	14	13	17	12	11	18	17	16	3	3	1	2
B4FRC8	Cluster of Fruit protein PKIWI502	2	1	12	6	4	11	10	12	11	15	5	14	7	17	14	22	18	15	17	15	8	12	13	15	1	1	1	1
B4FDF4	Cluster of Triosephosphate isomerase	2		8	5	11	11	12	8	15	19	7	11	14	26	29	23	12	8	8	12	15	10	14	9				4
Q5I204	Brain acid soluble protein 1	2	1	20	10	10	19	11	12	14	16	9	12	16	16	13	14	29	15	18	21	15	24	19	19	2	2	2	1
B6U8P6	Cluster of ABA-responsive protein	2	3	10	5	3	10	7	7	6	13	5	22	7	13	12	13	34	28	30	34	19	17	19	23	5	5	8	2
B6TTW1	Cyanate hydratase	2	2	15	4	18	14	12	21	16	28	5	20	27	10	28	5	39	26	20	21	25	11	14	6	3	4	1	3
Q9SYS1	Beta-amylase	2	1	21	15	17	12	8	15	17	19	5	13	63	86	88	94	22	17	15	14	17	9	15	18	11	20	21	16
O81638	Pullulanase-type starch debranching enzyme	2	3	16	11	44	43	26	29	45	67	15	43	23	49	44	49	149	53	63	40	96	58	76	56	6	5	7	2
C5WRW4	Cluster of Putative uncharacterized protein Sb01g000460	1	0	0	0												0									0
C5YPR0	Cluster of Putative uncharacterized protein Sb08g017820	1
B6SWS8	Cluster of DNA replication licensing factor mcm4	1	1								0	0			1									0					0
B6U144	SelT-like protein	1	2						0
C0P7U9	Uncharacterized protein	1	0		2
C5YMV0	Cluster of Putative uncharacterized protein Sb07g023870	1																										2
B4FBG7	Cluster of Uncharacterized protein	1		0		1																						1	1
B4FQ12	Splicing factor 3B subunit 5	1	2							1
B4FWI2	RNA polymerase II transcription factor/ transcription initiation factor	1																1					2				0
C5X6V5	Cluster of Putative uncharacterized protein Sb02g031220	1				1											0										1	1
B4FBL3	Uncharacterized protein	1	1															2										1
B4FYE5	Uncharacterized protein	1																				1				2		1
B6SJC1	RALF	1	1																						1	2
B6SPG4	Ubiquinol-cytochrome c reductase complex 8.0 kDa protein	1			3																								1
B6T7Q4	Hydroxymethylglutaryl-CoA synthase	1	3											0														1
B6TME5	Aminotransferase, class IV family protein	1			1						0															1			2
B8A348	Cluster of Uncharacterized protein	1			2	1																					1
C5X4W8	Cluster of V-type proton ATPase subunit F	1	1	1										1				0										1
C5XHL2	Cluster of Putative uncharacterized protein Sb03g032290	1	1		1									0														2	0
K7VIL4	Cluster of Uncharacterized protein	1				1				0				2														1
K7W4Q4	Cluster of Uncharacterized protein (Fragment)	1			2	0		0							1														1
B6TD25	Cluster of Phosphomevalonate kinase	1	1		2																		1	1
B6TDM4	Cluster of Dihydroflavonol-4-reductase	1																				0				3	1	1
B6TIU3	Putative uncharacterized protein	1	2								1		1					1							0
B6UC57	Mitochondrion protein	1								2			1					2
K7TYC6	Uncharacterized protein	1		2	3
P49080	Bifunctional aspartokinase/homoserine dehydrogenase 2, chloroplastic	1	1		2																					2			1
B4FDK0	Uncharacterized protein	1		1	2	1												1							1
B4FDL3	Uncharacterized protein	1	2									3						1
B6SSX1	Anthocyanin 5-aromatic acyltransferase	1		1	2	1				1								0										1
B6TDF2	Riboflavin synthase alpha chain	1		1																	2	1					1		1
B6TKF5	Putative uncharacterized protein	1				1				1																	2		2
B6TRY2	Starch binding domain containing protein	1	1		1																						1	2	1
C0P428	Uncharacterized protein	1	0			2	1			1									1		1
K7TYX1	Cluster of Putative homeodomain-like transcription factor superfamily protein isoform 1	1	1	1						0		1						3				0
K7USW1	Cluster of Beta-hexosaminidase	1				0								0	1		2									0	1	1	1
K7VM35	Cluster of Putative receptor-like protein kinase family protein	1			2		0			0	0			2				1	0			1		0	0
B4FAS1	Uncharacterized protein	1	1	1	2		0																1				0	2
B6STU5	Cluster of Proline oxidase	1		0									1	2												1		2	1
B6T5N2	Glutathione peroxidase	1									1		2			1		2		1
K7VVJ3	Uncharacterized protein	1	1																							2	1	2	1
Q5I285	Cluster of Minichromosome maintenance protein	1	2	0	3	1				1
B4F8H6	Cluster of Microsomal signal peptidase subunit	1	1	1										0				1				0				1	1	1	2
B4FW76	Division protein	1			1					1				1								1	0	0	0		2	2
B4G0L2	Cluster of Uncharacterized protein	1			1		0			1										1						0	1	1	3
B6T7U3	Uncharacterized enzyme involved in pigment biosynthesis	1				2				1									1	3	0		1
B6TDT6	Cluster of Methylthioribose kinase	1			3													0	1					0		1	1	1	1
B7ZX32	Cluster of Uncharacterized protein	1	1								1		1		1				1	2				1
K7UAA2	Cluster of Bifunctional dihydrofolate reductase-thymidylate synthase	1	2		2	0				0												0				2	0	1	1
K7V0B9	Putative DUF1296 domain containing family protein	1			1		1	2	1										1				1		1
B4FTP3	Cluster of Uncharacterized protein	1		1	2						1		1					2								1		1
B4FU56	Cysteine proteinase RD21a	1	2		1	2				3																1
B4FXV1	Uncharacterized protein	1	1													1	0	2	1	1	1			1	1
B6SKB7	Cluster of Methylcrotonoyl-CoA carboxylase subunit alpha	1		2	4							0				1				1			1					0
B6SW97	Cluster of Putative uncharacterized protein	1	1									1								1	0	3				1	1	1
B6TGK1	Ribonuclease 2	1								1															0	2		3	3
B6TN48	3-hydroxyisobutyryl-CoA hydrolase/ catalytic	1	2	1	1	1		1						1			1				1
C0HI73	Uncharacterized protein	1	2				1																			1	1	3	1
C0PK92	Uncharacterized protein	1	1	1										1				2		1		1						1	1
C4IZH9	Uncharacterized protein	1	2	1	3														1		2
C5WW09	Cluster of Putative uncharacterized protein Sb01g003910	1		0	3					2		2											2
P56521	Cluster of Probable histone deacetylase 19	1	1	2	2		1											0								1	1	1	1
B4FBK7	Retrotransposon protein	1	2		1						1	3	1					1		1
B4FLP7	Uncharacterized protein	1	3	1	1	1			1				0							1				0		1			1
B6SU00	Pollen-specific protein SF3	1	2	2	1							1				1		1	1	1								0
B6TFH7	Peroxisomal membrane protein PMP22	1	1		1																					1	3	2	2
C0P4Z9	Cluster of Uncharacterized protein	1	0	0	0		0	0	1	3	1		0	1		0	0	2				1	0					1
C0PJC2	Uncharacterized protein	1	1			3																				1	2	2	1
Q6JB10	MEG6	1	1	1	1			2	1		1	4	0
B4FQ73	Cluster of Uncharacterized protein	1	1	2	1						1	1						0		1				1		1	1		1
B6T1M3	Cluster of 3-5 exoribonuclease CSL4	1	1	1			1	1			1	1	1						1	2	1
B6TCV6	ATP binding protein	1	1	1	2								1					0	1	1	1						1		2
B6TVY3	Peptidyl-prolyl cis-trans isomerase	1	1		1					1		2							1	1	1		0	0	1			1	1
C5Z1B6	Cluster of Putative uncharacterized protein Sb09g025920	1		1		1																1					2	3	3
K7UY37	Cluster of Uncharacterized protein	1	4	0	2	1								1												1		2
K7VV41	Cluster of Amidophosphoribosyltransferase	1	1		0				1																	2	2	4	1
B4FNB4	Uncharacterized protein	1	2	3	2	1					0												0	0	0	1	1	1	1
B4FZP8	Cluster of Uncharacterized protein	1			1	1				2	1		3	1				1					2
B6TA81	Cluster of GDP-mannose 4,6 dehydratase 2	1	2		1					2			2					0	1	1	1			1			1
B6TLZ9	Glycerophosphoryl diester phosphodiesterase	1	1																							1	4	3	3
B6TMY9	25.3 kDa vesicle transport protein	1	2		1	1								1				1		1	1	0				1	1	1	1
B6TPF5	Cluster of Uncharacterized protein	1	2		1																					2	2	3	2
B6TSQ1	Cluster of Adenylate cyclase	1	1	1	1														2	1						2	1	2	1
B6U892	Cluster of Dihydroorotate dehydrogenase	1	1	1	1	1			0		1		1		1	1			1		2				0			1
C5WV64	Cluster of Putative uncharacterized protein Sb01g003680	1		1		1	0			1	1			1				1		1	0	1		1	1	1			1
Q41729	Cluster of Carbonic anhydrase	1		2		0				0						1	0			2			1	2		1	1	1	1
Q5QPY4	Cluster of Glycosyltransferase	1	1	2	3	1	0										1									1	1	1	1
B4F867	Cluster of Uncharacterized protein	1	2	1	1			1	0		1								2	2	2					1
B6T3B8	Anthocyanidin 3-O-glucosyltransferase	1		1	2	1			1	1			1						2	1	1		1						1
B6TRH2	Sad1/unc-84-like protein 2	1	2						1			2	1					1	1							1	1	2	1
B8A215	Uncharacterized protein	1	2									1	1									2				1	2	2	2
C0HIH7	Cluster of Uncharacterized protein	1	3	1	1	0																0	0			1	3	3	1
C0PAH4	Uncharacterized protein	1	1	1	3					1								0	1	1	1					1		1	2
C4J2G4	Uncharacterized protein	1	0			1				1				4			0	1				2					1	1	2
K7TXS3	Cluster of Uncharacterized protein	1	3		1	2				2												1				1	1	1	1
B4F9X6	Uncharacterized protein	1			2	1								1									1			1	2	4	2
B4FJY6	Cluster of Uncharacterized protein	1	1	3	4						1	1	1					1	1					1
B4FTG2	Cluster of 3-methyl-2-oxobutanoate hydroxymethyltransferase	1	1		2					2	2					0		2		2			1	1	1
B4FZ62	Uncharacterized protein	1	6	1								2	0		0											1	1	1	2
B6TQA1	Pathogen-related protein	1					2	1	1	1	1		1	1	1	1	1		1	1	1
B6TWW2	Cluster of Purple acid phosphatase 1	1			1						2			3			2								2	1		1	2
C0PJV3	Uncharacterized protein	1		1	1										1	1		1			1						2	3	3
K7U8N1	Uncharacterized protein	1	1			3				2				4												1	1	1	1
P93648	Lon protease homolog, mitochondrial	1		1	2	2	1												1							1		4	3
B4FKX6	Retinol dehydrogenase 14	1		1	2		1	1	1							1	1		1	1	1		1	1	1	1
B4FT34	Uncharacterized protein	1	2	2	1	2				1		1		1				1								1	1	1	1
B4FT69	Uncharacterized protein	1		1	1				1	1	1		1	1				1	1	3			1		1			1
B6TLR9	Cathepsin B-like cysteine proteinase 3	1	3	1	2						1		1					2	1			2	1					1
B6U7P4	Nonspecific lipid-transfer protein AKCS9	1		2	3			1	0			2						1	2	2	1			1
C4J5G4	Uncharacterized protein	1	1	2	1		1	1			1	1	1		1	1	1	1	1									1
K7UUD7	Uncharacterized protein	1	1	2	2	1	1				1							1						1		1	2		2
B6U6P0	Cyclic phosphodiesterase	1		0	0	1	1		1				1		0	0	0	1	2	2			2	1	1		1	1	1
B6UDK8	Cluster of Nucleic acid binding protein	1	2	3	1		0	0			1	0	1	1				2	1	0	1		1		1	1
C0P3Y1	Uncharacterized protein	1	1	1	1			1	1					1		1	1									0	2	4	2
K7URP1	Uncharacterized protein	1		1		1	1			1	1	1	1	1				2	2	1	1	0						1	1
A7LHM3	BADH-like protein	1	1	1	1		0		0		1	1	1			1			1							3	2	2	2
B4FAZ6	Cluster of Adaptin ear-binding coat-associated protein 2	1		1	1												1	2	1	1	1	1				2	3	1	2
B4FBW4	Putative ubiquitin-conjugating enzyme family	1	1	1	2	1								1				1	1	2	1				1		2	2	1
B6SRV4	MazG nucleotide pyrophosphohydrolase domain protein	1				1	3			1	3							1	2		2		0	0	0		1	1	2
B6TIJ1	Mu-crystallin	1	1	2	2	1					1		1					1	2	1		1	2		2
C0P3Y3	Cluster of Uncharacterized protein	1	5	3	2					1							0										2	4	0
K7TTF7	Uncharacterized protein	1	2	1	2	2	1																2	1	2	1	1	2
K7UAY1	Cluster of Uncharacterized protein	1		2	2			1	1					2	1	1	1			1	1					1	2	1
K7VDC7	Cluster of Uncharacterized protein	1	1	1		1		1	1			2	2				1	1		1	1			1	0		1	1	1
B4FKM4	Protein mago nashi	1			2	2				2	1	3						1	1	1	1					2		1	1
B4FNG5	Uncharacterized protein	1	1	2	1	1			1					2	3	2	2					1				1	1
B4FV79	Cluster of Suppressor/enhancer of lin-12 protein 9	1	1	1	1													2			1	1				3	2	3	3
B7ZXU2	Cluster of Uncharacterized protein	1			1						1	2	1	1			1	1		4	1		1		1	1	1		1
C0PFX0	Cluster of Glucose-6-phosphate 1-dehydrogenase	1	1	3	4	2						0						2								1		3	2
B6STB2	Cytochrome c oxidase polypeptide VIb	1	2	1			1				3				0	3	1	3		2	3	0	0	0
B6TEV5	Palmitoyl-protein thioesterase 1	1	2	1		1				1	2		1	4										1			2	2	2
B6TNS1	Xyloglucan endotransglucosylase/hydrolase protein 5	1			1	1	2			4	2			1	1	2	1	1		1			1		1
C4IZ64	Uncharacterized protein	1	1			1				2	1			1	2	1	1	4		1		1		2					1
B6T3D2	Saccharopine dehydrogenase	1	1	1	3	1				1													0	0		1	3	4	5
B6TC70	Acid phosphatase	1	1	3	7								1	1						2						1		3	1
B3WFQ7	Cluster of Defensin	1	1	1	4			1								1			1	1	2		3	1	3	1	1
B4FNL7	Cluster of MAP3K-like protein kinase	1	0	0	1	1	0	0	0	2	1	0	1	1	0	0	2	2	1	2	1	2	1	1	2				0
B4FRD4	Cluster of Grx_S12-glutaredoxin subgroup I	1	1	0	1	1	1	1					1	1	1	1	1		2	1				2		2	1	2	1
B6T245	Cluster of Zn-finger, RanBP-type, containing protein	1		1	2		1	1			2	1	2		1	1	0	1	1	1		1		1		1	1	1	1
B6T7J1	Cluster of Uncharacterized protein	1			2			1		1	2	1	1		1		0	3	4	3	1			1
B6T916	N-acetyltransferase	1	1	1	2	1	1			1		1	1							1					0	4	3	1	3
B8A100	Cluster of Uncharacterized protein	1	1	2		1	2			3	2	1	2			2			1	1							1	1	1
K7UNY5	Cluster of Uncharacterized protein	1			1				1	1	1		1	1			1	2	1	2	0	1	1	2	2		1	1	1
B4FK69	Acyl carrier protein	1		1	1	2				2	1		2	1		1		2		1		2					2	1	3
B4FWJ7	Uncharacterized protein	1	2	2	5	0		1		0	1	2						0	2	3	3				1
C0P9J5	Uncharacterized protein	1		1	1		1	1		1	1		1		1			3	2	2	2		1	1	1		1	1
C0PMH6	Cluster of Glucose-6-phosphate/phosphate translocator 2Glucose-6-phosphate/phosphate-translocator	1	1	1	1	5				1				4				2				1					2	2	2
K7V0H0	Cluster of Putative trehalose phosphatase/synthase family protein	1	2				0																			3	5	7	5
B4FY87	Cluster of Uncharacterized protein	1		2	4	2				1		1							2	2	2	1			1		3	2
C0PB28	Cluster of Uncharacterized protein	1	1	2	8		1	1	1		2		0					3	1	3
B6T381	Cluster of EF hand family protein	1	0	1	1		1	1	2		1		2		1	1	1	1	1	1		2	2	2	1			1	1
B6UH04	Subtilisin-chymotrypsin inhibitor CI-1B	1								1	2	1	1	1		1	1	1	1	2	2	1	1	2	0	2		1	3
C5XZS0	Cluster of Putative uncharacterized protein Sb04g029450	1	2	2	1	1				1	3	0		2		2	3	1	0	0	0		0				3	3	0
K7VP16	Uncharacterized protein	1	2						1	2	2		1					4				4	1	1	1	1	2		2
B4FY98	Cluster of Uncharacterized protein	1	1		3	1				1	1	1	1	1	1	3	2	1	2	1				1	1	1	1	1
B6TX09	Cluster of Fructose-1,6-bisphosphatase, cytosolic	1	2	1		2	2	1	2		3	2	3						1	2	1					1	1	1
B7ZX54	Uncharacterized protein	1			1	1		1	2	3	1	1	2	1	1	2	2			3	1		1	1	1
C0PDN9	Uncharacterized protein	1		1	3		1			1	2	1		3	1		2		2	1		1	1				1	3	1
K7UKI3	Cluster of Putative aminotransferase class III superfamily protein	1			1	1		1	1	1	3	1	2	2	1	2	2			3	1		1	1	1
B4FUK9	COP9 signalosome complex subunit 5b	1	2	1	2				1	1		1	1						1		2					3	4	4	3
B6SNF5	OLE-5	1	2	2	3		2	1			2	1	2					2	1	4	1		3
B6UC94	Cluster of Elongation factor P	1	0	1	1					1	4		1	1	2		1	3	0	2	1	1	1	1	2	1		2
C5XJC8	Cluster of Putative uncharacterized protein Sb03g047210	1		2	2	1	1	1		2	1	2	1	1				1	2	3		1	1	1	1		1		1
K7UM44	Uncharacterized protein	1			1	2	1			1	2		3		1	1	1	3	3	1	3				1			1	1
B6SZN2	Cluster of ATP-dependent Clp protease ATP-binding subunit clpA	1		1	1		2	2			4	1	2		1	4	0		3	1	1	1		2	1
B6TGR7	Deleted in split hand/splt foot protein 1	1	1	1	1		2	1	1		2	2	2		2	1			1	1	1		1	2	2		1	1	1
B6U8G5	Cluster of Acyl-CoA binding protein	1	3	1	2	1	1	1	1	0		1			1	1	2	0	1	2	1	1		0	0	2	2	1	2
C5YDH0	Cluster of Putative uncharacterized protein Sb06g024550	1	3	3	3	1			1		1	1						1		2			2	1	0	1	2	2	3
K7UI28	Cluster of Uncharacterized protein	1		2	2					2	3		2	1				3	2	2		2	1	2	1			1	1
K7UZB4	Uncharacterized protein	1					1				1	1	1				1	4	4	2		1				2	3	2	4
B4FIL5	Uncharacterized protein	1		1		1	2	1	1	2	1	1	1	1		1	1	6	1	1	2		1	1	2
B4G1K7	Adhesion regulating molecule conserved region family protein	1	1		1	3				4				2	1		1	5	1	1		3		1	0			2	2
B6UGJ4	Cluster of Seed maturation protein	1		2	1			1	1				1		1	3	2		5	3	3		2	1	2
C0PE60	Uncharacterized protein	1			1		1		1	1	1	1	1	1	1	2	1	1	3	1	1	3	2	1	2		1	1
C4J0G5	Uncharacterized protein	1		3	2		1	1	1	1	3			2	2	1	2				3		2	1	2			1
B4FBF0	Uncharacterized protein	1		2	2	1	2	2	1		1		1		3	1	2	1	1	2	2		1	2	1			1
B6T3N1	Cluster of Uncharacterized protein	1		2		0	2	1			4	1	1		1		3	4	2	1		1	1	2	1	1	0		1
B6T540	Mitochondrial glycoprotein	1		2	2	1		1	0	1	2	2	2		3	2	2	1	2		1					2	1	1	1
B7ZXL7	Uncharacterized protein	1		2	2	2			1	2		1	2	2				3	2	2	1	2	2	1		1			1
B6T2S8	Thioredoxin H-type	1	1	3	1	1			1	1	1	1		1	1	2	1	3	1	1		3	1	1	1	1	1	1	1
K7TTP2	Uncharacterized protein	1	1	3	1	1	3	1		1	2	3	1		1	2		3	2	1	1	2	1				0
K7UEC2	Uncharacterized protein	1		3	1	2	1	1	1	2			1	3	1	1	2	3	3	1	0	1	2	1	0
B6SQ91	Cluster of H/ACA ribonucleoprotein complex subunit 1-like protein 1	1	0	4	2	2	0	1		5	3	3	1	2				3	1	1		1	1	1	0
B6SSH9	Cluster of Extracellular ribonuclease LE	1	1	0			2	0			1		1		3	4	11		3		1					1	2	1
B6T7E3	Long-chain-fatty-acid-CoA ligase-like protein	1		2	2					2	2		1	1	4	5	4		1	1			1	1	1		1	1	1
B6TWE1	Cluster of USP family protein	1	2		2		1				2	1	1			1	1	1	2	2	2	2	0			2	4	2	3
C4IYP5	Uncharacterized protein	1		2	2	1	1			2		3	4	1		2	2	2	2	1		1	1	1	1	1		1
P49727	Cluster of Cytochrome b-c1 complex subunit Rieske, mitochondrial	1	1		1	5				4	3			1	2	1		5				3				1	1	2	2
B4FD80	Uncharacterized protein	1	2	3	3	1	1			1	2	1		1	2	4	1			1	2	0	0			2	3	1	1
B6TJW3	Cytidine deaminase	1				4	2		3	2	5				2	4		3	2	3		1						1
B6TM52	Cluster of Hsp20/alpha crystallin family protein	1	2	2	1	2	1			1			2					5				3	4	2	3	1		1	2
B6TPZ1	Uncharacterized protein	1		2	1		1	1	2	2	1	1	1		2	1	2	1	1	1	2	1	3	3	3
O49064	Plastid starch synthase I	1	1	3	2	5	2	1	1	1	1	1		1		1		1			1	1				2	0	3	4
Q49HE1	Cluster of 12-oxo-phytodienoic acid reductase	1	0	2	1	1	2	2	2			1		2	1	1	4			2		3	3	2	2				1
K7VK21	Cluster of Uncharacterized protein	1	1	2	2		1	1	1	1	1	2	1	1	1	1	2	1	2	2	2		2		2		1	2	1
Q4FZ50	Cystatin	1	1	1	1		2	2	2		1			1	2	2	4	3	1	1	1	2	1				1	2	2
C5WSA5	Cluster of Putative uncharacterized protein Sb01g014550	1	3	2	4	2					0		1	0			1					4	1	1	1	4	3	3	4
C5XNN1	Cluster of Putative uncharacterized protein Sb03g025470	1				1	2			1	3	1	2					4	5	4	3	3	1	2	1			1
K7UR83	Cluster of Uncharacterized protein	1	2	2	4	2			1	4		2		1				1	1	1		1				4	3	2	3
K7V7U9	Putative DUF1296 domain containing family protein	1	1	1	1	2	1	2	1	1	1	1	1	1	3	2	2	2	1	1	1	1	1	2	1		1	2
Q42420	Proteinase inhibitor	1	1	1	1		3	1	1	1	3	1	2	1	1	2	3	2	1	2	1		1	2	0	1	1	1	0
B6SUK9	N-acetyltransferase	1	2		3			1		1		2		2		1		1		2			1			5	5	5	4
B6SZV0	Nucleic acid binding protein	1		4	2	1	1			2	3	2	3	1			1	4	3	3	1	1	2		2
B6TX01	Cluster of Glycoside hydrolase, family 28	1		2	1	1	3	1	1	1	2	2	2		2	1	2	1	2	3	2	1	1		2	1	1	1	0
B7ZY29	Uncharacterized protein	1	3	2	2		1				1	3	1		1	1	1	2	1	1	1	1		2		3	3	4	2
B4FF68	THO complex subunit 4	1	1	2	1		4	4	1	1	5	3	3					3	3	3	2				1
P93627	Cluster of Cystatin2	1	1	3	4		5		1	1	4	1	1	2				3	1	1	1	1	1	3	3
B4FRS6	Cluster of Uncharacterized protein	1		2			2	1			5	0			2	6	4		4	4	2	0		3			2	1
B6SK95	Small nuclear ribonucleoprotein E	1		2	1	1			2	3	3		3	2	2	3	3		2	2		1	2	4	2
B6T3Q3	Ethylene-responsive protein	1	1	1	3		2	2		1	3	2	3		2	2	1	2	3	1	1	1	1	1	1	1	1	1	1
K7VN61	Cluster of Enolase	1		3	4	2	2	2	2	3		1	2	1	1		2		4	3	1	1	1		1	1		1
B6T401	Cluster of Peptidyl-prolyl cis-trans isomerase NIMA-interacting 4	1	1	1	2		1	1	1		4	1	2		1	3	2	1	3	2	2		3	5	2			1
B6U062	Early nodulin 20	1	2	2	3	1				5	2	3		2			3	2	2	3	2		2	1	1	1	1	1
C5Y0Z4	Cluster of Putative uncharacterized protein Sb04g031900	1	7	4	5						1	1	2						1	4	1		2	0	1	3	3	2	2
B6TL18	Putative uncharacterized protein	1	3	6	4	2	1		1		2	1	2	1		0	1	1	2	3	1	1	1		1	1	1	2	2
B4FMD6	Cluster of Uncharacterized protein	1	3	4	4	1	2		1	1		1	2		3	2	2	3	1	2	2	1	2	2	2
B6SII9	Cluster of Small nuclear ribonucleoprotein LSM1	1		4	5	1	0	0	4	0	2	0	5	0	0	1		1	5	4	3		1	1	2			1	1
B6T1X9	Cluster of Putative uncharacterized protein	1	1	3	3			2		1	3	1	3		2	3	2	1	2	2	2		2	2	2		1	2	1
B6T7H0	Glutathione S-transferase 6	1	1	1	1	1	4	1	1	2	1	2	1	1	1	1	1	3	3	1	1	1	2	3	2	1	1	2	1
B6TIH5	Cluster of Putative uncharacterized protein	1	1	2	2		2	1	2	1	4	1	3		2	3	1	1	1	5	2	2	3	1	1
B6TPE4	Cluster of Glutamate-1-semialdehyde 2,1-aminomutase	1	1	2	1	1	1	1		1				1		2		2	4	2	1		1	1	1	5	3	4	6
P23225	Ferredoxin-dependent glutamate synthase, chloroplastic	1	1	3				1		3	5		1	1	5	5	3	2	2	1	1					2	2	2	3
C0PH29	Cluster of Uncharacterized protein	1		3	2	2		2	3	3	2	2	3	3	2	2	1	0	3	5	2		2	1	2
B4G0D2	Cluster of Uncharacterized protein	1	1	3	2	3	2		2	4	3			4	1	1	4	3	2	2		2	2	2	1	0		1	1
B4FJ31	Small nuclear ribonucleoprotein F	1	1	2	1	3	1	1	0	3	3	1	3	3	1	2	1	2	4	1	2	3	1	2	2	1	1	1	1
B4FTT2	Cluster of Uncharacterized protein	1	2	3	3		2	2	4	1	6	1	1	0	4	2	7	1	1	1	1			1	3				1
B4FU92	Uncharacterized protein	1		2	4	0		2	1	1	4	1	3	0	3	5	2	2	2	4	3	0	1	2	1	1	1	1	1
B6T5Q6	Uncharacterized protein	1	1	2	4	1	3	3	2	1	3	3	3						3	6	3		3	4	2
B4FL42	Cluster of Uncharacterized protein	1	1	1	1	1		1	3	3	3	2	1	1	1	2	2	7	3	6	1	1	3	3				1
B6SGF3	Glyoxalase family protein superfamily	1	3	1	2		1			2	3		3		6	10	4	6	2	2	2							1	1
B4F899	Cluster of Uncharacterized protein	1	2	4	4		1	2	1	1	5	4	2		1		3	1	7	3	3		1	1	2			1
K7UEU8	Uncharacterized protein	1	1	2	1	2	1			3	2	1	1	3	2	3	3	3	3	4	3	3	1		2	1	1	2	1
K7TTR6	Cluster of Uncharacterized protein	1	2	3	3	1	2	1	1	3	2	1		2	2	1	4	4	3	1	1	3	2	3	2	1		1	1
B4FEI9	Uncharacterized protein	1	2	2	1	2	2	2		2	1	1	2	2	3	2	3	3	4	3	2	2	2	3	1	1	1	1	1
Q9FQC0	Cluster of Glutathione S-transferase GST 19	1	1	2	3			2	2	2	3	2	2	3	4	2	3	4	5	3	5		1				1		1
B4FU14	Cluster of Mitochondrial import inner membrane translocase subunit Tim9	1	2	2	0		6	2	3		2				3	8	5	1	6		3					3	1	3	2
O23887	Cluster of Indole-3-acetaldehyde oxidase	1		3	1		2	2	2	1	4	1	0		8	6	9	3	1	3			2	3	2
B4FQU2	Cluster of Uncharacterized protein	1	2	1	5	3	2	1	2	2	1		4	2		0	1	5	2	3	3	6	3	2	0	1	1	1	1
K7WFR0	Cluster of Uncharacterized protein	1	1	1	2	3			1	2	3	1	4	2		1	1	3	2	3		7	5	4	4	1	1	1	1
B2XWS4	Isopentenyl transferase IPT2	1		5	3	1	2	1	1	3	2	2	0	1	2	2	1	1	4	5	5		4	2	2	2	3		1
C5Z3E0	Cluster of Putative uncharacterized protein Sb10g002310	1	1	3	4		3	2	1	1	5	1	2	4	1	4	3	7	3	3	0		1	1	2	1	1	1
P35527	Keratin, type I cytoskeletal 9	1	1	2	2	1	1	2		1		1	1	3	3	3	8	19	4	1		1	1		1
B6SLS1	Cluster of DNA-binding protein S1FA2	1	2	2	1	1	2	2	3	1	4	3	3	4	2	2	2	7	1	1	2	3	1	3	2			2
C0PFY6	Cluster of Uncharacterized protein	1		6	7			1	2	1	2	2	2	3	1	1	1	1	4	5	2	2	2	4	2	2		3
B4G1W8	Myosin-like protein	1	2	2	3	5		2	2	5	2	2	0	4	2	2	3	5	4	2	3	2	2	2	1	0		0
B6T2N1	Cluster of Uncharacterized protein	1	1	1	2	3	1	1	1	4	3	1	1	2	4	1	4	3	1	2	1	3	5	5	5			1	1
B4FK58	Signal recognition particle 19 kDa protein	1	0	4	6		2	3	3	0	3	3	5	0	2	1	4	4	3	4	0	2	4	3	1				1
B6SRP6	Cluster of Arginine/serine-rich splicing factor RS2Z37B transcript I	1	0	3	3	1	4	3	1	1	4	3	4	1		1	1	2	5	6	2	1	2	4	2	1	1	1	1
K7URH2	Uncharacterized protein	1	2	2	1		4	1	1	0	2	1	1	4	8	5	8	1	1							3	6	5	2
K7VRQ5	Cluster of Protein disulfide isomerase isoform 1	1	2	4	7	2	2		3	4	3	2		4				3	5	5		1	2	2	3	0	1	3
O64960	Cluster of Heat shock 22 kDa protein	1		1	1	5	3		1		1		1	3	4	4	5	12	1	6	1	5	2	1	1
B6TNW4	Cluster of Acyl carrier protein	1	2	1	1	4	1	1		2	3			8	3	6	3	3		2		4		1		4	3	4	3
C5Y5R0	Cluster of Putative uncharacterized protein Sb05g004610	1	1	3		5	3		1	3	4			6	2		1	8	2	5	2	6	1	1	2			2	1
C0PP01	Cluster of Uncharacterized protein	1	1	1	5	2	1	2	3	4	1	2	3	5	1	1	1	3	5	5	4	3	1	2		1	2	1
B4FUW7	Cluster of Uncharacterized protein	1	3	1	1	2	1		3	2	4		5	2	3	4	4	5	4	4		3	2	2	2	1	1	1	1
C0P7F1	Uncharacterized protein	1	1	5	3			3	2	1		3	2	1	1	2	2	5	3	3	2	1	6	6	4	1	1	2	1
C5YZ78	Cluster of Putative uncharacterized protein Sb09g022370	1	6	4	5		2	1	2	1	5	4	2	1		1	1	3	3	4	3		2	3	1	2	1	3	1
B4FZE8	Cluster of Uncharacterized protein	1	4	5	2		3	1	1		4	1	1	1	3	2	2	4	3	6	1	1	3	2	2	1	2	5	2
K7UCC8	Uncharacterized protein	1		5	2	1	5	1	2	1	4	1	1		4	4	2	6	2	2	5	3	3	3	4		1
B4FIY7	Cluster of Putative ubiquitin-conjugating enzyme family isoform 1	1	4	7	7	3	2	4	3	1		2	3	1				1	3	3	5	1	2	2	4	3	1	1
B6SLS3	Glucan endo-1,3-beta-glucosidase 3	1	2	4	3		2				4	3	2		3	3	2	3	4	4	5		4	4	4	4	2	1
B6SU17	Cluster of Phosphoglycerate mutase-like protein	1	3	2	3	1	2	2	4	2	4	4	4		2	4	2	2	4	4	2	2	2	2	2	1	1	1	1
B6TH05	Uncharacterized protein	1	2	4	4		3	3	2	1	4	2	3		5	3	8	4	4	1	5		1	2	1	0		1
C0PM53	Cluster of Uncharacterized protein	1		4	3	1	2	2	2	3	3	2	3	2	4	1	4	3	2	4	2	2	4	3	3	1	1	2
B6SJR3	Import receptor subunit TOM7-1	1	1	4	4		2	1	3	2	2	1	5		2	2	3	3	4	3	3	3	3	2	4	2	2	1	2
Q9ST01	Cluster of Histidine-containing phosphotransfer protein	1	2	2	2	4	5	4	1	2	4	3	1	0	1	1	0	5	5	4	6	0	3	4	4	0	1		0
B4FB06	Cluster of Uncharacterized protein	1		2										2	5	4	1	1		1			1			7	11	16	14
B4FE53	Cluster of Uncharacterized protein	1	1	3	2		1	1	3	2	8	2	7	2	1	1		5	2	8	2	2	3	5	3		1
B6TNG9	Cluster of Aminoacylase-1	1	4	5	7	1	3	2	1	2	5	6	2	1	2		1		3	6	2		4	2	1	2		1	2
B4FZG0	Uncharacterized protein	1		4		1	5	3	5	4	3		3	3	6	5	8	6	3	2	3			1	1
B6T3H1	Cluster of IN2-1 protein	1		1	0	2	0		0	5	4		1						0	2		16	24	8	4
B4FTF8	Cluster of Glutathione S-transferase	1		3	4	2	4	2	4	2	6	2	5					6	3	8	4	3	3	3	4
C4IZ54	Cluster of Uncharacterized protein	1	1	3	2	4	3	1		3	2	1		3	4	4	5	4	6	4	3	3		4	2	2	2	2
K7TMX6	Uncharacterized protein	1	1	5	1		2		1	7	9		2	3	4	7	4	3	4	2	3	1	1	2	3	1	1	1	1
B4FPM2	Cluster of Aldose 1-epimerase	1	2	9	5	1	3	2	2	1	7	3	1		1	1	1	5	2	12	1	2	2	2	1		1	3	2
B6TJC7	Membrane steroid-binding protein 1	1	1	3	4		4	3	2	2	3	4	5	4	2	2	3	3	5	4	3	2	3	2	4	1	1	1	1
C5YR53	Cluster of Putative uncharacterized protein Sb08g002100	1	1	3	10	2	1		0	3	1	2		1	1	3	1	6	6	5	3	2	2	2	5	3	3	4	2
Q5GAR2	Putative uncharacterized protein	1	1	5	1	1	2	2		4	4	3	5	2	3	3	3	8	4	6	2	2	2	1	2	2	1	1	2
B4FRR1	Uncharacterized protein	1		2	4	1	7	0	1	4	4	1	7	4	3	6	3	5	2	5	3	2	2	2	0	1		2	2
B6TPI6	Cluster of Succinate semialdehyde dehydrogenase	1	2	2	2	2	2	2	1		2	2	3	11	6	2	5	4	1	5	3	1	2	2	2	3		3	3
B4FMP6	Cluster of Putative oxidoreductase, aldo/keto reductase family protein	1	1	5	5	2	3	3	2	3	7	2	4		3	2	4	5	4	4	4	3	1	2	1	1	1	1	1
B6T731	Cluster of Myosin-like protein	1	2	4	8	1	3	8	2	3	2	2	2	0	3	3	2	1	3	8	6		4	3	2		1	1	0
B6TYS6	Cluster of Glutathione S-transferase zeta class	1	3	4	5	6	2	2	2	3	4	1	4	1		1		4	5	6	4	2	2	2	4	2	2	2	1
B6U9F2	Cluster of Mps one binder kinase activator-like 1A	1	4	1	1	1	2	1	1	1	6	2	2	6	5	3	3	9	5	3	3	1	1	1	1	1	2	4	4
B4FPX0	Cluster of 26S proteasome non-ATPase regulatory subunit 9	1	2	2	3	2	5	1	2	5	2		4	2	5	7	5	4	3	2	2	4	2	2	3	1	3	1	1
B6TPG9	Cluster of FIP1	1	3	2	4	3	4	1	1	1	2	2	2			1		4	3	10	7	4	6	7	9		1	1
B6T144	Cluster of B12D protein	1	1	5	6		4	4	4	2	3	4	4		3	6	3	3	6	6	4		3	6	4
C0PHV9	Uncharacterized protein	1		2		1	1		1	1	4	2	3	2	1	2	2	8	4	9	2	7	10	8	5	1	2	1	2
K7UK62	Cluster of Uncharacterized protein	1	1	6	4		4	3	1	0	3	4	5		7	4	4	6	5	4	5	1	4	5	4			1
Q7FS85	Putative 4-coumarate-CoA ligase-like protein	1	2	3	6		4	3	5		6	4	4		2	2	2	2	6	4	8		9	6	4
B6SP11	Nonspecific lipid-transfer protein	1	3	3	4		3	2	2		1		2	2	8	9	9		3	3	2		3	2		8	6	5	4
C0P4E8	Cluster of Uncharacterized protein	1	1	4	3	1	3	4	3	2	6	0	3	4	4	4	5	9	6	3	5	5	3	2	2			1	1
B6T1F9	Lipid binding protein	1		2	1		2	2	3	3	6	2	3	3	6	8	7	8	4	4	4	4	1	2	2	2	2	2	2
B4FBV7	Cluster of 6,7-dimethyl-8-ribityllumazine synthase	1		2	4	2	1	2	4	7	6	2	5	2	4	5	4	5	7	7	5	6	1	1	4	0
B4FHI8	Cluster of Uncharacterized protein	1	1	5	5		6	3	3	2	5	1	4		4	3	4	3	5	1	3	2	6	11	5	1	1	1	1
B6TVP8	Cluster of Stromal cell-derived factor 2	1	2	4	3	1	3	1	4		6	5	6	3	2	4		7	6	8	7	3	3		4	2	1	1	1
B6U9X1	Cytidine deaminase	1	1	5	2	1	2	7	5		3	1	2	2	6	12	9	3	3	6	8	1	1	1	4			1	1
B6SHX4	Cluster of NADH ubiquinone oxidoreductase B22-like subunit	1	2	3	6	5	2	1	2	9	5	1	5	4	1	1	5	7	3	6	3	10	2	3	3	1		1	2
C5Y8T1	Cluster of Putative uncharacterized protein Sb06g017360	1	2	6	2		5	2	1	2	5	2	2	1	5	6	4	4	6	4	4	2	4	3	5	5	4	4	4
B6TEX0	Inositol monophosphatase 3	1		4	2	7	1	1	1	7	8		3	8	10	5	13	7	4	2	2	6	1	0	3			1	0
C4J0U7	Cluster of Uncharacterized protein	1		2	3	4	5	1	3	2	3	2	3	5	4	4	3	12	10	9	3	2	6	6	4	0			0
B4F8D4	Cluster of Dihydrodipicolinate synthase	1	2	4	3	2	4	3	2	2	5	2	6	2	10	6	8	4	3	6	5	3	4	5	5			1
B4G043	Uncharacterized protein	1	3	3	1	3	7	2	1	4	5	1	2	5	16	9	16	4	2	2	4	1				1	2	3
B6TFP6	Cluster of Tubulin-specific chaperone B	1		1	2	1	7	3	2		1	1	1	2	7	9	9	8	6	9	4	2	2	2	1	2	6	5	4
B4FYD7	Cluster of Uncharacterized protein	1		5	7	1	6	7	4	3	5	1	3	2	4	3	5	4	7	9	8	5	3	6	4	0	1
B6TWB2	Cluster of ACT domain containing protein	1	2	6	9	2	5	6	5	3	8	3	7	2	4	3	3	5	7	9	3	2	1	2	2	1	1	2	1
B6TY18	Cluster of ATP-dependent Clp protease proteolytic subunit	1	0	6	4	3	5	2	2	3	6	3	4	9	6	5	4	6	5	5	6	4	5	4	3	2	3	2	1
C5WV85	Cluster of Putative uncharacterized protein Sb01g016600	1	1	6	5	2	6	2	6	6	6	5	5	4	4	6	4	3	5	6	2	2	4	9	6	2	0	3	1
B6SNL8	60S ribosomal protein L38	1	2	5	8	2	5	4	3	1	8	9	9	0	7	7	3	1	7	10	6	0	3	1	6	4	3	1	1
B6SI86	Cluster of TPR domain containing protein	1	1	4	4	1	8	5	5	5	8	4	3	4	4	4	8	5	7	7	6	5	6	5	5	1	0		1
B6T8X4	Thioredoxin family Trp26	1	1	4	5	2	5	4	4	4	7	3	5	3	8	10	9	6	8	7	4	4	2	3	5	1	1	2	2
K7VQ19	Cluster of Uncharacterized protein	1	2	4	4	6	6	4	2	7	5	6	6	3	5	3	2	6	9	4	10	6	5	8	6			1	1
B6T5S0	Cluster of Prefoldin subunit 6	1	1	5	4	2	6	4	4	4	8	3	7	2	4	9	5	4	9	10	11	2	4	5	6	1		1	1
K7UYI3	Cluster of Vacuolar sorting protein 4b	1	2	10	9	6	2	2	3	6	4	2	6	2	4	3	0	7	7	9	8	6	9	7	10	1
B4FWM3	Uncharacterized protein	1	1	5	3	1	8	7	4	6	7	4	2	7	7	8	5	3	8	7	7	3	7	6	8	2
B6TDN0	Cluster of NADH-ubiquinone oxidoreductase 10.5 kDa subunit	1	2	5	3	5	5	4	3	7	5	4	3	3	7	3	5	3	7	7	6	2	8	6	10	5	1	4	3
B6TAW2	Cluster of Chaperone protein dnaJ 10	1		5	4	4	6	3	3	6	3		4	3	7	6	5	11	11	8	9	6	4	7	8	2	1	3	3
B4FCV1	Cluster of Uncharacterized protein	1	0	7	6	3	7	5	2	6	11	4	9	3	4	7	5	9	8	9	8	6	4	7	4	1		0	0
C0P6D0	Cluster of Uncharacterized protein	1	3	6	4	7	2	5	5	5	5	3	5	8	7	5	7	7	4	9	6	5	6	7	12		2
B4FZG8	Uncharacterized protein	1	2	7	4	3	6	4	4	5	7	6	6	2	6	6	7	5	7	7	8	1	8	13	9	1	1	1	1
C0P4W0	Uncharacterized protein	1	1	5	3	3	8	5	6	12	10	2	4	6	8	7	5	4	6	6	7	6	6	7	8	2
K7UU06	Cluster of Calmodulin protein 2, touch-induced	1	1	8	4	5	6	4	5	7	8	1	5	2	6	8	5	13	10	7	6	3	10	7	8			0
B6SRJ0	Cluster of SWIB/MDM2 domain containing protein	1		6	4	3	7	4	0	4	8	2	7	5	12	6	8	8	10	11	8	4	7	10	8	2			1
B6TNM0	Malonyl CoA-acyl carrier protein transacylase	1	4	7	7	5	5	4	7	5	8	5	6	3	5	8	4	9	5	8	5	4	5	7	4	1	5	4	5
B8A0J2	Cluster of Uncharacterized protein	1	3	1	5	3	2	1		3	4	2	5	3	3	2	2	20	19	26	15	7	4	2	5	2	2	2	2
K7U7Q6	Cluster of Uncharacterized protein	1		7	4	1	7	4	5		11	6	4	6	11	5	8	12	13	10	9	5	6	8	8		1	1	1
B4FY73	Cluster of Uncharacterized protein	1		4	5	6	5	4	2	16	6	5	2	11	6	10	9	15	10	7	7	15	1	5	3	1
B4FVC7	Cluster of Uncharacterized protein	1	2	5	4	4	4	1	4	5	9	1	3	7	13	11	16	15	5	8	7	4	7	9	5	1	2	2	3
Q94IQ8	Putative methyl-binding domain protein MBD106	1		7	5	1	8	4	4	5	10	6	8	8	8	9	11	9	10	10	7	5	7	8	8
B6TLW2	Cluster of Nucleoside diphosphate kinase 2	1	4	2	3	13	10	6	7	15	8	6	5	9	18	12	9	8	7	7	6	5	2	4	3	1	1	2	3
B4FQI3	Cluster of NADH-ubiquinone oxidoreductase B16.6 subunit	1	2	11	8	3	7	7	7	11	12	3	7	2	7	8	10	9	7	11	9	4	12	12	6	1	1	1	1
B6TXN0	DNA-damage-repair/toleration protein DRT102	1	2	10	5	8	7	2	5	8	11	3	6	12	9	17	10	10	6	9	10	6	8	8	7				1
B4FAY8	Cluster of Negatively light-regulated protein	1	2	6	5	8	7	5	7	13	11	2	6	8	17	11	14	11	6	9	10	11	12	19	13	1	1	1	1
B1PEY4	Cluster of Superoxide dismutase [Cu-Zn]	1	2	8	6	9	8	5	7	14	13	4	9	19	9	13	14	18	9	10	7	16	5	3	5	0	2	1	2
B6T0A4	Cluster of Regulator of ribonuclease activity A	1	2	9	6	2	12	4	12	4	12	4	7	2	17	20	16	11	11	15	7	5	14	14	13	2		1
K7V8U5	DNA-binding protein	1		11	12	8	5	7	6	17	9	5	7	7	3	4	7	20	16	14	8	13	10	16	11	2	3	2	1
B4G038	Cluster of Homoserine dehydrogenase	1		10	2	4	10	6	7	8	17	6	11	11	26	27	21	13	8	8	9	5	5	4	5	1	3		2
B4F845	Uncharacterized protein	1		2	5		6	4	2	1	8	2	10	7	16	16	21	27	24	31	16	4	11	10	7	2	5	3	2
B6TBS1	Cluster of Ankyrin-1	1	3	10	9	7	15	12	10	8	16	6	11	11	13	13	13	9	16	17	10	15	16	12	18	1	2	2	2
K7UWX4	Cluster of GrpE protein homolog	1	1	13	5	16	9	6	13	26	25	6	17	22	10	21	19	20	10	13	8	16	9	7	7	2	2	3	5
B4G218	Uncharacterized protein	1	1	3	5	4	7	6	2	15	9	2	9	29	44	42	40	13	14	13	14	2	8	6	4	7	7	6	7
B4FIZ5	Cluster of Uncharacterized protein	1	3	12	13	6	12	10	8	12	11	9	11	12	17	20	22	21	13	16	14	15	17	21	16	2	6	5	3
K7UUR4	Cluster of Putative acetylornithine/succinylornithine aminotransferase family protein	1	2	15	7	10	10	10	14	15	18	8	11	27	32	31	32	15	9	18	11	9	13	13	14	5	10	13	10
K7U1M0	Uncharacterized protein	1		6	2		4	4	6	7	11	8	2	63	68	94	70	9	14	23	12	3	3	2	4	8	13	6	4
B6TYM9	Cluster of Vignain	1	2	23	25	6	26	15	12	15	33	18	16	15	36	23	38	14	19	20	29	8	18	24	21	7	5	4	4
B4FA80	Cluster of Aspartokinase	0	0	0	1	0	0	0	0	0	0	0	0	0								0	0	0	0	0	0	0	0
B4FNC6	RWP-RK transcription factor	0																									2	1	1
A1XCI5	Cluster of Lipoxygenase	0		0							0			0									0			0	3	1	1
B4FE73	Cluster of Uncharacterized protein	0				2											0					0					1		2
C0HE85	Cluster of Uncharacterized protein	0	1		2																1							1
B4FX14	Cluster of Uncharacterized protein	0			0								1					1	1	2				1
B6TMN3	SEC13 protein isoform 1	0			2										1		1					1	1	2	1	1
B8A212	Cluster of Uncharacterized protein	0	0								2			1	1	1		2	1			1				1
B4FZF7	Cluster of Uncharacterized protein	0			3	0		0	0			1														4	1	1	2
K7U511	Cluster of Leucine-rich repeat (LRR) family protein	0	0	1		0		0		0	3			0	1		0	5		1		0	0	1		0	0	0	1
K7U891	Uncharacterized protein	0		1	2		1	0			0	0	0	1	1	3	2	1		1								0	0
K7UGM0	Cluster of Uncharacterized protein	0	0							0				1	2	2	3									2	0	1	2
B6SK46	Cupin family protein	0														3	1	1	3	5			1						0
K7TZM3	Uncharacterized protein	0	2	2	2		0		0	1	0	0	1			0		1	1	3	0	1
B4FQS9	Putative cytochrome P450 superfamily protein	0	2	2	1	1		1		1	1			1	1	1	0	0		1		1				0		0	1
K7UQ06	Putative alpha-L-arabinofuranosidase family protein	0	0	1	1	1			1	1	1	2			0	2			1	2		0	1	1	1		0
B6SMB0	Cluster of Cytochrome b-c1 complex subunit 6	0	0	3	1		2				1				1	2	0		3	0	2	0					1	1	0
Q9FQ98	Cluster of Glutathione S-transferase GST 41	0		1	1			1	2	1	0		1						4	2	1	2	2
B6T5B3	Cluster of Putative uncharacterized protein	0		2	1				1	2	2	1	1		1			1	1	2	1		1			1		1
B6U7U8	Acyl-coenzyme A oxidase	0	1			3			1	1				1	1	2	4		1		1					1	1	2	1
B6UI33	Gibberellin receptor GID1L2	0	1	1	2	2			1	1	1			1	2	3			2	2		1	1		1			0
B6UIA7	Oleosin Bn-V	0		0	3		1	1	1		2	3	2			1		0	3	3	2
C4J5Q6	Cluster of RanBP1 domain containing protein isoform 1	0	0	2	4			3		1							3	2		3	2	1		1				0
C0PIT1	Cluster of Uncharacterized protein	0		1	1	1	2	1	1		3		1	2		2	3	0	3	1	1
B6UDH8	Cluster of Putative uncharacterized protein	0		1	2		4	0	2		3		2					5	1	2	1	1	1	1	2
K7U4Z8	Cluster of Uncharacterized protein	0		3	0	1	1	3			2					5	2	3	1	3		1	4	2
K7VXL1	Cluster of Uncharacterized protein	0	0	2	4		4	0	1	0	2	2	2			1		1	3	3	1	0	3	3	2				2
K7USS6	Cluster of Uncharacterized protein	0	0	0	1	1	2	3		0	2	3	2				0	3	5	4	4	3	3	2	1		0	0
B4FX41	Cluster of Uncharacterized protein	0	0	1	1	4	3	1	1	2	1		1	3		2	0	2	3	3	2	2	3	1	2		1	2	2
C5X196	Cluster of Putative uncharacterized protein Sb01g008560	0	1	4	4	1	1	1		1	2	4	2	1	1	1	1	1	4	2	2		2	1	3	1	1	1	1
K7UHV3	Cluster of Peroxidase	0	0	1	3	0	3	3	0	0	4	1	2	0	2	5	2	3	5	4	4	1	1	0	0		0
B6T7G0	Cluster of Glycylpeptide N-tetradecanoyltransferase	0		3	2	4	2			5	7		1	2		3	1	3	4		1	5	1		1	2
B6TZR4	Putative uncharacterized protein	0		4			4	4	3	0	1		2		3	3	4	3	3	3	3		3	3	3
B6TW65	Beta-glucosidase	0	2	2	3	5	3	3		6	5	1	1	6	3	4	6	12	2	2	1	4	2	4	2	2	2	3	2
B4FY36	Cluster of Caltractin	0		3	5	3	7	5	3	3	6	2	4	4	4	7	4	3	8	4	7	3	3	4	4
C0PFY0	Uncharacterized protein	0	3	5	3	4	2	2	1	5	7	2	4	3	9	12	7	0	3	4	4	2	5	4	6	1	2	1
B4FEY3	Cluster of Arginine/serine-rich splicing factor RS2Z35 transcript I	0	1	5	4	0	7	7	2	1	5	4	4	1	3	4	2	7	8	9	3	2	6	8	2	3	4	1	2
B6TKZ3	Cluster of Hydrolase, carbon-nitrogen family	0	2	5	6		5	5	6	3	9	2	7	3	6	9	9	3	6	7	10	4	5	7	8	1			2
B6SWS9	Cluster of Purple acid phosphatase	0	1	8	3	6	7	3	1	7	10	1	6	10	12	14	15	12	5	7	4	3	1	1	2	1	3	1	2
B6TRV8	Cluster of Eukaryotic initiation factor 5C CG2922-PF, isoform F	0	0	3	4	14	5	2	4	11	3	3	6	13	3	2	3	30	7	7	6	18	3	4	8	1	1	7	8
C5WWI9	Cluster of Putative uncharacterized protein Sb01g032340			1
C5X3D7	Cluster of Putative uncharacterized protein Sb02g040830					1												0
C5XBL8	Cluster of Putative uncharacterized protein Sb02g036510								0																			1
C5XYK7	Cluster of Citrate synthase																								1
C5Y9X8	Cluster of Putative uncharacterized protein Sb06g031790																									1
C5YFF8	Cluster of Putative uncharacterized protein Sb06g015130									1
C5YRE5	Cluster of Putative uncharacterized protein Sb08g020610					1
C5Z9F6	Cluster of Putative uncharacterized protein Sb10g029790																									1
Q9FUM7	Homocysteine S-methyltransferase 4																	2
B4FDX5	Uncharacterized protein																	2									0
B4FEN5	Cluster of Uncharacterized protein																	2				0	0
B4FP18	Uncharacterized protein		2
B4FPH9	Cluster of Uncharacterized protein										2
B4FSH1	Uncharacterized protein													2												0
B4FU94	Calmodulin binding protein									0															2
B4FYM6	Cluster of Alpha-amylase													2		0
B6SGK3	Putative uncharacterized protein																	2
B6SUT2	MTD1						2
B6T4K9	Putative uncharacterized protein				2
B6T9W3	Carbonic anhydrase														2
B6TH97	Putative uncharacterized protein																										0	2
B6TT30	RNA-binding region RNP-1																			2
B6TWM7	Cluster of CDP-diacylglycerol--glycerol-3-phosphate 3-phosphatidyltransferase																2
B6U0V2	Cluster of Hydrolase, hydrolyzing O-glycosyl compounds																		2		0			0
B6UC77	Dirigent-like protein pDIR3																	2
B6UCR6	Cluster of Toc64				2	0																						0
B7ZX52	Uncharacterized protein				2
B8A1T6	Uncharacterized protein		2																				0
C4J3M2	Malic enzyme				2
C5WXG6	Cluster of DNA ligase		1		1												0
C5X3W6	Cluster of Eukaryotic translation initiation factor 3 subunit C							1		1
C5XN52	Cluster of Putative uncharacterized protein Sb03g037720																	2
C5XQR0	Cluster of Putative uncharacterized protein Sb03g006780				2	0	0							0			0	0				0		0	0	0	0	0
C5XWT1	Cluster of Putative uncharacterized protein Sb04g038510				1			1
C5YFP2	Cluster of Putative uncharacterized protein Sb06g028240															0				1	1
C5YSP7	Cluster of Fructose-bisphosphate aldolase		0	1	1					0
K7U1U9	Uncharacterized protein																2
K7V8L2	Cluster of Uncharacterized protein				2						0
K7VBH0	Uncharacterized protein								0							2	0												0
K7VH60	Cluster of Uncharacterized protein		2
K7VWB5	Cluster of Putative PWWP domain family protein (Fragment)		0				0													2			0				0		0
Q8S470	Regulatory protein																2
P02768	Serum albumin									1													0		2
B4F9M8	Uncharacterized protein				0			1	2
B4FA10	Uncharacterized protein																						0				2	1
B4FET2	Cluster of Arginine/serine-rich splicing factor SCL25A transcript I													0				2		1
B4FG35	Uncharacterized protein				0			1										2						0
B4FJS7	Uncharacterized protein																					2				1
B4FLD5	Cluster of Uncharacterized protein		3
B4FP91	Uncharacterized protein			1	2
B4FRE3	Ankyrin repeat domain-containing protein 2			2													1
B6SGH6	Putative uncharacterized protein			1		2
B6SJ06	GIR1		3
B6SJA3	Signal peptidase complex subunit 1																	3
B6T1Q4	Putative uncharacterized protein														1		2
B6T320	Putative uncharacterized protein													1				2						0
B6TRX4	Deaminase																											2	1
C0P5U0	Cluster of Protoporphyrinogen IX oxidase					0								1		2
C0P702	Uncharacterized protein			1	2
C0PLA6	Uncharacterized protein																	2		1		0
C4J9Z9	Uncharacterized protein										1						2
C4JAJ7	Uncharacterized protein															2	1
C5WRN5	Cluster of Putative uncharacterized protein Sb01g041770										2										1
C5WV22	Cluster of Putative uncharacterized protein Sb01g003330				1						2
C5XD25	Cluster of Putative uncharacterized protein Sb02g037850																									1		2
C5YDE1	Cluster of Putative uncharacterized protein Sb06g024310									1												2
C5YM24	Cluster of Putative uncharacterized protein Sb07g001560				2															1							0
C5Z4B4	Cluster of Putative uncharacterized protein Sb10g003650				2					0			0									0		0		1
K7UPK5	Cluster of Uncharacterized protein			0																				0			1	2
K7UYZ4	Uncharacterized protein																	2			1
K7V8A1	Uncharacterized protein		2	0	0							1
K7VEE8	Uncharacterized protein				1																	0						2
K7WCY0	Uncharacterized protein		1									2										0
Q8LSJ9	Uncharacterized protein		1		2				0									0								0	0	0
Q94IP1	Cluster of Cinnamic acid 4-hydroxylase		1																1								1
Q94IQ7	Putative methyl-binding domain protein MBD108				2														1
P49086	Phytoene dehydrogenase, chloroplastic/chromoplastic																										1	1	2
B4FAQ3	Uncharacterized protein			0							1				2		1					0
B4FDE1	Eukaryotic translation initiation factor 5A-1/2											1						2		1
B4FGM1	Uncharacterized protein						1						1						2					0
B4FNL9	Cluster of Arginine/serine-rich splicing factor SC30 transcript IX			1														1		2
B4FR15	Uncharacterized protein					2								1								1
B4FW29	Uncharacterized protein		2						0		1	0						1
B4G1Z5	Uncharacterized protein														1		1	2
B4G282	Uncharacterized protein									2				1				1
B6SKY5	Disulfide oxidoreductase/ monooxygenase/ oxidoreductase									1								1		2
B6SRV9	Early nodulin 75 protein																				4
B6T4J9	Ribosomal protein S18 containing protein										2								1	1
B6TIV0	ATPase				1															2		1	0		0
B6TU28	A49-like RNA polymerase I associated factor family protein					0		1									1						2
B6U3E9	Multicystatin										3		1
B6U6N6	Translation initiation factor eIF-2B delta subunit			1		0				0								2				1
B6U9L8	Epoxide hydrolase 2					2														1	1
B6UAG7	Putative uncharacterized protein									1				2	1
B7ZWU2	Uncharacterized protein														0											1	1		2
B8A0U4	Cluster of Putative casein kinase family protein			0	0		0	0	0	0					1					0			0		1	1	0		1
B8A2L2	Uncharacterized protein				3	1
C0P608	Cluster of Uncharacterized protein														1							1			2
C0P6F6	Uncharacterized protein													1												0	1	2
C4J0S0	Uncharacterized protein																										1	1	2
C5WQW9	Cluster of Putative uncharacterized protein Sb01g040970																										1	2	1
C5XSE2	Cluster of Putative uncharacterized protein Sb04g001460		2																								1	1
C5XZA3	Cluster of Putative uncharacterized protein Sb04g028730									2		1					0	0										1
C5Y6Y9	Cluster of Putative uncharacterized protein Sb05g025420		4
C5Z5Q8	Cluster of Putative uncharacterized protein Sb10g023820		2		0																	1							1
K7TG52	Uncharacterized protein			2									1										1		0				0
K7TS86	Uncharacterized protein			2	2	0																0
K7U7K3	Cluster of Putative STRUBBELIG family receptor protein kinase													2	1	1	0
K7UK56	Cluster of Phosphoribosylanthranilate transferase		0	0	2	1																					1
K7UT25	Uncharacterized protein		2	1							1												0
K7UUA9	Cluster of Uncharacterized protein		1		2				1
K7V3P3	Uncharacterized protein																									2	1		1
K7V4A4	Uncharacterized protein																									3		1
K7V4T8	Uncharacterized protein				2		1					1	0									0
K7VEQ6	Putative AGC protein kinase family protein		2											1						1					0
K7VJF7	Uncharacterized protein														3		1
K7WGB2	TFIIB protein																						2	1	1
Q43704	Cluster of DNA replication licensing factor MCM3 homolog 1		1		2	1					0			0											1
Q9ZSV1	Poly [ADP-ribose] polymerase 1				2		1					1				0		1				0
B4F8E9	Uncharacterized protein						1	1							1									0				2
B4FC32	Cluster of Uncharacterized protein		2	0	1	1				0			0					0				0	0	0	0		1
B4FFY2	Uncharacterized protein																											3	2
B4FHA1	Uncharacterized protein				3								2
B4FJW3	Uncharacterized protein									1				2								2
B4FMZ4	Uncharacterized protein				2			1								1					1
B4FTU0	Receptor expression-enhancing protein 3			1	2													1		1
B4G0Z0	Uncharacterized protein				0			1					1					2				1
B4G1D7	Uncharacterized protein					3	1	1
B4G1H3	Endochitinase A2									2				1								1							1
B6SHC1	CTP synthase					1								1												1	2
B6SKP3	Zn-finger, RanBP-type, containing protein						1				1		2		0	1								0					0
B6SP44	Glutamate carboxypeptidase 2													1		2					1					1
B6ST81	Cluster of Lipid binding protein																4	1
B6SZS0	Exodeoxyribonuclease V												1					1	2	1
B6T9L9	Putative uncharacterized protein													2		0	1									1	1
B6TBI0	Uncharacterized protein					1																					1	1	2
B6TF70	Macrophage erythroblast attacher									1									2				1		1
B6TIC7	Uncharacterized protein																	2		1	2
B6TID7	Putative uncharacterized protein													1		2	1	1		0					0
B6TXB0	Uncharacterized protein			0	2										1		2		0
B6U6J4	Cluster of ATP binding protein				1	0				1	0	1						0								1		1
B8A0E1	Cluster of Uncharacterized protein										1				2		2
C0HDV5	Cluster of Uncharacterized protein						2	2			0		1									0
C0P8X6	Uncharacterized protein				1					1			1															2
C0PCB7	Uncharacterized protein																		2	1	2
C4IYF9	Uncharacterized protein			0																						2	1	1	1
C4J2W0	Uncharacterized protein		0	1										1				2					1
C4JAG0	Uncharacterized protein			1													1	2		1
C5X044	Cluster of Putative uncharacterized protein Sb01g007270				0	1												1									1	2
C5X183	Cluster of Putative uncharacterized protein Sb01g008450													1												1	1	1	1
C5X2D2	Cluster of Putative uncharacterized protein Sb02g026780					2																						3
C5XJP4	Cluster of Eukaryotic translation initiation factor 3 subunit L		1											2								2
C5YXL0	Cluster of Putative uncharacterized protein Sb09g019520									1				1					1							1			1
K7TKN0	Uncharacterized protein									1				1	2											1	0
K7U0Q5	Uncharacterized protein									2		1					1		1
K7USZ8	Putative CRAL/TRIO domain containing, Sec14p-like phosphatidylinositol transfer family protein					1								2				2
K7UXP7	Cluster of Uncharacterized protein					1	1										2		1				0	0
K7UYZ9	Cluster of Putative calcium-dependent lipid-binding (CaLB domain) family protein												0								0						1	3	1
K7V1Y7	Putative MYB DNA-binding domain superfamily protein				0												0	2				3
K7VXI7	Uncharacterized protein			1	2		1	0									0	1
B4FA77	Uncharacterized protein						1					1			2	2						0
B4FGP1	Ras association and pleckstrin homology domains 1 isoform 2			2	3														1
B4FK00	Uncharacterized protein				3	1													1		1			0
[truncated: 765 more rows]

## Sheet: Table S-2. Lysine Proteins
Supplemental Table 2. Top 30 significant proteins for Lys increase analysis for o2, fl2 and o1, compared to WT.
Top 30 proteins1 increased in opaque2														Top 30 proteins1 decreased in opaque2
Proteomics								RNA-seq						Proteomics								RNA-seq
Up2	Description	P value	Lys3	Norm_WT4	Norm_o24	Contribution5		GeneID6	WT7	o27	FC8	P value8		Down2	Description	P value	Lys3	Norm_WT4	Norm_o24	Contribution5		GeneID6	WT7	o27	FC8	P value8
C5XX52	Glyceraldehyde-3-phosphate dehydrogenase	1.17e-05	0.0831	1434.91	3561	51.03		GRMZM2G176307	3879	29528	6.11564	2.01e-09		B6SIX6	Prolamin PPROL 17	6.02e-09	0.0056	198.48	6.89	10.25		GRMZM2G086294	245162	79583	0.260799	4.95e-06
B6SHW9	Ubiquitin fusion protein	0.000813	0.1318	307.84	549.44	17.56		GRMZM2G047727	2612	4796	1.47516	0.174604		P04698	Zein-alpha PZ22.3	2.99e-10	0.0037	192.4	23.41	9.36		GRMZM2G044625	38916	2461	0.0508095	5.44e-20
B4FAL9	Fructose-bisphosphate aldolase	9.88e-06	0.0845	853.65	1313.69	11.68		GRMZM2G057823	6147	19543	2.55424	0.00120465		B6SI09	Aquaporin TIP3.1	5.57e-06	0.0112	229.87	53.7	8.44		GRMZM2G037327	19539	9514	0.391204	0.00118969
B4FT23	14-3-3-like protein	1.05e-05	0.0754	934.66	1551.91	10.06		GRMZM2G153823	354	742	1.68377	0.0762877		B6SJ53	Putative uncharacterized protein	3e-07	0.0038	95.19	5.51	4.96		GRMZM2G044625	38916	2461	0.0508095	5.44e-20
C0PHR4	Adenosylhomocysteinase	0.000169	0.0763	393.92	933.63	9.28		GRMZM2G015295	12047	15028	1.00221	0.994009		B6TIK6	Sarcosine oxidase	4.02e-11	0.0313	179.24	24.79	4.29		GRMZM2G052266	5197	435	0.0672673	5.1e-17
B6TNF1	Calnexin	0.000542	0.1161	91.14	185.9	5.4		GRMZM2G134668	2259	4481	1.59364	0.104247		Q8W2B7	DIMBOA UDP-glucosyltransferase BX8	0.000366	0.0196	125.57	48.2	3.06		GRMZM2G085054	1720	1054	0.492356	0.0145233
B4FZU8	Malate dehydrogenase	9.37e-05	0.0735	475.94	828.97	5.08		GRMZM2G154595	3055	5628	1.48005	0.170714		P33627	Tubulin alpha-6 chain	0.000637	0.04	345.31	185.9	3.04		GRMZM2G083243	2611	3177	0.977573	0.937626
B8A3D0	Uncharacterized protein	0.000112	0.082	204.55	384.19	4.11		GRMZM2G079668	866	4724	4.38215	7.04e-07		C0PDX9	Uncharacterized protein	3.59e-05	0.0154	32.4	0	1.42		GRMZM2G046520	5799	1759	0.243712	1.88e-06
C0PM74	Uncharacterized protein	0.000549	0.0954	109.36	207.93	3.58		GRMZM2G086882	589	1098	1.49761	0.164408		B6T9C0	Putative ATPase, V1 complex, subunit B protein isoform 1	0.000576	0.0411	132.66	55.08	1.4		GRMZM2G181151	38	45	0.951551	0.946104
C0PE24	Triosephosphate isomerase	3.42e-08	0.0672	456.7	867.53	3.33		GRMZM2G030784	4149	12780	2.47468	0.00174732		B6EBQ1	Indole-3-acetic acid amido synthetase	0.000545	0.0326	50.63	8.26	1.12		GRMZM2G378106	4732	3569	0.605964	0.0805874
B6UFB3	Stromal 70 kDa heat shock-related protein	0.00038	0.074	361.51	561.83	2.98		GRMZM2G001500	3795	10190	2.15722	0.0076584		C5YD68	Putative uncharacterized protein Sb06g003090	0.000117	0.052	143.79	39.93	0.74		GRMZM2G377341	413	399	0.776238	0.387987
B4FNT1	Elongation factor 1-delta 1	0.000771	0.0786	216.7	367.67	2.94		GRMZM2G031545	12220	24350	1.6009	0.0996606		B6TWW1	Aspartate-semialdehyde dehydrogenase	0.0014	0.04	42.53	6.89	0.68		GRMZM2G076885	330	459	1.11743	0.712896
B4FE30	Chaperonin	0.00021	0.102	33.42	96.39	2.7		GRMZM2G013652	298	1824	4.91607	1.55e-07		K7URE0	Uncharacterized protein	0.000144	0.0565	353.41	147.34	0.54		GRMZM2G020801	6905	9058	1.05392	0.854026
B4F9K4	Uncharacterized protein	2.63e-09	0.0727	29.37	152.85	1.68		GRMZM2G083810	595	20862	28.1643	2.17e-23		C5XJ13	Putative uncharacterized protein Sb03g033590	0.000685	0.0415	32.4	2.75	0.52		GRMZM2G123277	322	444	1.10777	0.732149
C0HHC4	Uncharacterized protein	7.31e-05	0.0671	167.09	338.75	1.37		GRMZM2G134797	4359	8760	1.61455	0.0942502		Q6XZ79	Fructokinase-1	0.000395	0.0495	64.81	11.02	0.52		GRMZM2G086845	697	632	0.728532	0.27717
B6SMX5	Low-molecular-weight cysteine-rich protein LCR70	5.27e-08	0.0706	29.37	140.46	1.28		GRMZM2G380656	4638	89281	15.4653	1.18e-17		B6TGG7	3-oxoacyl-[acyl-carrier-protein] synthase	6.66e-05	0.0521	89.11	17.9	0.5		GRMZM2G135498	656	918	1.12427	0.68831
P24632	17.8 kDa class II heat shock protein	3.12e-09	0.0671	9.11	111.54	0.82		GRMZM2G034157	89	7378	66.52	3.32e-31		K7U1S1	Lysine-ketoglutarate reductase/saccharopine dehydrogenase1	9.15e-07	0.0561	80	4.13	0.23		GRMZM2G181362	1418	909	0.51506	0.0221111
P49105	Glucose-6-phosphate isomerase, cytosolic	0.00044	0.0653	110.38	213.44	0.64		GRMZM2G140614	1093	1494	1.09816	0.746426		Q94G64	T-cytoplasm male sterility restorer factor 2	0.00157	0.0565	75.95	24.79	0.13		GRMZM2G058675	2888	2368	0.658767	0.14566
B6SXF5	Pathogenesis-related protein 1	0.000734	0.0688	42.53	106.03	0.62		GRMZM2G380656	4638	89281	15.4653	1.18e-17		C5YT60	Putative uncharacterized protein Sb08g005050	4.47e-05	0.0568	52.66	5.51	0.11		GRMZM2G036534	137	331	1.94033	0.0298511
K7W3D2	Uncharacterized protein	0.000116	0.069	17.21	78.49	0.61		GRMZM2G146206	2	17	6.52153	0.00786477		B6SS31	Putative uncharacterized protein	3.78e-06	0.0593	261.26	37.18	-0.04		GRMZM2G469380	11242	13477	0.963137	0.895213
B6TLW2	Nucleoside diphosphate kinase 2	0.000634	0.0586	10.13	49.57	-0.02		GRMZM2G013478	148	414	2.24644	0.00789042		B4FA16	Branched-chain-amino-acid aminotransferase	0.000693	0.0627	27.34	1.38	-0.09		GRMZM2G071208	457	965	1.69631	0.0704701
B4FQQ1	Uncharacterized protein	0.00133	0.0503	49.62	128.06	-0.69		GRMZM2G117642	1327	2152	1.30287	0.357357		C5XPG8	Putative uncharacterized protein Sb03g026350	0.00114	0.0727	19.24	0	-0.26		GRMZM2G155021	280	253	0.726049	0.291505
B6UI10	Senescence-associated protein DIN1	5.55e-08	0.0526	59.75	194.16	-0.87		AC204711.3_FG003	1116	1442	1.0381	0.898589		C5XHX1	Putative uncharacterized protein Sb03g045970	0.000862	0.0804	20.25	0	-0.43		GRMZM2G180988	414	546	1.05956	0.85125
B6TTW1	Cyanate hydratase	0.000704	0.0431	23.29	89.51	-1.06		GRMZM2G134747	685	1036	1.21505	0.50079		B6SVS6	Asparaginyl-tRNA synthetase, cytoplasmic 3	0.000219	0.0695	52.66	6.89	-0.48		GRMZM2G083836	491	766	1.25333	0.439481
K7UT72	Catalase	0.000679	0.0369	16.2	67.47	-1.14		GRMZM2G079348	286	257	0.722056	0.277419		B4FSJ2	Elongation factor Tu	0.00136	0.0667	94.18	28.92	-0.5		GRMZM2G313678	11	22	1.60074	0.334166
C5Z2J6	Catalase	0.000409	0.0488	123.54	260.26	-1.41		GRMZM2G088212	4004	6534	1.31105	0.342989		B6SS48	Outer mitochondrial membrane protein porin	0.000611	0.1018	27.34	1.38	-1.11		GRMZM2G055025	170	307	1.45057	0.223689
B6T6H3	Pyruvate dehydrogenase E1 component subunit beta	0.00156	0.0374	61.77	147.34	-1.86		GRMZM2G097226	503	647	1.03341	0.913484		C5YHH1	Putative uncharacterized protein Sb07g004420	0.000265	0.0795	73.92	17.9	-1.14		GRMZM2G117870	1561	3052	1.57076	0.116123
O81638	Pullulanase-type starch debranching enzyme	9.07e-09	0.0343	32.4	195.54	-4.05		GRMZM2G158043	231	770	2.67723	0.00098538		K7VKI2	Uncharacterized protein	0.000769	0.0885	67.85	13.77	-1.59		GRMZM2G143450	474	633	1.07289	0.816269
B4G1G1	Desiccation-related protein PCC13-62	1.58e-08	0.0124	33.42	177.64	-6.74		GRMZM2G085260	4999	14057	2.25914	0.00473582		C5WTM9	UDP-glucose 6-dehydrogenase	0.000402	0.0813	139.74	52.33	-1.94		GRMZM2G328545	3244	4067	1.00724	0.980616
B6TEC1	Sorbitol dehydrogenase	0.0016	0.0411	1920.97	3437.07	-27.29		GRMZM2G175423	69139	266381	3.09541	0.000106037		P25892	Ribosome-inactivating protein 9	2.23e-19	0.0822	431.38	63.34	-8.5		GRMZM2G063536	53837	1839	0.0274455	3.29e-26
Top 30 proteins1 increased in floury2								Top 30 proteins1 decreased in floury2
Up2	Description	P value	Lys3	Norm_WT4	Nor_fl24	Contribution5		Down2	Description	P value	Lys3	Norm_WT4	Nor_fl24	Contribution5
B6TNF1	Cluster of Calnexin	5.01e-19	0.1161	91.1374	504.55	23.5645		Q09HU3	Cluster of Trypsin inhibitor (Fragment)	7.18e-11	0.0157	747.327	141.231	26.3046
P24067	Cluster of Luminal-binding protein 2	1.73e-16	0.0935	325.057	910.992	20.1562		Q946V2	Cluster of Legumin 1	5.14e-12	0.0248	1094.66	416.146	23.2731
A5A5E7	Cluster of Protein disulfide isomerase	1.13e-05	0.0936	930.614	1512.57	20.0775		Q43706	Cluster of Sucrose synthase	6.57e-07	0.0515	1581.74	634.999	7.19523
B4FT23	Cluster of 14-3-3-like protein	1.81e-07	0.0754	934.665	1624.69	11.2475		B6TIK6	Cluster of Sarcosine oxidase	1.71e-15	0.0313	179.237	1.0781	4.95281
Q5EUD5	Cluster of Protein disulfide isomerase	4.24e-21	0.0866	89.1121	448.489	9.88285		C0LNQ9	UDP-glucosyltransferase	1.48e-06	0.0234	179.237	60.3735	4.24342
Q43712	Cluster of Calcium-binding protein	1.53e-05	0.1283	86.0742	214.541	8.88993		C5XTD4	Cluster of Putative uncharacterized protein Sb04g021540	4.5e-08	0.0423	337.208	118.591	3.67278
B4F845	Uncharacterized protein	5.95e-10	0.1386	8.1011	105.654	7.75542		P33627	Cluster of Tubulin alpha-6 chain	4.08e-07	0.04	345.309	169.261	3.36252
C0PK05	Cluster of Putative glyoxalase family protein	7.35e-08	0.0931	126.58	340.679	7.27937		B4G0F2	Cluster of Uncharacterized protein	1.31e-08	0.0362	98.2259	14.0153	1.92842
C4J4W3	Cluster of Uncharacterized protein	0.000104	0.0981	183.287	369.787	7.2735		C5Y2Y8	Cluster of Putative uncharacterized protein Sb05g000445 (Fragment)	4.11e-08	0.0519	263.286	37.7334	1.62398
B4FZU8	Cluster of Malate dehydrogenase	0.000129	0.0735	475.94	847.385	5.34881		C5YET5	Cluster of Putative uncharacterized protein Sb06g013930	2.83e-06	0.0468	111.39	23.7181	1.07837
B6SVI7	Cluster of Transcription factor BTF3	0.000109	0.1065	31.3918	99.185	3.2134		C5YD68	Cluster of Putative uncharacterized protein Sb06g003090	1.33e-08	0.052	143.795	15.0934	0.913778
B8A0J2	Cluster of Uncharacterized protein	6.19e-08	0.0825	10.1264	86.2478	1.78124		Q93WS3	Cluster of Sucrose synthase (Fragment)	1.6e-06	0.0503	99.2385	18.3277	0.712015
K7W3D2	Cluster of Uncharacterized protein	1.39e-10	0.069	17.2148	145.543	1.27045		B6U297	Cluster of Lipoxygenase	5.02e-13	0.055	188.351	15.0934	0.710355
B6TFN1	Cluster of Minor allergen Alt a 7	4.9e-05	0.069	66.8341	194.058	1.25951		C5WNU9	Cluster of Lipoxygenase	1.66e-07	0.0531	129.618	32.3429	0.583648
P49105	Glucose-6-phosphate isomerase, cytosolic	7.84e-05	0.0653	110.378	228.557	0.732711		K7URE0	Cluster of Uncharacterized protein	8.48e-07	0.0565	353.411	155.246	0.515228
C6JS69	Cluster of Putative uncharacterized protein Sb0088s002010	3.83e-05	0.0785	0.0202528	26.9524	0.522484		J7H390	Cluster of Glucose-1-phosphate adenylyltransferase	5.73e-09	0.0581	574.166	217.776	0.35639
B4FQH3	Cluster of PP2A regulatory subunit TAP46	0.000121	0.0686	4.05055	37.7334	0.319987		K7VCJ9	Cluster of Uncharacterized protein	1.29e-07	0.0559	137.719	35.5772	0.326853
B4F9T4	Cluster of Uncharacterized protein	3.71e-08	0.062	1.01264	74.3887	0.212791		K7U1S1	Lysine-ketoglutarate reductase/saccharopine dehydrogenase1	5.33e-07	0.0561	79.9984	6.46858	0.220589
B6U8P6	Cluster of ABA-responsive protein	1.02e-09	0.0588	20.2528	135.84	-0.0346763		B6TA00	Cluster of L-allo-threonine aldolase	1.48e-06	0.0584	38.4802	0	0.0269362
B6T8E4	Embryonic abundant protein 1	4.74e-05	0.0531	13.1643	66.842	-0.322066		B6THR6	Cluster of L-allo-threonine aldolase	1.2e-07	0.0649	51.6445	0	-0.299538
K7VYL0	Phospholipase D	2.24e-05	0.0358	1.01264	39.8896	-0.905833		K7VF45	Cluster of Uncharacterized protein	2.37e-06	0.0717	39.4929	0	-0.49761
K7UT72	Cluster of Catalase	0.000121	0.0369	16.2022	70.0763	-1.19601		C4IYE1	Cluster of Uncharacterized protein	1.74e-06	0.0656	128.605	28.0305	-0.653734
B6THD2	Cluster of Glucan endo-1,3-beta-glucosidase	7.26e-05	0.0303	9.11374	56.0611	-1.35208		K7UB20	Cluster of Uncharacterized protein	3.28e-07	0.0647	168.098	49.5925	-0.66363
B6TTW1	Cyanate hydratase	3.82e-05	0.0431	23.2907	114.278	-1.4558		B6SXV4	Cluster of Peroxisomal fatty acid beta-oxidation multifunctional protein	2.84e-06	0.0715	86.0742	16.1715	-0.866794
K7U1M0	Uncharacterized protein	4.06e-05	0.0318	9.11374	62.5296	-1.45825		Q947C0	Cluster of Glucose-1-phosphate adenylyltransferase	2.78e-10	0.0632	502.268	219.932	-1.15758
B6TIK3	Cluster of Stress protein	0.0001	0.0354	15.1896	77.623	-1.47967		C5XTA6	Cluster of Putative uncharacterized protein Sb04g021280	1.47e-06	0.0669	233.919	71.1544	-1.26957
B4G218	Uncharacterized protein	3.07e-05	0.0142	10.1264	58.2173	-2.15928		C5YHH1	Cluster of Putative uncharacterized protein Sb07g004420	3.14e-07	0.0795	73.9226	7.54668	-1.35407
C0P8J4	Cluster of Uncharacterized protein	1.22e-09	0.0288	0.0202528	76.5449	-2.3187		K7VKI2	Cluster of Uncharacterized protein	2.9e-06	0.0885	67.8467	7.54668	-1.77282
C0P3N5	Cluster of Uncharacterized protein	1.63e-08	0.0069	59.7456	189.745	-6.78597		B8A1R8	Cluster of Uncharacterized protein	2.27e-10	0.0654	450.624	154.168	-1.86767
B6UGM2	Cluster of Putative uncharacterized protein	1.45e-12	0.0043	76.9605	737.419	-36.1931		B6U0S1	Cluster of Elongation factor 2	5.06e-07	0.0735	1013.65	409.677	-8.69722
Average value			0.06592			2.50422		Average value			0.05449			2.09669
Top 30 proteins1 increased in opaque1								Top 30 proteins1 decreased in opaque1
Up2	Description	P value	Lys3	Norm_WT4	Nor_o14	Contribution5		Down2	Description	P value	Lys3	Norm_WT4	Nor_o14	Contribution5
C5XX52	Cluster of Putative uncharacterized protein Sb04g025120	2.04e-06	0.0831	1434.91	2328.76	21.4526		B6SKP5	Cluster of Osmotin-like protein	1.64e-11	0.0282	120.504	14.0092	3.29069
B4G0K4	Cluster of Phosphoglycerate kinase	9.67e-13	0.102	537.711	970.947	18.5858		B6SLF6	Cluster of Antimicrobial peptide MBP-1	1.42e-17	0.0433	184.3	12.9316	2.70762
A5A5E7	Cluster of Protein disulfide isomerase	6.95e-06	0.0936	930.614	1283.46	12.1732		C0P451	Cluster of Endochitinase B	8.82e-07	0.0356	98.2259	22.6303	1.7765
P24067	Cluster of Luminal-binding protein 2	4.2e-05	0.0935	325.057	481.702	5.38859		B8A2X5	Cluster of Pectinesterase	7.32e-05	0.0373	57.7203	9.69869	1.04687
B4FLB0	Cluster of Uncharacterized protein	1.78e-28	0.0791	30.3791	297.427	5.34095		C0HHP4	Cluster of Uncharacterized protein	3.11e-06	0.0258	30.3791	0	1.01163
B6UFB3	Cluster of Stromal 70 kDa heat shock-related protein	8.74e-05	0.074	361.512	518.341	2.33676		Q41739	Cluster of Thiamine thiazole synthase 2, chloroplastic	4.74e-05	0.0311	32.4044	2.15527	0.846976
Q5EUD5	Cluster of Protein disulfide isomerase	0.000288	0.0866	89.1121	164.878	2.08356		B7ZY87	Cluster of Uncharacterized protein	1.47e-07	0.0401	45.5687	1.07763	0.84533
C0PDB0	Cluster of Uncharacterized protein	4.57e-08	0.0779	59.7456	164.878	1.97648		B6U0W2	Cluster of Beta-galactosidase	1.32e-05	0.0427	57.7203	6.4658	0.840575
B4F832	Cluster of Uncharacterized protein	4.56e-05	0.0686	516.445	714.47	1.88124		K7TV56	Cluster of Carbonyl reductase 1	1.42e-07	0.0521	148.858	46.3382	0.717637
Q43264	Cluster of Alcohol dehydrogenase 1	0.000209	0.0686	273.412	396.569	1.16999		B6U297	Cluster of Lipoxygenase	1.47e-14	0.055	188.351	22.6303	0.679453
C5Y1X4	Cluster of Putative uncharacterized protein Sb05g009350	0.000647	0.0686	135.693	216.604	0.768652		B6SGT3	Xylanase inhibitor protein 1	0.000166	0.026	20.2528	0	0.670366
B4FQM2	Cluster of Pyrophosphate--fructose 6-phosphate 1-phosphotransferase beta subunit	4.45e-07	0.0621	279.488	462.304	0.548449		B6TW83	Cluster of Glucan endo-1,3-beta-glucosidase 6	4.14e-06	0.0426	30.3791	0	0.501256
K7W3D2	Cluster of Uncharacterized protein	5.88e-05	0.069	17.2148	64.658	0.469687		K7VXF0	Cluster of Uncharacterized protein	2.4e-05	0.0449	27.3412	0	0.388245
Q41740	Cluster of 1,4-alpha-glucan branching enzyme	0.000538	0.0632	20.2528	60.3474	0.164388		B4F8M8	Cluster of Uncharacterized protein	3.89e-05	0.0531	66.8341	8.62106	0.349278
C5Y9I0	Cluster of Putative uncharacterized protein Sb06g031240	0.000498	0.062	32.4044	78.6672	0.134162		B4F8P4	Cluster of Anthranilate synthase component I-1	2.87e-06	0.0546	88.0995	21.5527	0.299461
B6TMJ8	Cluster of GDP-L-fucose synthase 1	0.000872	0.0579	1.01264	19.3974	-0.0220617		B6SI41	Leucoanthocyanidin dioxygenase	9.3e-06	0.0484	27.3412	0	0.292551
J7H390	Cluster of Glucose-1-phosphate adenylyltransferase	3.15e-05	0.0581	574.166	834.088	-0.259922		B7ZZY5	Uncharacterized protein	1.04e-05	0.053	36.455	2.15527	0.209228
B6SJS8	Flower-specific gamma-thionin	0.000239	0.0513	34.4297	87.2882	-0.412297		C4J9S6	Cluster of Uncharacterized protein	1.57e-06	0.0653	33.417	0	-0.207186
B4FBD6	Ribonuclease 3	4e-06	0.0349	0.0202528	28.0184	-0.677556		B6THR6	Cluster of L-allo-threonine aldolase	1.82e-05	0.0649	51.6445	7.54343	-0.255786
B7ZYR6	Cluster of Uncharacterized protein	0.00125	0.0485	108.352	174.576	-0.701977		B6T9P4	Cluster of Inositol-3-phosphate synthase	0.000153	0.0647	74.9352	22.6303	-0.292907
C5Z7D7	Cluster of Putative uncharacterized protein Sb10g008200	0.000509	0.038	14.1769	49.5711	-0.746817		B6TSP3	Cluster of Putative Zinc finger C-x8-C-x5-C-x3-H type family protein	0.000148	0.0759	21.2654	0	-0.357259
K7TIN2	Cluster of Glycine cleavage complex P-protein	2.11e-05	0.0365	7.08846	45.2606	-0.86269		B6U4I4	Cluster of Microtubule-associated protein MAP65-1a	5e-05	0.0771	30.3791	1.07763	-0.527427
C5Y4G6	Cluster of Putative uncharacterized protein Sb05g002540	0.00117	0.0484	192.401	280.184	-0.939282		B6UI06	Cluster of Late embryogenesis abundant protein, group 3	2.1e-05	0.0823	25.3159	0	-0.58733
B4FB06	Cluster of Uncharacterized protein	9.05e-08	0.0319	3.03791	51.7264	-1.32433		K7VM99	Uncharacterized protein	6.47e-06	0.0791	63.7962	10.7763	-1.0604
B6UAQ7	Cluster of Pectinesterase inhibitor domain containing protein	0.000289	0.0335	41.5181	96.9869	-1.42		B6SID7	Cluster of Late embryogenesis abundant protein, group 3	9.97e-05	0.1429	28.3539	0	-2.37605
C0HF77	Cluster of Uncharacterized protein	3.02e-10	0.0386	27.3412	136.859	-2.24512		B6SWA1	Dek protein	4.54e-05	0.1529	26.3286	0	-2.46962
B6SIP3	Cluster of Putative uncharacterized protein	2.65e-21	0.0041	0.0202528	178.887	-9.83767		B6SLG2	Bowman-Birk type wound-induced proteinase inhibitor WIP1	5.46e-10	0.1034	60.7583	0	-2.69159
P06677	Cluster of Zein-alpha 19C2	8.13e-10	0.0042	180.25	479.547	-16.4314		B4FFB8	5a2 protein	9.39e-06	0.0991	221.768	102.375	-4.7757
B6SJ53	Cluster of Putative uncharacterized protein	7.61e-23	0.0038	95.1879	428.898	-18.4542		P25892	Cluster of Ribosome-inactivating protein 9	1.87e-12	0.0822	431.384	174.576	-5.93225
Q6T5M1	Mutant 19 kDa S15P alpha-zein	6.06e-31	0.0042	0.0202528	337.299	-18.5166		B6TNP4	Cluster of Histone H1	3.06e-05	0.2527	70.8846	16.1645	-10.5938
Average value			0.05486			0.0540873		Average value			0.0685433			-0.521789

## Sheet: Table S-3. Unique ISA
Supplemental Table 3. ISA unique protein enrichments for each genotype.
	UniProt ID	Annotated Protein Name	r.g stat	P-Value
WT Unique #sps. 73	B6SNZ1	Chemocyanin	0.941	0.001
	B6U832	GTP binding protein	0.937	0.001
	B6SGT3	Xylanase inhibitor protein 1	0.903	0.001
	B6U297	Cluster of Lipoxygenase	0.902	0.001
	C6JS55	Cluster of Putative uncharacterized protein Sb0067s002240	0.885	0.001
	C5YPB6	Cluster of Putative uncharacterized protein Sb08g016970	0.877	0.001
	C0P9I5	Uncharacterized protein	0.876	0.001
	B4F8P4	Cluster of Anthranilate synthase component I-1	0.852	0.001
	C0HHP4	Cluster of Uncharacterized protein	0.851	0.001
	B6EBQ1	Cluster of Indole-3-acetic acid amido synthetase	0.845	0.001
	B6THR6	Cluster of L-allo-threonine aldolase	0.84	0.001
	B6UGY2	Cluster of MFT2-Corn MFT-like protein	0.831	0.001
	B6TZD1	Methylthioribose-1-phosphate isomerase	0.816	0.001
	B6U3A0	Cluster of Glycine-rich RNA-binding protein 7	0.81	0.001
	B6UFM0	Cluster of PH domain containing protein	0.806	0.002
	B6SKP5	Cluster of Osmotin-like protein	0.804	0.001
	B4FR99	Uncharacterized protein	0.803	0.002
	B6SLG2	Bowman-Birk type wound-induced proteinase inhibitor WIP1	0.797	0.002
	C5Y5P5	Cluster of Putative uncharacterized protein Sb05g004500	0.787	0.001
	B5AMJ8	Phosphorylase	0.783	0.002
	B6UCS5	Cluster of Hydroxyacid oxidase 1	0.783	0.001
	B6SP63	Cold shock protein-1	0.779	0.005
	K7TYC6	Uncharacterized protein	0.779	0.013
	B4F7S2	Jasmonate-induced protein	0.773	0.001
	B4G0U5	Cluster of Glycoside hydrolase- family 28	0.766	0.009
	B6TGN6	Cluster of 3-dehydroquinate synthase	0.764	0.003
	B7ZY34	Uncharacterized protein	0.743	0.007
	C4IZH9	Uncharacterized protein	0.742	0.017
	B6UER7	Cluster of DNA-binding protein	0.742	0.018
	B4FDK9	Uncharacterized protein	0.741	0.013
	B4FJY6	Cluster of Uncharacterized protein	0.741	0.012
	B6T484	Cluster of MPK4-putative MAPK	0.739	0.002
	K7VXF0	Cluster of Uncharacterized protein	0.735	0.003
	B8A362	Cluster of Uncharacterized protein	0.729	0.001
	Q84Y01	Inositol-tetrakisphosphate 1-kinase 1	0.728	0.008
	E9NQE2	Cluster of Malic enzyme	0.726	0.003
	K4N2V3	Cluster of Mutant Yuc1 protein	0.722	0.002
	B4FMA9	Cluster of Uncharacterized protein	0.721	0.001
	B6TDB7	Cluster of COP9 signalosome complex subunit 3	0.718	0.012
	B6UAU8	Cluster of O-succinylhomoserine sulfhydrylase	0.713	0.001
	B6TZC0	Cluster of Nicotianamine synthase 3	0.71	0.026
	B7ZZ71	Cluster of Uncharacterized protein	0.71	0.039
	Q5I285	Cluster of Minichromosome maintenance protein	0.708	0.019
	B4FY63	Cluster of Annexin	0.702	0.013
	B6TDD0	Cluster of Polygalacturonase inhibitor 1	0.701	0.008
	C0P4W8	Cluster of Uncharacterized protein	0.696	0.009
	Q1KK82	NADH dehydrogenase subunit 7	0.695	0.005
	C0P294	Cluster of Uncharacterized protein	0.69	0.029
	B4FQE0	Ribose-phosphate pyrophosphokinase	0.688	0.024
	B6SJK9	Jasmonate-induced protein	0.686	0.008
	C0PFQ6	Uncharacterized protein	0.678	0.025
	B4G1P1	Cluster of Glutamine synthetase	0.675	0.017
	B4FLP7	Uncharacterized protein	0.672	0.017
	B4FH75	Dihydrodipicolinate reductase	0.671	0.012
	B4FAS1	Uncharacterized protein	0.668	0.039
	B4FD65	Cluster of Delta3-5-delta2-4-dienoyl-CoA isomerase	0.668	0.041
	B4FF28	Cluster of Uncharacterized protein	0.668	0.033
	B6SKB7	Cluster of Methylcrotonoyl-CoA carboxylase subunit alpha	0.666	0.035
	K7UTD0	Cluster of Uridine kinase	0.665	0.026
	B6TN48	3-hydroxyisobutyryl-CoA hydrolase/ catalytic	0.664	0.022
	B6T1J1	PHD finger-like domain-containing protein 5A	0.655	0.046
	C4J4E4	Uncharacterized protein	0.653	0.008
	K7VNZ6	Uncharacterized protein	0.652	0.015
	C5YVE3	Cluster of Putative uncharacterized protein Sb09g027960	0.651	0.006
	C5XFV2	Cluster of Putative uncharacterized protein Sb03g009870	0.65	0.016
	B6TL18	Putative uncharacterized protein	0.642	0.016
	K7USN8	Cluster of Uncharacterized protein	0.633	0.03
	K7W9A6	Uncharacterized protein	0.631	0.038
	B6TD54	Cluster of ATP-citrate synthase	0.622	0.027
	B6TC70	Acid phosphatase	0.621	0.026
	C5XZS6	Cluster of Putative uncharacterized protein Sb04g029510	0.619	0.041
	K7URA3	Cluster of Putative aminotransferase class III superfamily protein	0.608	0.029
	B6TAT4	Cluster of 60S ribosomal protein L36	0.608	0.026
fl2 Unique #sps. 65	C0P8J4	Cluster of Uncharacterized protein	0.96	0.001
	B8A0J2	Cluster of Uncharacterized protein	0.946	0.001
	B4FSH6	Cluster of Uncharacterized protein	0.88	0.002
	B6T8E4	Embryonic abundant protein 1	0.869	0.001
	B4FZ01	Uncharacterized protein	0.836	0.006
	B4FQJ5	Cluster of Uncharacterized protein	0.832	0.003
	B4F8F8	Cluster of Alpha-6-galactosyltransferase- mRNA isoform 1	0.82	0.001
	B6TIC7	Uncharacterized protein	0.813	0.015
	C0PCB7	Uncharacterized protein	0.813	0.012
	B4FQ71	Cluster of Uncharacterized protein	0.807	0.001
	B6T1V9	Putative uncharacterized protein	0.802	0.004
	K7V245	Cluster of Uncharacterized protein	0.801	0.001
	K7VYL0	Phospholipase D	0.797	0.001
	B6UHX3	Embryonic protein DC-8	0.776	0.004
	C5XNN1	Cluster of Putative uncharacterized protein Sb03g025470	0.772	0.001
	B6SLF6	Cluster of Antimicrobial peptide MBP-1	0.771	0.004
	C0P9J5	Uncharacterized protein	0.769	0.001
	B4F9T4	Cluster of Uncharacterized protein	0.768	0.002
	B6TN36	Cluster of 5S rRNA binding protein	0.765	0.006
	Q7XBD9	Putative gag-pol	0.765	0.009
	O24595	Cluster of Glutathione transferase	0.759	0.002
	B6UGA4	Mitochondrial import inner membrane translocase subunit TIM16	0.757	0.001
	B6T7J1	Cluster of Uncharacterized protein	0.742	0.003
	B4FGW7	Cluster of Indole-3-glycerol phosphate lyase	0.731	0.004
	B4FHZ4	Cluster of NADH ubiquinone oxidoreductase B14 subunit	0.729	0.005
	B6UF27	Cluster of Integrin beta-1-binding protein 2	0.729	0.008
	A2SZW8	Cluster of 1-Cys peroxiredoxin PER1	0.725	0.005
	C0HDZ7	Uncharacterized protein	0.725	0.02
	B4F7S5	Uncharacterized protein	0.723	0.003
	B6SZS0	Exodeoxyribonuclease V	0.718	0.016
	B6TU01	Cluster of Uncharacterized protein	0.712	0.006
	B4FQH3	Cluster of PP2A regulatory subunit TAP46	0.707	0.007
	K7U4H8	Uncharacterized protein	0.702	0.007
	B6TSC0	Cluster of 2-C-methyl-D-erythritol 2-4-cyclodiphosphate synthase	0.7	0.023
	B6TVM7	Cluster of 4-methyl-5-thiazole monophosphate biosynthesis protein	0.7	0.005
	B4FPQ2	Cluster of Dihydroneopterin aldolase	0.696	0.005
	B4FSB7	Uncharacterized protein	0.695	0.016
	C4J0U7	Cluster of Uncharacterized protein	0.692	0.011
	B6TVP8	Cluster of Stromal cell-derived factor 2	0.691	0.006
	B6TQ47	Cluster of Ferrochelatase	0.691	0.017
	C4J118	Cluster of Uncharacterized protein	0.691	0.003
	B6TZE8	Cluster of Pinin/SDK/memA/ protein conserved region containing protein	0.684	0.011
	B6U6D8	Cluster of Putative uncharacterized protein	0.683	0.01
	B6STW7	39S ribosomal protein L47	0.678	0.032
	B4FWN3	Cluster of Uncharacterized protein	0.678	0.03
	B6TWF2	Cluster of Charged multivesicular body protein 2a	0.676	0.012
	B7ZY23	Cluster of Uncharacterized protein	0.676	0.017
	C0P5I3	Uncharacterized protein	0.675	0.023
	C0P4D6	Cluster of Uncharacterized protein	0.674	0.002
	C0PDM6	Cluster of Uncharacterized protein	0.672	0.011
	K7VM99	Uncharacterized protein	0.671	0.005
	C5XWJ7	Cluster of Putative uncharacterized protein Sb04g024840	0.669	0.009
	B8A3K0	Cluster of Uncharacterized protein	0.665	0.012
	B4FXV1	Uncharacterized protein	0.664	0.022
	K7ULB4	Cluster of Uncharacterized protein	0.664	0.008
	B6TXZ0	Cluster of Calcineurin B-like protein	0.657	0.031
	B4FS59	Uncharacterized protein	0.657	0.019
	B6SXH1	Putative uncharacterized protein	0.657	0.014
	B6TZG5	Fasciclin-like arabinogalactan protein 10	0.633	0.014
	B6SI42	Cluster of Oleosin	0.622	0.024
	B6TJ17	Putative uncharacterized protein	0.62	0.041
	B6U0U2	Cluster of Uncharacterized protein	0.62	0.034
	B6TK69	Cluster of Peroxin Pex14	0.616	0.024
	B4FL42	Cluster of Uncharacterized protein	0.614	0.035
	B4FEY9	Cluster of Acyl-CoA-binding domain-containing protein 6	0.614	0.05
o2 Unique #sps. 7	B6U898	Disease resistance response protein 206	0.934	0.001
	B4G1G1	Cluster of Desiccation-related protein PCC13-62	0.863	0.001
	B6SMX5	Low-molecular-weight cysteine-rich protein LCR70	0.832	0.001
	B6UI10	Senescence-associated protein DIN1	0.775	0.001
	B4G1D7	Uncharacterized protein	0.728	0.008
	B6UAV0	Alpha-L-fucosidase 2	0.688	0.034
	C0PD02	Cluster of Aldose 1-epimerase	0.667	0.034
Mc Unique #sps. 4	Q00LN5	Cluster of Mucronate mutant 16 kDa gamma zein	0.947	0.001
	B4FBI1	Uncharacterized protein	0.756	0.004
	B4FL38	Phosphatase	0.708	0.026
	C0HEE6	Cluster of Uncharacterized protein	0.612	0.017
DeB30 Unique #sps. 23	C4J9S6	Cluster of Uncharacterized protein	0.957	0.002
	B4FIU0	Uncharacterized protein	0.888	0.003
	B6T3H1	Cluster of IN2-1 protein	0.808	0.002
	K7WGB2	TFIIB protein	0.795	0.012
	B6TB10	IN2-1 protein	0.789	0.002
	K7TV56	Cluster of Carbonyl reductase 1	0.765	0.002
	B4FBU2	Cluster of Uncharacterized protein	0.76	0.005
	K7WFR0	Cluster of Uncharacterized protein	0.748	0.002
	B6TAZ4	Cluster of Metallothionein-like protein type 2	0.728	0.013
	K7UGR2	Putative TCP-1/cpn60 chaperonin family protein isoform 1	0.716	0.004
	B6U9S6	Cluster of APx1-Cytosolic Ascorbate Peroxidase	0.715	0.004
	C5XKV8	Cluster of Putative uncharacterized protein Sb03g035420	0.708	0.004
	B6SMW8	TPR repeat region family protein	0.695	0.014
	B8A161	Cluster of Nucleosome/chromatin assembly factor group A	0.692	0.007
	B6TNP4	Cluster of Histone H1	0.683	0.008
	B4G1X4	Uncharacterized protein	0.668	0.032
	B6T3P9	Enolase	0.658	0.018
	B6T2N1	Cluster of Uncharacterized protein	0.657	0.015
	B6T790	DNA repair protein RAD23-1	0.638	0.029
	B6THA1	Cluster of Grx_C2.2-glutaredoxin subgroup I	0.622	0.029
	B4FCQ1	Uncharacterized protein	0.621	0.038
	P80639	Cluster of Eukaryotic translation initiation factor 5A	0.607	0.019
	B4FKK9	Cluster of Uncharacterized protein	0.604	0.037
fl1 Unique #sps. 106	K7TEL4	Cluster of Uncharacterized protein	0.982	0.001
	B4FRX0	Uncharacterized protein	0.971	0.001
	K7U1M0	Uncharacterized protein	0.963	0.001
	Q9SYS1	Beta-amylase	0.962	0.001
	B4F836	Cluster of Putative glyoxalase family protein	0.937	0.001
	C5YBZ6	Cluster of Putative uncharacterized protein Sb06g022280	0.93	0.001
	B4G218	Uncharacterized protein	0.928	0.001
	B4FYZ2	Beta-hexosaminidase	0.925	0.001
	C5Z4S4	Cluster of Acyl-coenzyme A oxidase	0.923	0.001
	B4FNT8	Uncharacterized protein	0.922	0.001
	B4FTP9	Cluster of Putative HSP20-like chaperone domain family protein	0.919	0.001
	C0PJI6	Nudix type motif protein 22	0.915	0.001
	B6TK17	DREPP2 protein	0.912	0.001
	C0HF77	Cluster of Uncharacterized protein	0.911	0.001
	B7ZXZ8	Uncharacterized protein	0.887	0.004
	P12365	Cluster of Catalase isozyme 2	0.887	0.001
	K7VX68	Cluster of Uncharacterized protein	0.886	0.001
	B4FYX5	Cluster of Uncharacterized protein	0.878	0.001
	B8A324	Uncharacterized protein	0.875	0.001
	B8A0V4	Cluster of Beta-galactosidase	0.873	0.001
	B4FFU2	Cluster of Uncharacterized protein	0.871	0.002
	B4FQ97	Cluster of Uncharacterized protein	0.87	0.001
	B4F8R5	Cluster of Uncharacterized protein	0.866	0.001
	B6TCE9	Cluster of Peptidyl-prolyl cis-trans isomerase	0.865	0.001
	K7UUR4	Cluster of Putative acetylornithine/succinylornithine aminotransferase family protein	0.864	0.001
	B4FRC6	Cluster of Uncharacterized protein	0.858	0.001
	C0PE24	Cluster of Triosephosphate isomerase	0.853	0.001
	B6SRR5	Heparanase-like protein 2	0.842	0.002
	B4FJE0	Cluster of Uncharacterized protein	0.836	0.001
	C5XR05	Cluster of Putative uncharacterized protein Sb03g027790	0.836	0.002
	B4F848	Chaperonin	0.834	0.001
	P24632	Cluster of 17.8 kDa class II heat shock protein	0.833	0.001
	B6T7U2	Cluster of Aspartate carbamoyltransferase 1	0.83	0.001
	K7U917	Uncharacterized protein	0.827	0.003
	C0P3Z4	Cluster of Uncharacterized protein	0.825	0.003
	C0PHF3	Cluster of Uncharacterized protein	0.825	0.002
	G9I6E1	Cluster of Acyl activating enzyme	0.825	0.001
	B6TGM9	Cluster of Cysteine protease 1	0.823	0.002
	B8A1C7	Uncharacterized protein	0.821	0.002
	B6U6Z4	Dihydroorotase	0.821	0.002
	B4FSU4	Uncharacterized protein	0.815	0.002
	Q10717	Cysteine proteinase 2	0.812	0.001
	B6TD64	Cluster of Ferredoxin--NADP reductase	0.811	0.003
	C0HGM2	Putative subtilase family protein	0.809	0.003
	D9IZY9	Pathogenesis-related protein 5	0.809	0.003
	B4G043	Uncharacterized protein	0.807	0.002
	C0P617	Uncharacterized protein	0.805	0.002
	Q41884	Zein	0.802	0.003
	K7TSU4	Cluster of Putative O-Glycosyl hydrolase superfamily protein	0.798	0.002
	K7U7K3	Cluster of Putative STRUBBELIG family receptor protein kinase	0.795	0.011
	B8A0J1	Cluster of Uncharacterized protein	0.777	0.002
	B6UDX1	Subtilisin-like protease	0.773	0.003
	K7TMY3	Cluster of Uncharacterized protein	0.772	0.002
	B6T0C0	Heme-binding protein 2	0.772	0.001
	B6SMK8	Cluster of Inositol-1-monophosphatase	0.771	0.002
	B4FSW7	Cluster of Uncharacterized protein	0.765	0.01
	C4J9M7	Cluster of 2-cys peroxiredoxin BAS1	0.765	0.001
	B4G038	Cluster of Homoserine dehydrogenase	0.759	0.002
	B8A377	Cluster of Cysteine synthase	0.759	0.002
	B7ZY38	Uncharacterized protein	0.758	0.003
	C5YA50	Cluster of Putative uncharacterized protein Sb06g032470	0.758	0.002
	B4FMB1	Cluster of Uncharacterized protein	0.756	0.001
	C0HEW3	Uncharacterized protein	0.745	0.005
	B6T7E3	Long-chain-fatty-acid-CoA ligase-like protein	0.739	0.003
	B6THH7	Isoamyl acetate-hydrolyzing esterase	0.737	0.002
	B6U6W0	Cluster of Peroxidase 52	0.735	0.005
	Q41834	Nucleic acid-binding protein	0.735	0.002
	B6TKI9	Rae1-like protein	0.728	0.01
	B6THW6	Cluster of Huntingtin interacting protein K	0.727	0.005
	K7U1P1	Cluster of Uncharacterized protein	0.725	0.004
	B6TID7	Putative uncharacterized protein	0.718	0.025
	B4FEN4	Cluster of Uncharacterized protein	0.718	0.012
	B6SWS9	Cluster of Purple acid phosphatase	0.712	0.004
	B4FSC2	Uncharacterized protein	0.709	0.005
	B7ZX43	Cluster of Uncharacterized protein	0.709	0.007
	K7TNK3	Uncharacterized protein	0.708	0.003
	E7DDW2	Isoamyl acetate-hydrolyzing esterase	0.701	0.024
	B6U0X2	Cluster of Uncharacterized protein	0.697	0.004
	K7V5S9	Cluster of Uncharacterized protein	0.697	0.015
	B4FDF4	Cluster of Triosephosphate isomerase	0.697	0.003
	B8A2G7	Cluster of Uncharacterized protein	0.693	0.004
	C0PA83	Cluster of Uncharacterized protein	0.688	0.011
	B7ZZK1	Uncharacterized protein	0.686	0.006
	K7TYJ1	Cluster of Ribonucleoprotein	0.68	0.011
	C5WW86	Cluster of Putative uncharacterized protein Sb01g017310	0.678	0.008
	K7U891	Uncharacterized protein	0.674	0.017
	C0PG78	Cluster of Uncharacterized protein	0.673	0.005
	B4FT77	Uncharacterized protein	0.673	0.019
	O23887	Cluster of Indole-3-acetaldehyde oxidase	0.666	0.011
	B6TM98	Cluster of Putative uncharacterized protein	0.662	0.026
	B4G033	Peptidyl-prolyl cis-trans isomerase	0.658	0.036
	B6TEX0	Inositol monophosphatase 3	0.651	0.021
	B7ZY36	Uncharacterized protein	0.65	0.02
	B6TPI6	Cluster of Succinate semialdehyde dehydrogenase	0.65	0.019
	B6TCR8	Protein binding protein	0.649	0.01
	B4F9K4	Cluster of Uncharacterized protein	0.646	0.014
	K7W4T6	Cluster of Uncharacterized protein	0.639	0.029
	K7TNL9	Cluster of Uncharacterized protein	0.637	0.036
	B6T6H3	Cluster of Pyruvate dehydrogenase E1 component subunit beta	0.637	0.022
	Q3S3T0	Hemoglobin 2	0.63	0.029
	B6SSH9	Cluster of Extracellular ribonuclease LE	0.628	0.019
	Q43249	Alpha-mannosidase (Fragment)	0.623	0.018
	B6SMY5	Putative uncharacterized protein	0.622	0.038
	C0PFY0	Uncharacterized protein	0.62	0.019
	Q9ZPN0	Cluster of Cytochrome b5 reductase	0.613	0.034
	B6TD83	Cluster of Pyruvate dehydrogenase E1 component alpha subunit	0.61	0.034
o1 Unique #sps. 109	B6UDL5	Cluster of Hydroxymethylbutenyl 4-diphosphate synthase	0.941	0.001
	K7TIN2	Cluster of Glycine cleavage complex P-protein	0.937	0.001
	C4IYF9	Uncharacterized protein	0.937	0.001
	B4FBD6	Ribonuclease 3	0.935	0.001
	K7V0H0	Cluster of Putative trehalose phosphatase/synthase family protein	0.931	0.001
	K7TV30	Uncharacterized protein	0.929	0.001
	C5Z7D7	Cluster of Putative uncharacterized protein Sb10g008200	0.925	0.001
	B4FB06	Cluster of Uncharacterized protein	0.913	0.001
	Q41740	Cluster of 1-4-alpha-glucan branching enzyme	0.905	0.001
	B4FM12	Cluster of Esterase isoform 1	0.897	0.001
	B4FQM2	Cluster of Pyrophosphate--fructose 6-phosphate 1-phosphotransferase beta subunit	0.889	0.001
	B6TLZ9	Glycerophosphoryl diester phosphodiesterase	0.887	0.001
	B6T940	Cluster of VTC2	0.883	0.001
	C5WMX8	Cluster of Putative uncharacterized protein Sb01g009860	0.876	0.001
	C5X183	Cluster of Putative uncharacterized protein Sb01g008450	0.876	0.004
	C5Y9I0	Cluster of Putative uncharacterized protein Sb06g031240	0.871	0.001
	B6U6U2	Cluster of Hexose transporter	0.867	0.001
	B6TII5	Cluster of Pyruvate kinase	0.867	0.001
	C5WLV9	Cluster of Glucose-1-phosphate adenylyltransferase	0.864	0.002
	B6SUK9	N-acetyltransferase	0.86	0.001
	C0PD86	Cluster of Uncharacterized protein	0.855	0.001
	B6TFH7	Peroxisomal membrane protein PMP22	0.85	0.002
	C5XNP3	Cluster of Putative uncharacterized protein Sb03g025580	0.85	0.001
	B6T554	Cluster of Peptidase family M48 containing protein	0.849	0.001
	B4FV79	Cluster of Suppressor/enhancer of lin-12 protein 9	0.844	0.001
	K7VWF2	Uncharacterized protein	0.843	0.001
	K7VVJ3	Uncharacterized protein	0.842	0.004
	C5YLD1	Cluster of Putative uncharacterized protein Sb07g000320	0.836	0.001
	B4FUK9	COP9 signalosome complex subunit 5b	0.836	0.001
	B6TP19	Cluster of Thioredoxin-like protein 5	0.835	0.003
	P49094	Cluster of Asparagine synthetase [glutamine-hydrolyzing]	0.83	0.001
	C5Z3D1	Cluster of 3-phosphoshikimate 1-carboxyvinyltransferase	0.828	0.001
	B6T9H3	Cluster of Asparate aminotransferase	0.825	0.001
	B6ST61	Transmembrane 9 superfamily protein member 2	0.823	0.001
	K7VV41	Cluster of Amidophosphoribosyltransferase	0.823	0.001
	B6SH90	Cluster of Histone deacetylase 6	0.822	0.001
	P49081	Cluster of Malate synthase- glyoxysomal	0.819	0.001
	C0HFQ1	Uncharacterized protein	0.819	0.001
	O49975	MKK6-putative MAPKK	0.814	0.002
	A7LHM3	BADH-like protein	0.809	0.001
	C4J6R6	Cluster of Uncharacterized protein	0.809	0.003
	B4FRA6	Uncharacterized protein	0.808	0.002
	K7TFK8	Cluster of Uncharacterized protein	0.807	0.002
	C5Y4G6	Cluster of Putative uncharacterized protein Sb05g002540	0.805	0.001
	K7U6U5	Ubiquinol-cytochrome c reductase complex protein (Fragment)	0.805	0.004
	K7VEB4	Uncharacterized protein	0.805	0.011
	B4FI22	Uncharacterized protein	0.803	0.004
	P49086	Phytoene dehydrogenase- chloroplastic/chromoplastic	0.795	0.014
	B4FNC6	RWP-RK transcription factor	0.795	0.014
	B7ZWU2	Uncharacterized protein	0.795	0.008
	C4J0S0	Uncharacterized protein	0.795	0.014
	C5WQW9	Cluster of Putative uncharacterized protein Sb01g040970	0.795	0.014
	K7V3P3	Uncharacterized protein	0.795	0.008
	B6TPE4	Cluster of Glutamate-1-semialdehyde 2-1-aminomutase	0.792	0.001
	B6TMJ8	Cluster of GDP-L-fucose synthase 1	0.79	0.011
	B6TGK1	Ribonuclease 2	0.785	0.011
	C5XTI5	Cluster of Putative uncharacterized protein Sb04g034640	0.785	0.003
	C4J306	Cluster of Inosine-5'-monophosphate dehydrogenase	0.781	0.002
	C0PPD7	Uncharacterized protein	0.779	0.011
	K7VMF0	Uncharacterized protein	0.777	0.015
	B6UAQ7	Cluster of Pectinesterase inhibitor domain containing protein	0.776	0.003
	K7VBA9	Cluster of Uncharacterized protein	0.766	0.006
	C5X255	Cluster of Putative uncharacterized protein Sb02g026140	0.766	0.014
	B6T916	N-acetyltransferase	0.766	0.006
	B4F886	Cupin- RmlC-type	0.765	0.004
	B8A0F1	Cluster of Uncharacterized protein	0.761	0.001
	C5XGF6	Cluster of Putative uncharacterized protein Sb03g010090	0.76	0.004
	C5WMI3	Cluster of Putative uncharacterized protein Sb01g037600	0.76	0.005
	C5Z1B6	Cluster of Putative uncharacterized protein Sb09g025920	0.743	0.014
	B4FI70	Dynein light chain LC6- flagellar outer arm	0.742	0.008
	C0PBZ1	Uncharacterized protein	0.742	0.016
	B4F9X6	Uncharacterized protein	0.741	0.005
	C0PGF0	Cluster of Uncharacterized protein	0.739	0.002
	B7ZZ13	Cluster of Uncharacterized protein	0.732	0.014
	A1XCI5	Cluster of Lipoxygenase	0.728	0.014
	K7UYZ9	Cluster of Putative calcium-dependent lipid-binding (CaLB domain) family protein	0.728	0.014
	C0PMF6	4-hydroxyphenylpyruvate dioxygenase	0.727	0.015
	B6TBI0	Uncharacterized protein	0.718	0.022
	C5WS54	Cluster of Putative uncharacterized protein Sb01g014140	0.71	0.005
	Q1EPX7	C-terminal peptide-binding protein 1	0.71	0.018
	B6U242	Uncharacterized protein	0.696	0.005
	C0PJV3	Uncharacterized protein	0.691	0.023
	B6TDM4	Cluster of Dihydroflavonol-4-reductase	0.684	0.022
	B6TNG4	Pollen-specific protein like	0.684	0.028
	C0PC75	Cluster of Putative thioredoxin superfamily protein	0.684	0.033
	B4FAI1	N-acetyl-gamma-glutamyl-phosphate reductase	0.682	0.005
	C5WT49	Cluster of Putative uncharacterized protein Sb01g014770	0.681	0.029
	B6SZK9	Cluster of Coatomer subunit epsilon	0.679	0.019
	Q41764	Cluster of Actin-depolymerizing factor 3	0.668	0.004
	C0P3V1	Putative D-mannose binding lectin domain related protein	0.664	0.005
	C0PKD9	Cluster of Uncharacterized protein	0.663	0.007
	B4FZF7	Cluster of Uncharacterized protein	0.655	0.037
	B8A215	Uncharacterized protein	0.655	0.023
	B4FQ29	Cluster of 26S proteasome non-ATPase regulatory subunit 13	0.652	0.013
	B4FC49	Cluster of Uncharacterized protein	0.648	0.025
	B6U092	Putative uncharacterized protein	0.644	0.046
	B6SJS8	Flower-specific gamma-thionin	0.644	0.009
	K7VNQ7	Uncharacterized protein	0.641	0.05
	B6T8U5	Cluster of ER6 protein	0.635	0.015
	K7UCM4	Cluster of Uncharacterized protein	0.632	0.021
	B7ZZ56	Cluster of Anthocyanidin 5-3-O-glucosyltransferase	0.632	0.045
	C0P3Y1	Uncharacterized protein	0.632	0.036
	B4FIC0	Cluster of Citrate synthase	0.628	0.015
	K7USP8	Cluster of Coatomer subunit beta	0.626	0.035
	B6TSQ9	Cluster of Aspartic proteinase oryzasin-1	0.623	0.017
	B6SJF5	Cluster of Acyl carrier protein	0.616	0.024
	B6T3E6	Cluster of Putative uncharacterized protein	0.605	0.03
	C0P7J4	Cluster of Uncharacterized protein	0.6	0.038
	B4F832	Cluster of Uncharacterized protein	0.593	0.049

## Sheet: Table S-4. WT and o1 ISA
Supplemental Table 4. ISA WT and o1 protein enrichment.
UniProt ID	Annotated Protein Name	r.g stat	P-Value
B6SS48	Outer mitochondrial membrane protein porin	0.974	0.001
C5YHH1	Cluster of Putative uncharacterized protein Sb07g004420	0.965	0.001
K7URE0	Cluster of Uncharacterized protein	0.957	0.001
C5XJ13	Cluster of Putative uncharacterized protein Sb03g033590	0.952	0.001
B6U0S1	Cluster of Elongation factor 2	0.944	0.001
K7VKI2	Cluster of Uncharacterized protein	0.942	0.001
B4FJT2	Cluster of Uncharacterized protein	0.942	0.001
B6TXZ8	Cluster of Alanine aminotransferase 2	0.94	0.001
C5WTM9	Cluster of UDP-glucose 6-dehydrogenase	0.936	0.001
C5XTA6	Cluster of Putative uncharacterized protein Sb04g021280	0.936	0.001
C5YD68	Cluster of Putative uncharacterized protein Sb06g003090	0.935	0.001
C4IYE1	Cluster of Uncharacterized protein	0.932	0.001
P33627	Cluster of Tubulin alpha-6 chain	0.93	0.001
C5XHX1	Cluster of Putative uncharacterized protein Sb03g045970	0.928	0.001
B8A2Q4	Uncharacterized protein	0.927	0.001
B6TG70	Cluster of Mitochondrial-processing peptidase beta subunit	0.926	0.001
C5X1K7	Cluster of Putative uncharacterized protein Sb01g021890	0.923	0.001
C5XDA8	Cluster of Putative uncharacterized protein Sb02g006330	0.918	0.001
C5XDP9	Cluster of Putative uncharacterized protein Sb02g025790	0.918	0.001
C5X6A0	Cluster of Putative uncharacterized protein Sb02g043440	0.916	0.001
B4FUE0	Cluster of GTP-binding protein PTD004	0.915	0.001
B6SVS6	Cluster of Asparaginyl-tRNA synthetase- cytoplasmic 3	0.915	0.001
P04709	Cluster of ADP-ATP carrier protein 1- mitochondrial	0.914	0.001
B4FA16	Cluster of Branched-chain-amino-acid aminotransferase	0.913	0.001
B6TGG7	Cluster of 3-oxoacyl-[acyl-carrier-protein] synthase	0.912	0.001
O24578	Cluster of Adenylosuccinate synthetase- chloroplastic	0.912	0.001
B4FSJ2	Cluster of Elongation factor Tu	0.912	0.001
C0PL35	Cluster of Glyoxysomal fatty acid beta-oxidation multifunctional protein MFP-a	0.912	0.001
K7V0P3	Cluster of Uncharacterized protein	0.91	0.001
C5WXC7	Cluster of Putative uncharacterized protein Sb01g018400	0.91	0.001
C0P723	Cluster of Uncharacterized protein	0.909	0.001
C4J594	Cluster of Uncharacterized protein	0.908	0.001
C0LNQ9	UDP-glucosyltransferase	0.907	0.001
C5YET5	Cluster of Putative uncharacterized protein Sb06g013930	0.907	0.001
B4FAL8	Cluster of Uncharacterized protein	0.907	0.001
B6SXV4	Cluster of Peroxisomal fatty acid beta-oxidation multifunctional protein	0.906	0.001
C5YT60	Cluster of Putative uncharacterized protein Sb08g005050	0.906	0.001
B6TPP7	Cluster of Threonine synthase	0.905	0.001
B6TLL9	Cluster of Signal recognition particle receptor beta subunit	0.904	0.001
C5XAA7	Cluster of Eukaryotic translation initiation factor 3 subunit I	0.903	0.001
K7TSA0	Cluster of Uncharacterized protein	0.903	0.001
C5XBK5	Cluster of Elongation factor 1-alpha	0.903	0.001
B4G0F2	Cluster of Uncharacterized protein	0.902	0.001
C5YBU9	Cluster of Putative uncharacterized protein Sb06g021850	0.902	0.001
J7H390	Cluster of Glucose-1-phosphate adenylyltransferase	0.902	0.001
K7TJ84	Cluster of Uncharacterized protein	0.901	0.001
B4FBF6	Cluster of Uncharacterized protein	0.901	0.001
C5Y2Y8	Cluster of Putative uncharacterized protein Sb05g000445 (Fragment)	0.898	0.001
K7WDQ7	Cluster of Uncharacterized protein	0.897	0.001
C5XFC4	Cluster of Pyruvate kinase	0.897	0.001
C0P5E7	Cluster of Uncharacterized protein	0.896	0.001
Q41768	Cluster of Acetolactate synthase 1- chloroplastic	0.896	0.001
C4J6K9	Cluster of Rab GDP dissociation inhibitor alpha	0.896	0.001
C0P972	Cluster of Uncharacterized protein	0.896	0.001
K7UFW8	Uncharacterized protein	0.894	0.001
C5Z529	Cluster of Putative uncharacterized protein Sb10g022570	0.893	0.001
B6TMW7	Cluster of Transaminase/ transferase isoform 1	0.891	0.001
B4FEC3	Cluster of Pyruvate kinase	0.891	0.001
C5YTK4	Cluster of Putative uncharacterized protein Sb08g006370	0.889	0.001
C5XQ74	Cluster of Putative uncharacterized protein Sb03g026970	0.888	0.001
K7VF45	Cluster of Uncharacterized protein	0.888	0.001
B6TXR8	Cluster of Phosphoserine aminotransferase	0.888	0.001
B6U4D3	Mitochondrial Rho GTPase	0.886	0.001
K7VDQ8	Cluster of Tubulin beta-7 chain isoform 1	0.886	0.001
Q94G64	Cluster of T-cytoplasm male sterility restorer factor 2	0.885	0.001
C0PF32	Cluster of Uncharacterized protein	0.885	0.001
K7UB20	Cluster of Uncharacterized protein	0.884	0.001
K7UDI4	Cluster of Uncharacterized protein	0.884	0.001
C5WQ18	Cluster of Putative uncharacterized protein Sb01g039800	0.883	0.001
K7U9C9	Cluster of Putative DEAD-box ATP-dependent RNA helicase family protein	0.883	0.001
B6UDG4	Cluster of Malic enzyme	0.882	0.001
K7VQR1	Cluster of Uncharacterized protein	0.881	0.001
C5YV24	Cluster of Putative uncharacterized protein Sb09g027690	0.88	0.001
B4FTP4	Cluster of Uncharacterized protein	0.88	0.001
C5Y1U0	Cluster of Putative uncharacterized protein Sb05g027910	0.879	0.001
K7UW46	Cluster of Putative tRNA synthetase beta subunit family protein	0.878	0.001
C5WQV1	Cluster of Chorismate synthase	0.878	0.001
P56521	Cluster of Probable histone deacetylase 19	0.878	0.001
O80413	Cluster of Mitochondrial phosphate transporter	0.877	0.001
C0PIH6	Aldose 1-epimerase	0.877	0.001
Q93WS3	Cluster of Sucrose synthase (Fragment)	0.876	0.001
C5YBX0	Cluster of Isocitrate dehydrogenase [NADP]	0.876	0.001
B6TBF0	Cluster of Dcp1-like decapping family protein	0.875	0.001
B4FM69	Cluster of Putative ribosomal protein S8 family protein	0.873	0.001
B6SIP2	Cluster of Hydrogen-transporting ATP synthase- rotational mechanism	0.873	0.001
C5XM02	Cluster of Eukaryotic translation initiation factor 3 subunit A	0.873	0.001
C4J0Z7	Cluster of Uncharacterized protein	0.872	0.001
C5XCM2	Cluster of Coatomer subunit gamma	0.872	0.001
K7TVF1	Cluster of Homoserine dehydrogenase	0.872	0.001
K7UPU2	Uncharacterized protein (Fragment)	0.871	0.001
B6U6S2	Cluster of Acyl-CoA synthetase long-chain family member 3	0.871	0.001
B4G004	Cluster of Uncharacterized protein	0.871	0.001
K7UZT6	Cluster of Pyruvate- phosphate dikinase 2	0.871	0.001
K7UYX0	Cluster of Ubiquitin carboxyl-terminal hydrolase	0.87	0.001
C5XZX0	Cluster of Putative uncharacterized protein Sb04g030000	0.869	0.001
B6SS31	Cluster of Putative uncharacterized protein	0.867	0.001
B6UCV5	Shikimate biosynthesis protein aroDE	0.866	0.001
B8A1R8	Cluster of Uncharacterized protein	0.866	0.001
K7U1S1	Lysine-ketoglutarate reductase/saccharopine dehydrogenase1	0.865	0.001
B6T1H0	Cluster of 40S ribosomal protein S6	0.865	0.001
B4FT85	Isochorismate synthase 1	0.863	0.001
K7VHR5	Cluster of Uncharacterized protein	0.863	0.001
K7UV76	Uncharacterized protein	0.861	0.001
B6TGB9	Heterogeneous nuclear ribonucleoprotein A3	0.86	0.001
C0PCQ6	Cluster of Uncharacterized protein	0.86	0.001
K7TY03	Uncharacterized protein	0.86	0.001
C5Y688	Cluster of Aldehyde dehydrogenase	0.86	0.001
C5WXS7	Cluster of Putative uncharacterized protein Sb01g046570	0.859	0.001
B6TL24	Cluster of Glyoxylate reductase	0.858	0.001
C5XX51	Cluster of Putative uncharacterized protein Sb04g025090	0.858	0.001
K7UFJ9	Cluster of Uncharacterized protein	0.857	0.001
Q06509	Cluster of Caffeic acid 3-O-methyltransferase	0.857	0.001
B4F9G8	Cluster of Pyruvate kinase	0.856	0.001
B6TA00	Cluster of L-allo-threonine aldolase	0.855	0.001
K7UGH3	Cluster of Uncharacterized protein	0.854	0.001
P05494	Cluster of ATP synthase subunit alpha- mitochondrial	0.853	0.001
C0P4T5	Cluster of Uncharacterized protein	0.853	0.001
K7V9V6	Cluster of Isocitrate dehydrogenase [NADP]	0.851	0.001
C5XZW8	Cluster of Putative uncharacterized protein Sb04g029970	0.85	0.001
B7ZXM2	Adenylyl cyclase-associated protein	0.849	0.001
K7UFA3	Uncharacterized protein (Fragment)	0.848	0.001
B6TPF5	Cluster of Uncharacterized protein	0.848	0.001
C0PI96	DNA-directed RNA polymerase	0.848	0.001
C5X2H5	Cluster of Putative uncharacterized protein Sb02g039660	0.848	0.001
B7ZYR6	Cluster of Uncharacterized protein	0.848	0.001
B4FDB1	Uncharacterized protein	0.847	0.001
Q5YFA2	Brassinosteroid biosynthesis-like protein	0.847	0.001
C0P4C1	Uncharacterized protein	0.847	0.001
K7UGK6	Putative ARM repeat-containing protein containing family protein	0.847	0.001
K7UF32	Cluster of Putative argonaute family protein	0.846	0.001
B6SHF6	Cluster of Mitochondrial-processing peptidase alpha subunit	0.846	0.001
Q08069	Cluster of 40S ribosomal protein S8	0.845	0.001
C5YVA8	Cluster of Putative uncharacterized protein Sb09g008220	0.844	0.001
C5X7Z0	Cluster of Putative uncharacterized protein Sb02g001450	0.844	0.001
B6SWZ4	Cluster of Propionyl-CoA carboxylase beta chain	0.844	0.001
K7VJC3	Cluster of Uncharacterized protein	0.844	0.002
B6SK03	Cluster of Ubiquitin-conjugating enzyme spm2	0.842	0.001
K7UK29	Cluster of Uncharacterized protein	0.842	0.001
C0PB44	Cluster of Transaminase/transferase	0.842	0.001
C5XLK5	Cluster of Putative uncharacterized protein Sb03g036030	0.842	0.001
B4FNB4	Uncharacterized protein	0.842	0.001
C5XG93	Cluster of Putative uncharacterized protein Sb03g043900	0.841	0.001
B4FBF5	Uncharacterized protein	0.839	0.001
C0HGZ0	Cluster of Putative argonaute family protein	0.837	0.001
K7UJJ8	Cluster of Uncharacterized protein	0.837	0.001
C0HIH7	Cluster of Uncharacterized protein	0.837	0.002
B6TWW1	Cluster of Aspartate-semialdehyde dehydrogenase	0.835	0.001
B6SH97	Cluster of 2-isopropylmalate synthase B	0.835	0.001
C5XWT6	Cluster of Putative uncharacterized protein Sb04g038560	0.834	0.001
K7VIL3	Methionine S-methyltransferase	0.834	0.001
B4FV87	Cluster of Jasmonate-induced protein	0.833	0.001
K7UYT0	Cluster of Omega-6 fatty acid desaturase- endoplasmic reticulum isozyme 2	0.832	0.001
C5XUC3	Cluster of Putative uncharacterized protein Sb04g035550	0.831	0.001
B4FF47	Cluster of Uncharacterized protein	0.831	0.002
B6TIL6	Cluster of 3-ketoacyl-CoA thiolase 2- peroxisomal	0.83	0.001
B4FCK9	Cluster of 60S ribosomal protein L22-2	0.83	0.001
B4G1Y5	Uncharacterized protein	0.829	0.001
C5XIY9	Cluster of Dihydrolipoyl dehydrogenase	0.829	0.001
C5XBM7	Cluster of Putative uncharacterized protein Sb02g036590	0.827	0.001
C5X3T9	Cluster of Putative uncharacterized protein Sb02g028050	0.827	0.001
C5XPG8	Cluster of Putative uncharacterized protein Sb03g026350	0.827	0.001
B4FQ44	Tryptophan aminotransferase isoform 1	0.826	0.001
K7VSB1	Cluster of Uncharacterized protein	0.823	0.001
K7UDW4	Cluster of Uncharacterized protein	0.823	0.001
K7V2Z8	Cluster of Uncharacterized protein	0.823	0.002
B6T7B2	Cluster of 40S ribosomal protein S9	0.823	0.001
B4G195	Cluster of Aspartate aminotransferase	0.823	0.002
B6SGM5	Cluster of Putative oxidoreductase- aldo/keto reductase family protein	0.823	0.001
K7TN31	Cluster of Uncharacterized protein	0.822	0.001
C0PLN9	Cluster of D-3-phosphoglycerate dehydrogenase	0.821	0.001
B6UC34	Cluster of Glutaminyl-tRNA synthetase	0.819	0.002
F2YI17	Cluster of SSIII	0.819	0.001
B4FG65	Uncharacterized protein	0.819	0.001
C5XWF4	Cluster of 60S ribosomal protein L6	0.818	0.001
B8A2Y6	Cluster of Uncharacterized protein	0.818	0.001
K7UDG5	Cluster of Uncharacterized protein	0.817	0.001
C5Z0L2	Cluster of Putative uncharacterized protein Sb09g004450	0.817	0.001
B4F9J5	Cluster of Glutamate dehydrogenase	0.815	0.001
C4J8V6	Cluster of Uncharacterized protein	0.815	0.001
C0PDX9	Cluster of Uncharacterized protein	0.814	0.001
K7UCH1	Cluster of Putative TCP-1/cpn60 chaperonin family protein	0.814	0.001
C5WNU9	Cluster of Lipoxygenase	0.813	0.001
B4G0S0	Cluster of Uncharacterized protein	0.811	0.001
C5X8X7	Cluster of Glucose-1-phosphate adenylyltransferase	0.811	0.001
B6U2F8	Cluster of Dolichyl-diphosphooligosaccharide--protein glycosyltransferase 67 kDasubunit	0.811	0.001
C5X8I6	Cluster of Putative uncharacterized protein Sb02g033170	0.808	0.001
C5Y9L6	Cluster of Putative uncharacterized protein Sb06g031590	0.808	0.001
B4FU01	Cluster of Cystathionine gamma-synthase	0.808	0.001
B6SI26	Cluster of Thioredoxin	0.807	0.001
B4FWK5	Cluster of 7-dehydrocholesterol reductase	0.806	0.003
B8A0Q3	Uncharacterized protein	0.806	0.002
Q8W525	Formate tetrahyrofolate ligase (Fragment)	0.805	0.001
C0PH60	Cluster of Uncharacterized protein	0.805	0.002
B6T4W5	Hyoscyamine 6-dioxygenase	0.805	0.001
Q41742	Cluster of Su1p (Fragment)	0.804	0.001
B4F8V5	Cluster of Uncharacterized protein	0.804	0.001
B4F861	Cluster of Uncharacterized protein	0.804	0.001
K7UB69	Putative RING zinc finger domain superfamily protein	0.803	0.001
B4FUH2	Aspartate aminotransferase	0.803	0.001
C5WRM4	Cluster of Putative uncharacterized protein Sb01g041650	0.803	0.003
C0P861	Cluster of Uncharacterized protein	0.803	0.001
B4FSV8	Oligosaccharide transporter	0.802	0.001
B4G058	Uncharacterized protein	0.801	0.001
C5YG66	Cluster of Aminomethyltransferase	0.801	0.001
K7VBY5	Thioredoxin	0.799	0.001
B4FW57	Cluster of Uncharacterized protein	0.798	0.001
B4F8H6	Cluster of Microsomal signal peptidase subunit	0.798	0.001
B6T715	Cluster of Aldehyde dehydrogenase	0.795	0.002
K7V316	Cluster of Uncharacterized protein	0.795	0.001
B6T9R4	Cluster of Xylulose kinase	0.795	0.002
B4FR86	Cluster of Uncharacterized protein	0.795	0.001
Q8W2B7	Cluster of DIMBOA UDP-glucosyltransferase BX8	0.794	0.001
B6TMG9	Cluster of Mitochondrial NADH ubiquinone oxidoreductase 29 kDa subunit	0.793	0.002
C6JS30	Cluster of Probable bifunctional methylthioribulose-1-phosphate dehydratase/enolase-phosphatase E1	0.791	0.002
C0PHH5	Cluster of Dihydrolipoyl dehydrogenase	0.791	0.001
C5WRE1	Cluster of Eukaryotic translation initiation factor 3 subunit B	0.79	0.001
D2JSQ3	ATP synthase subunit 8	0.79	0.003
C5WNH9	Cluster of Putative uncharacterized protein Sb01g038360	0.79	0.001
B6TLW3	Fiber protein Fb19	0.79	0.001
Q5QPY4	Cluster of Glycosyltransferase	0.788	0.001
B4FVK0	Cluster of Arginyl-tRNA synthetase isoform 1	0.788	0.001
B6T9C0	Cluster of Putative ATPase- V1 complex- subunit B protein isoform 1	0.787	0.001
Q9FQ11	Cluster of Sucrose-phosphatase 1	0.786	0.001
B4FHG5	Uncharacterized protein	0.785	0.005
B4FHK5	Cluster of NPL4 family	0.785	0.001
B7ZXB7	Coatomer subunit gamma	0.784	0.001
B4FFZ9	Lipoprotein	0.783	0.001
O48556	Cluster of Soluble inorganic pyrophosphatase	0.783	0.001
B4G249	Cluster of Isocitrate dehydrogenase [NADP]	0.782	0.001
B6T1U4	AP-1 complex subunit sigma-2	0.781	0.001
C0HIZ0	Cluster of Uncharacterized protein	0.779	0.001
C0PGG5	Cluster of Pyruvate kinase	0.778	0.001
B6SWV1	Cluster of Glucose-6-phosphate 1-dehydrogenase	0.777	0.002
B6SRH9	Cluster of Peroxidase 24	0.777	0.001
B6TRY2	Starch binding domain containing protein	0.777	0.005
C5XXY9	Cluster of Putative uncharacterized protein Sb04g007240	0.777	0.009
K7VAA1	Ribonucleoside-diphosphate reductase	0.777	0.004
P81009	Defensin-like protein 2	0.776	0.004
B6TFE4	Cluster of Ribokinase	0.776	0.001
B6T3D2	Saccharopine dehydrogenase	0.775	0.002
C4J0A6	Cluster of Serine/threonine-protein phosphatase	0.773	0.001
K7UAA2	Cluster of Bifunctional dihydrofolate reductase-thymidylate synthase	0.773	0.003
K7TXM3	Stem-specific protein TSJT1	0.772	0.002
B6SIP4	Cluster of 40S ribosomal protein S26	0.772	0.004
B6T2E1	DANA2	0.771	0.003
C5X7S1	Cluster of Putative uncharacterized protein Sb02g032420	0.77	0.003
O22453	Cluster of 40S ribosomal protein S4	0.769	0.002
C0P8S9	Uncharacterized protein	0.768	0.002
K7UQK1	Cluster of Uncharacterized protein	0.768	0.002
B6TQ02	PDIL5-4-Zea mays protein disulfide isomerase	0.768	0.001
B6UDP0	Cluster of PDIL1-4-Zea mays protein disulfide isomerase	0.767	0.003
B4FG76	Cluster of Uncharacterized protein	0.767	0.001
A4ULE1	Nitrilase 2	0.767	0.005
B6SJR7	Cluster of C-1-tetrahydrofolate synthase- cytoplasmic	0.767	0.002
K7VC25	Uncharacterized protein	0.767	0.001
P25460	Cluster of 40S ribosomal protein S11	0.766	0.001
B6UDC2	Stress protein	0.766	0.002
C0HFG9	Cluster of Dynamin-2A	0.765	0.001
C5Y0C0	Cluster of Putative uncharacterized protein Sb04g030600	0.765	0.002
Q9SBX0	Cluster of Toc34-1 protein	0.763	0.003
P13867	Cluster of Alpha-amylase/trypsin inhibitor	0.761	0.002
Q9SPD8	Voltage-dependent anion channel protein 1b	0.761	0.002
C0HIX4	Cluster of Uncharacterized protein	0.761	0.002
C5XVJ1	Cluster of Putative uncharacterized protein Sb04g004540	0.76	0.001
K7US09	Uncharacterized protein	0.758	0.003
K7WDG3	Uncharacterized protein	0.758	0.002
B6T5Z1	Cluster of L-lactate dehydrogenase A	0.757	0.004
B6U4F2	Cluster of Signal recognition particle subunit SRP68	0.756	0.002
B6SL10	Cluster of Fasciclin-like arabinogalactan protein 8	0.756	0.001
C5XNN4	Cluster of Putative uncharacterized protein Sb03g025500	0.756	0.002
C5YNS5	Cluster of Ubiquitin carboxyl-terminal hydrolase	0.754	0.005
C5YL65	Cluster of Putative uncharacterized protein Sb07g021080	0.75	0.004
C4JA40	Phosphoribosylformylglycinamidine cyclo-ligase	0.745	0.001
B7ZZN4	Cluster of Uncharacterized protein	0.742	0.003
B6T4R0	Cluster of 3-4-dihydroxy-2-butanone kinase	0.741	0.001
B6SIX6	Cluster of Prolamin PPROL 17	0.741	0.003
B6T113	Bowman-Birk type wound-induced proteinase inhibitor WIP1	0.74	0.002
C5YDH0	Cluster of Putative uncharacterized protein Sb06g024550	0.74	0.004
C5XW73	Cluster of Putative uncharacterized protein Sb04g005040	0.739	0.001
K7UR21	Cluster of Uncharacterized protein	0.739	0.003
B6UEY2	Vacuolar processing enzyme- beta-isozyme	0.739	0.003
B4FBV8	Cluster of Eukaryotic translation initiation factor 3 subunit G	0.738	0.001
C5YPE5	Cluster of Putative uncharacterized protein Sb08g017220	0.738	0.002
C0PAS6	Cluster of Uncharacterized protein	0.736	0.004
C5X0H7	Cluster of Putative uncharacterized protein Sb01g021020	0.734	0.008
B4FLN3	Uncharacterized protein	0.732	0.002
C4J030	Uncharacterized protein	0.731	0.002
K7VCQ2	Cluster of Uncharacterized protein	0.731	0.004
C0PAH7	Cluster of Uncharacterized protein	0.729	0.005
B6U4S2	Cluster of Tubulin--tyrosine ligase-like protein 12	0.728	0.008
B6TI04	Developmentally-regulated GTP-binding protein 1	0.727	0.004
B6TE61	Dihydroflavonol-4-reductase	0.727	0.007
B4FK47	Uncharacterized protein	0.726	0.008
B6TCC9	Dolichyl-diphosphooligosaccharide--protein glycosyltransferase 67 kDasubunit	0.723	0.004
B4G0Z7	Uncharacterized protein	0.722	0.003
B6TNK0	Uncharacterized protein	0.72	0.007
K7VHG3	Cluster of Heat shock protein 4	0.716	0.003
K7UEH3	Uncharacterized protein	0.716	0.005
D2JSQ1	Cluster of ATP synthase subunit 4	0.715	0.003
B6SWB3	Cluster of ATP-dependent RNA helicase dhh1	0.714	0.013
C0P3Y3	Cluster of Uncharacterized protein	0.713	0.014
K7TUZ0	Cluster of Cytokinin-O-glucosyltransferase 3	0.711	0.002
C0PGQ1	Cluster of Uncharacterized protein	0.711	0.004
B4FB09	Uncharacterized protein	0.71	0.011
B4FL35	Cluster of Eukaryotic translation initiation factor 3 subunit K	0.71	0.011
P93804	Cluster of Phosphoglucomutase- cytoplasmic 1	0.709	0.003
B4FZN6	Cluster of 40S ribosomal protein S7	0.709	0.002
K7V184	Cluster of Uncharacterized protein	0.708	0.004
Q2MJJ9	Cluster of Putative RH2 protein	0.707	0.007
C5YZN3	Cluster of Putative uncharacterized protein Sb09g003220	0.705	0.021
B6TBG8	Cluster of 26S proteasome non-ATPase regulatory subunit 3	0.703	0.007
B4FAD9	Cluster of Uncharacterized protein	0.703	0.005
G3K3T2	Cluster of Guanine-nucleotide-exchange protein	0.702	0.008
B8A3K1	Glutathione S-transferase--like protein	0.702	0.009
K7TTR7	Cluster of Uncharacterized protein	0.701	0.002
K7UTZ0	Cluster of Hexose transporter	0.7	0.012
K7VDT6	Cluster of Uncharacterized protein	0.698	0.006
K7UUD7	Uncharacterized protein	0.698	0.014
B4FSV6	Cluster of 6-phosphogluconate dehydrogenase- decarboxylating	0.696	0.006
C5YB46	Cluster of Putative uncharacterized protein Sb06g034050	0.695	0.007
B6TC19	Cluster of Dehydrogenase/reductase SDR family member 2	0.694	0.004
B4FM15	Cluster of 60S ribosomal protein L28 isoform 1	0.694	0.004
C5Y0Z4	Cluster of Putative uncharacterized protein Sb04g031900	0.691	0.007
B6SIA2	40S ribosomal protein S26	0.69	0.002
C0PFM8	Uncharacterized protein	0.689	0.008
K7VG53	Uncharacterized protein	0.689	0.011
P49080	Bifunctional aspartokinase/homoserine dehydrogenase 2- chloroplastic	0.688	0.032
K7VGK6	Cluster of Uncharacterized protein	0.688	0.029
K7VIL1	Uncharacterized protein	0.688	0.037
B4FCB9	Peroxisomal membrane protein PEX11-1 isoform 1	0.685	0.009
Q9SE94	Cluster of Methylenetetrahydrofolate reductase 1	0.685	0.01
C5XXZ7	Cluster of Putative uncharacterized protein Sb04g007330	0.685	0.009
K7V532	Secreted protein	0.682	0.014
B6T1Z7	Putative Transmembrane 9 family protein member 1	0.677	0.014
C0HI73	Uncharacterized protein	0.677	0.011
C5WTX0	Cluster of Putative uncharacterized protein Sb01g002020	0.677	0.027
B7ZY29	Uncharacterized protein	0.675	0.012
B6TK96	Cluster of Homocysteine S-methyltransferase 3	0.674	0.008
Q6XZ78	Cluster of Fructokinase-2	0.672	0.009
C0P8G5	Uncharacterized protein	0.67	0.016
C5XVC9	Cluster of Putative uncharacterized protein Sb04g004030	0.67	0.011
C0PFX0	Cluster of Glucose-6-phosphate 1-dehydrogenase	0.666	0.023
B6UHQ3	Plasma membrane associated protein	0.665	0.008
B6T6V5	Cluster of Ubiquitin carboxyl-terminal hydrolase	0.664	0.012
P49103	Cluster of Ras-related protein Rab-2-A	0.657	0.019
K7VM86	Cluster of Uncharacterized protein	0.656	0.009
K7UR83	Cluster of Uncharacterized protein	0.656	0.019
C4J411	Cluster of Imidazole glycerol phosphate synthase subunit hisF	0.655	0.02
B6TDT6	Cluster of Methylthioribose kinase	0.653	0.013
K7UF80	Cluster of Uncharacterized protein	0.651	0.016
B4FQ98	Cluster of NADH-ubiquinone oxidoreductase 51 kDa subunit	0.649	0.017
B4FUB5	Cluster of Peptidyl-prolyl cis-trans isomerase	0.645	0.035
C0PKL8	Uncharacterized protein	0.645	0.032
B6TU39	Cluster of Peroxidase 2	0.643	0.013
B4FQ73	Cluster of Uncharacterized protein	0.643	0.032
B4FX20	AKIN gamma	0.641	0.026
B6SIX3	Cluster of 40S ribosomal protein S24	0.641	0.017
K7VLG7	Cluster of Putative SNF1-related protein kinase family protein	0.641	0.034
B4FB70	Uncharacterized protein	0.636	0.049
B4FJ27	Cluster of 40S ribosomal protein S24	0.635	0.022
B4FT34	Uncharacterized protein	0.633	0.034
B4F7T1	Cluster of Uncharacterized protein	0.632	0.03
B4FXY5	Cluster of Uncharacterized protein	0.629	0.026
B4FZK6	Cluster of Methionine aminopeptidase	0.629	0.032
C5YLV2	Cluster of Putative uncharacterized protein Sb07g000970	0.626	0.032
B4FYQ7	Cluster of Uncharacterized protein	0.624	0.038
C0P8L5	Cluster of Uncharacterized protein	0.624	0.023
B6T7Q7	Serine hydroxymethyltransferase	0.623	0.028
C0P3M5	Cluster of Uncharacterized protein	0.621	0.038
K7VN31	Cluster of Uncharacterized protein	0.615	0.045
B6TQY2	Serine/threonine-protein phosphatase 2A activator 2	0.614	0.045
B4FQC9	Cluster of Proline iminopeptidase	0.614	0.032
K7VWJ6	Cluster of Uncharacterized protein	0.614	0.046
K7UQR5	Cluster of Putative mitochondrial processing peptidase alpha subunit family protein	0.597	0.034
Q43706	Cluster of Sucrose synthase	0.595	0.042
K7TJH6	Cluster of Putative translation elongation/initiation factor family protein	0.592	0.041
C5YZF7	Cluster of Putative uncharacterized protein Sb09g002470	0.58	0.047
K7V1F2	Cluster of Anthocyanidin 3-O-glucosyltransferase	0.572	0.049

## Sheet: Table S-5. UPR Opaques
Supplemental Table 5. ISA UPR opaque mutants (fl2, Mc and DeB30) protein enrichment.
UniProt ID	Annotated Protein Name	r.g stat	P-Value
Q5EUD5	Cluster of Protein disulfide isomerase	0.808	0.001
C4J6T2	Cluster of exocyst complex component	0.792	0.001
B6UES0	Cluster of Charged multivesicular body protein 4b	0.787	0.002
B6T5L0	KH domain containing protein	0.775	0.001
C4J929	Cluster of Ribosomal protein	0.773	0.001
B4FFW5	Cluster of Universal stress protein	0.77	0.001
B6T5R2	Cluster of Mitochondria fission 1 protein	0.765	0.001
C0PH51	Cluster of FAS-associated factor 2-B	0.763	0.002
B6U6A9	Cluster of Caleosin	0.749	0.001
B8A2I6	Glutaredoxin family protein	0.748	0.002
B6TJH8	Cluster of Mitochondrial glycoprotein	0.739	0.003
B6T2Y1	Cluster of Peroxiredoxin-5	0.736	0.003
B6T8U0	Cluster of Plasminogen activator inhibitor 1 RNA-binding protein	0.728	0.002
B6THK8	Cluster of UBA and UBX domain-containing protein	0.727	0.006
B6U4I4	Cluster of Microtubule-associated protein MAP65-1a	0.727	0.003
B6T451	Cluster of Importin subunit alpha	0.722	0.001
B4FB66	Cluster of 40S ribosomal protein S5	0.697	0.001
B6U4A3	Cluster of Heat shock 70 kDa protein	0.689	0.007
C0PNK2	Cluster of selT/selW/selH selenoprotein domain containing protein	0.684	0.003
B6T379	Cluster of 40S ribosomal protein S15	0.681	0.003
B4FQJ6	Cluster of 26S protease regulatory subunit 7	0.681	0.004
B6UFA9	Alpha-soluble NSF attachment protein	0.679	0.012
K7V8U5	DNA-binding protein	0.678	0.003
B6TAV8	Ribosome recycling factor	0.678	0.008
C0P5C0	Cluster of Importin subunit alpha	0.678	0.003
B4FPJ1	Cluster of Protein transporter	0.663	0.007
C4J9I1	Zinc finger protein	0.663	0.016
B4FE53	Cluster of protein FLUORESCENT IN BLUE LIGHT	0.663	0.012
B6TBW2	ATP synthase delta chain	0.66	0.01
B6TNW8	Inosine triphosphate pyrophosphatase	0.658	0.014
B4FBM0	Cluster of Syntaxin 32	0.647	0.024
B4FP46	Cluster of Charged multivesicular body protein 3	0.644	0.016
B6T0T2	Cluster of Histone H2A	0.643	0.009
B6TIQ8	Cluster of ATP/GTP binding protein	0.639	0.017
Q43863	Cluster of Annexin	0.632	0.021
B4FNK8	Chorismate mutase	0.627	0.024
B4FSC8	Cluster of aldo/keto reductase family protein	0.624	0.019
K7VUK8	Cluster of Putative ribosomal protein L11 family protein	0.623	0.014
B4FUH1	Cluster of NADH-ubiquinone oxidoreductase 23 kDa subunit	0.62	0.029
B4FNL7	Cluster of MAP3K-like protein kinase	0.614	0.033
B6SQD4	Cluster of Catalytic/ oxidoreductase- acting on NADH or NADPH	0.613	0.03
C5YMX6	Cluster of 60S acidic ribosomal protein	0.61	0.017
C5X768	Cluster of Pyridoxin biosynthesis protein ER1	0.602	0.024
B4F957	Cluster of Pro-resilin	0.587	0.028
B6TFV4	Glycoprotein	0.586	0.049
Italics protein names indicate an uncharacterized protein which is annotated with significant blastp homology search identifier.

## Sheet: Table S-6. Six Group ISA
Supplemental Table 6. ISA six-group protein enrichment.
	UniProt ID	Annotated Protein Name	r.g stat	P-Value
WT + o2 + fl1 + fl2 + Mc + DeB30	C5WW12	Nudix hydrolase	0.792	0.002
	B6TQC5	Peptidyl-prolyl cis-trans isomerase 1	0.729	0.004
	C0P4L3	Cluster of Eukaryotic translation initiation factor 5	0.68	0.006
	B4FN06	Cluster of Programmed cell death protein 5	0.664	0.01
	K7VIW0	NADH-ubiquinone oxidoreductase 13 kDa-B subunit	0.662	0.011
	B6TBM1	Cluster of Alpha-soluble NSF attachment protein	0.657	0.008
	B6T346	Cluster of THO complex subunit 4	0.631	0.02
	B6SWA1	Dek protein	0.629	0.019
	B6U0W2	Cluster of Beta-galactosidase	0.605	0.029
	B4FH20	Cluster of Uncharacterized protein	0.597	0.032
	B8A2H8	Cluster of Hsp70-binding protein	0.596	0.046
	B6SGU6	Putative uncharacterized protein	0.593	0.039
	C5XBD4	Cluster of Enolase	0.578	0.045
WT + o2 + o1 + fl2 + Mc + DeB30	B4FEA4	Cluster of polyadenylate-binding protein RBP45-like	0.735	0.001
	Q41819	Indole-3-acetate beta-glucosyltransferase	0.726	0.003
	B4F8B9	Cluster of Alcohol dehydrogenase	0.685	0.005
	B6TRV3	Cluster of Eukaryotic translation initiation factor 3 subunit E	0.61	0.026
	B4FR03	OB-fold nucleic acid binding domain containing protein	0.608	0.034
WT + o1 + fl1 + fl2 + Mc + DeB30	B6TJW0	Cluster of Putative uncharacterized protein	0.679	0.003
	B6SNM4	Cluster of Protein transport protein Sec61 beta subunit	0.657	0.009
	B6TF54	Cluster of Chorismate mutase	0.604	0.023
WT + o2 + o1 + fl1 + fl2 + Mc	C4J5B2	Cluster of oxysterol-binding protein-related protein	0.576	0.037
WT + o2 + o1 + fl1 + Mc + DeB30	C0HHH9	Uncharacterized protein	0.698	0.003
Italics protein names indicate an uncharacterized protein which is annotated with significant blastp homology search identifier.

## Sheet: Table S-7. NSAF
Supplemental Table 7. NSAF normalized fold-change values and pairwise t-test corresponding p-values compared to WT
		Defective Endosperm*B30		floury1		floury2		mucronate		opaque1		opaque2
UniProt Accession	Annotated Protein Name	P-Value	Fold-Change	P-Value	Fold-Change	P-Value	Fold-Change	P-Value	Fold-Change	P-Value	Fold-Change	P-Value	Fold-Change
B6THA1	Cluster of Grx_C2.2-glutaredoxin subgroup I	0.00053	2.5	0.0016	1.9	0.23	1.2	0.14	1.6	0.52	0.9	0.052	1.5
C0HHC4	Cluster of Uncharacterized protein	0.00014	2.4	0.0082	2.4	0.077	1.4	0.041	1.7	0.012	1.3	0.0056	2
C0PHR4	Cluster of Adenosylhomocysteinase	0.0045	2.2	0.026	3.1	0.11	1.7	0.11	1.9	0.64	0.9	0.12	2.1
P49105	Glucose-6-phosphate isomerase, cytosolic	0.0075	2.1	0.00022	1.8	0.0022	1.6	0.0057	1.9	0.7	1	0.00061	1.7
B4FNT1	Cluster of Elongation factor 1-delta 1	0.0001	2.1	0.27	1	0.0001	0.8	0.006	1.6	0.0001	0.8	0.0001	1.7
B6TIK3	Cluster of Stress protein	0.0025	2.1	0.36	1.1	0.022	1.3	0.32	1.1	1	1	0.36	1
B6TP60	Glycine-rich protein 2b	0.0001	2	0.0024	1.8	0.059	1.2	0.0022	1.9	0.33	0.9	0.012	1.6
B6UGZ3	Cluster of Putative uncharacterized protein	0.0001	2	0.13	1.2	0.044	1.5	0.67	1	0.13	1.1	0.3	1.4
B4FFB8	5a2 protein	0.062	2	0.00017	0.2	0.23	1.3	0.89	1	0.00031	0.4	0.15	1.8
C4J9Y2	Cluster of Uncharacterized protein	0.016	1.9	0.36	1	0.22	1.2	0.13	1.5	0.01	1.1	0.35	1.5
B4FS99	ATP synthase D chain, mitochondrial	0.0053	1.8	0.0057	1.9	0.0061	1.9	0.082	1.4	0.36	0.9	0.064	1.6
B6TL91	Hsc70-interacting protein	0.0085	1.8	0.023	1.5	0.013	1.5	0.03	1.6	0.28	0.8	0.015	1.6
B6SMX5	Low-molecular-weight cysteine-rich protein LCR70	0.015	1.7	0.13	0.6	0.39	1.3	0.91	1	0.083	0.6	0.00018	4.3
P27347	DNA-binding protein MNB1B	0.14	1.7	0.16	1.6	0.18	1.3	0.21	1.3	0.29	0.8	0.17	1.3
B6T3P9	Enolase	0.0024	1.7	0.44	1.1	0.14	0.8	0.3	1.2	0.17	0.8	0.27	1.3
B6TTW1	Cyanate hydratase	0.24	1.6	0.18	2.1	0.023	2.5	0.064	1.8	0.36	0.9	0.0087	2.1
B6TBW2	ATP synthase delta chain	0.0031	1.6	0.31	1.2	0.14	1.2	0.004	1.4	0.14	0.9	0.048	1.3
B6TEC1	Cluster of Sorbitol dehydrogenase	0.0011	1.6	0.83	1	0.52	0.9	0.35	1.3	0.87	1	0.15	2.9
P00761	Trypsin	0.035	1.6	0.11	1.7	0.69	1	0.21	1.2	0.15	1.1	0.25	1.2
B4FHT1	Cluster of Annexin	0.048	1.5	0.28	1	0.089	1.1	0.00048	1.6	1	1	0.014	1.2
B6UI10	Senescence-associated protein DIN1	0.0046	1.5	0.18	1.2	0.89	1	0.17	1.2	0.013	0.7	0.0001	3.1
B4FK49	Cluster of Nucleoside diphosphate kinase	0.11	1.5	0.00022	2	0.16	1.1	0.28	1.2	0.026	1.3	0.15	1.6
Q9FYS5	Cluster of High mobility group I/Y-2	0.056	1.5	0.0001	2	0.18	1.1	1	1	1	1	0.065	1.4
B4FL17	Cluster of Translationally-controlled tumor protein	0.49	1.5	0.28	0.8	0.35	0.9	0.75	1.1	0.33	1.2	0.58	1.1
B4FPA4	Cluster of Uncharacterized protein	0.045	1.5	0.36	1	0.36	1	0.36	1	0.36	1	0.72	1
B6T191	Cluster of Uncharacterized protein	0.017	1.4	0.36	1	0.037	1.7	0.21	1.4	0.36	1	0.031	1.8
B6TPK4	Delta-aminolevulinic acid dehydratase	0.027	1.4	0.16	1.3	0.031	1.3	0.11	1.4	0.23	0.9	0.82	1
C0HHH9	Uncharacterized protein	0.017	1.4	0.041	1.5	0.074	0.9	0.05	1.4	0.4	1.1	0.27	1.3
O81638	Pullulanase-type starch debranching enzyme	0.15	1.4	1	1	0.36	1.4	0.36	1	1	1	0.36	1.1
P80639	Cluster of Eukaryotic translation initiation factor 5A	0.075	1.4	0.31	0.9	0.84	1	0.84	1	0.062	1.2	0.37	1.1
B6T2Y1	Cluster of Peroxiredoxin-5	0.034	1.4	0.49	0.9	0.36	1.2	0.041	1.3	0.14	0.8	0.34	1.1
B4FZZ2	Cluster of Peptidyl-prolyl cis-trans isomerase	0.088	1.4	0.27	1.2	0.89	1	0.48	0.9	0.94	1	0.2	0.7
B4FFL1	Ubiquitin-like protein 5	0.12	1.3	0.58	1.1	0.0095	1.5	0.17	1.5	0.4	1.1	0.17	1.7
B4FQQ1	Cluster of Uncharacterized protein	0.21	1.3	0.14	1.3	0.48	1.1	0.9	1	0.45	1.1	0.026	1.9
B4FFH8	Cluster of Adenosine kinase 2	0.15	1.3	0.39	1.3	0.74	1	0.27	1.2	0.13	1.3	0.35	1.2
B6SIF0	Glycine-rich RNA-binding protein 2	0.093	1.3	0.17	1.3	0.38	0.9	0.55	0.9	0.86	1	0.55	1.1
B6SPL7	Copper chaperone	0.36	1.3	0.61	1.2	0.54	0.9	0.77	1.1	0.11	1.3	0.65	1.1
K7UGR2	Putative TCP-1/cpn60 chaperonin family protein isoform 1	0.031	1.3	0.47	1.1	0.37	1	0.18	1.1	0.11	1.1	0.34	1.1
B4FIR2	Cluster of Uncharacterized protein	0.36	1.3	0.36	1.5	1	1	1	1	1	1	1	1
B6TL20	Cluster of Glutathione S-transferase GSTU6	0.12	1.3	0.53	1.1	0.14	1.2	0.82	1	0.053	1.4	0.79	1
B6SNY0	Cluster of Cystatin	0.3	1.3	0.84	1	0.085	0.8	0.58	0.9	0.43	0.9	0.88	1
B4G0K4	Cluster of Phosphoglycerate kinase	0.14	1.3	0.52	0.9	0.28	0.9	0.96	1	0.02	1.7	0.54	0.9
B6TBM1	Cluster of Alpha-soluble NSF attachment protein	0.24	1.2	0.51	1	0.042	1.3	0.031	1.3	0.14	1	0.23	1.1
B4FPJ2	U6 snRNA-associated Sm-like protein LSm3	0.29	1.2	0.3	1.1	0.32	0.9	0.13	1.2	0.67	0.9	0.5	1.2
B4FC92	Nuclear transport factor 2	0.44	1.2	0.025	0.6	0.43	0.9	0.52	0.8	0.55	1.2	0.57	1.2
B4F848	Chaperonin	0.042	1.2	0.00012	2	0.18	1	0.055	1.1	0.18	1.1	0.36	1.1
B4FNZ2	Cluster of Tubulin-specific chaperone A	0.16	1.2	0.12	1.5	0.15	1.5	0.36	1	1	1	0.25	1.1
C0P2V1	Uncharacterized protein	0.29	1.2	0.14	1.2	1	1	0.052	1.4	1	1	0.36	1.1
B6UIG0	Uncharacterized protein	0.27	1.2	0.014	0.7	0.064	1.3	0.47	1.2	0.014	0.7	0.57	1.1
Q6T5M1	Mutant 19 kDa S15P alpha-zein	0.36	1.2	0.0041	2.6	1	1	1	1	0.0087	3.1	1	1
B6TN41	Cluster of Regulator of ribonuclease activity A	0.21	1.2	0.018	1.6	0.36	1.1	0.36	1.1	1	1	0.36	1
B6TC92	Cluster of 60S ribosomal protein L35	0.0064	1.2	1	1	1	1	0.36	1	0.36	1	0.36	1
B6T5R2	Cluster of Mitochondria fission 1 protein	0.11	1.2	1	1	1	1	0.15	1	1	1	1	1
B4F9T3	Cluster of Uncharacterized protein	0.39	1.1	0.12	1.3	0.0021	0.6	0.26	1.2	0.07	0.8	0.21	1.2
B6TB44	Protein transport protein SEC61 gamma subunit	0.78	1.1	0.034	0.8	0.17	0.8	0.0054	1.3	0.43	0.8	0.015	0.7
B4FDR7	Endosperm specific protein	0.59	1.1	0.015	1.5	0.81	1	0.25	1.2	0.029	0.9	0.13	1.5
B6SLM7	Uncharacterized protein	0.36	1.1	0.19	1.4	0.36	1.3	0.36	1.2	1	1	0.29	1.2
K7UV01	Uncharacterized protein	0.36	1.1	0.41	1.1	0.39	1.1	0.2	1.2	0.36	0.9	0.29	1.2
B4FAL9	Cluster of Fructose-bisphosphate aldolase	0.051	1.1	0.045	1.4	1	1	1	1	0.36	1	0.17	1.1
B4FPA1	Cluster of Putative ubiquitin-conjugating enzyme family	0.28	1.1	1	1	0.36	1.1	1	1	0.36	1.1	0.36	1.1
B6TF18	Cluster of Membrane steroid-binding protein 1	0.36	1.1	1	1	0.36	1	0.36	1	1	1	0.36	1.1
B4FSM5	Peroxiredoxin-5	0.36	1.1	0.0044	1.6	1	1	0.054	1.2	1	1	0.17	1
Q5XLE1	Cluster of Peptidyl-prolyl cis-trans isomerase	0.36	1.1	0.0028	1.3	0.36	1.1	0.36	1.1	1	1	1	1
B6T4Q3	Plasminogen activator inhibitor 1 RNA-binding protein	0.14	1.1	0.36	1.1	0.36	1.1	0.17	1.1	1	1	0.22	1
B1PEY4	Cluster of Superoxide dismutase [Cu-Zn]	0.36	1.1	0.36	1.1	0.36	1	1	1	1	1	1	1
P21641	Cluster of Oleosin Zm-II	0.37	1.1	0.36	1	0.16	1.1	0.33	1.2	0.4	1	0.36	1
Q5EUD5	Cluster of Protein disulfide isomerase	0.36	1.1	1	1	0.12	1.1	1	1	1	1	1	1
B6SHX4	Cluster of NADH ubiquinone oxidoreductase B22-like subunit	0.36	1.1	1	1	1	1	0.36	1.1	1	1	1	1
B6TMB2	Cluster of PDIL2-2-Zea mays protein disulfide isomerase	0.36	1.1	0.15	1	1	1	0.36	1	0.36	1	0.36	1
B6TFN1	Cluster of Minor allergen Alt a 7	0.36	1.1	1	1	1	1	1	1	1	1	1	1
B6TVI1	Non-specific lipid-transfer protein	0.19	1.1	1	1	0.36	1	0.36	1	1	1	1	1
Q9FQA9	Cluster of Glutathione S-transferase GST 30	0.36	1.1	1	1	1	1	1	1	1	1	1	1
B6SLF6	Cluster of Antimicrobial peptide MBP-1	0.36	1	0.36	1	0.038	1.9	0.68	1	0.36	1	0.085	1.3
B6T8E4	Embryonic abundant protein 1	1	1	1	1	0.0027	2.4	0.13	1.2	1	1	1	1
B4F845	Uncharacterized protein	1	1	0.28	1.1	0.025	1.4	1	1	1	1	1	1
P19656	Cluster of Non-specific lipid-transfer protein	0.99	1	0.9	1	0.38	1.1	0.58	1.1	0.0058	1.4	0.0051	1.5
P25892	Cluster of Ribosome-inactivating protein 9	0.94	1	0.048	0.7	0.11	0.8	0.15	0.8	0.048	0.7	0.048	0.7
B4F9K4	Cluster of Uncharacterized protein	1	1	0.16	1.2	0.26	1.3	0.14	1.4	1	1	0.29	1.5
B6SM71	Uncharacterized protein	0.99	1	0.29	1.2	0.78	1	0.43	0.9	0.36	0.9	0.26	1.5
P00840	ATP synthase subunit 9, mitochondrial	0.36	1	0.5	1.1	0.36	1	0.61	1.1	0.62	1	0.44	1.3
B4G1G1	Cluster of Desiccation-related protein PCC13-62	1	1	1	1	1	1	1	1	1	1	0.36	1.3
B6UB43	Cluster of Acyl-CoA-binding protein	1	1	1	1	1	1	1	1	1	1	0.24	1.3
B4F832	Cluster of Uncharacterized protein	0.91	1	0.55	1.4	0.063	0.7	0.86	1	0.0001	1.7	0.59	1.2
B4FN24	Peroxiredoxin-5	0.74	1	0.012	1.6	0.24	0.9	0.53	1.1	0.24	0.9	0.47	1.1
B6SQB3	Putative uncharacterized protein	0.36	1	0.36	1.1	0.36	1.1	1	1	1	1	0.3	1.1
P52855	Cluster of 60S acidic ribosomal protein P1	1	1	0.36	1.1	1	1	1	1	1	1	0.36	1.1
B6TAJ3	Proteasome subunit alpha type	1	1	0.36	1.1	1	1	0.36	1	1	1	0.36	1.1
Q38JE3	TIL-2-Zea mays Temperature-induced lipocalin-2	1	1	0.36	1.1	1	1	1	1	1	1	0.36	1.1
B6UH16	Cluster of Globulin	0.83	1	0.64	1.1	0.1	0.6	0.95	1	0.67	0.9	0.6	1.1
B6TLX2	Cluster of Fiber protein Fb15	0.21	1	0.27	1	0.36	1.1	1	1	0.36	1.1	0.36	1.1
B6SIA2	40S ribosomal protein S26	1	1	1	1	1	1	0.36	1	0.14	1.1	0.36	1.1
B4FGM4	Cluster of Endothelial differentiation-related factor 1	0.36	1	1	1	0.36	1.1	1	1	1	1	0.24	1.1
K7UEJ7	Cluster of Uncharacterized protein	1	1	1	1	1	1	1	1	1	1	0.36	1.1
B4FTC9	Cluster of Uncharacterized protein	1	1	0.36	1	1	1	1	1	1	1	0.36	1.1
Q6JAH6	Cluster of Glutathione peroxidase	0.36	1	1	1	0.36	1	1	1	1	1	0.13	1.1
B6TI69	Cluster of Indole-3-glycerol phosphate lyase	0.36	1	1	1	1	1	1	1	1	1	0.17	1.1
B4FNC9	Cluster of SUMO1a protein	1	1	1	1	1	1	0.36	1	1	1	0.36	1.1
B6UI69	Acyl-desaturase	1	1	1	1	1	1	1	1	1	1	0.36	1.1
B6SI41	Leucoanthocyanidin dioxygenase	1	1	1	1	1	1	1	1	1	1	0.36	1.1
B4FU14	Cluster of Mitochondrial import inner membrane translocase subunit Tim9	1	1	0.36	1	1	1	1	1	1	1	0.36	1.1
B6SN61	Grx_C2.1-glutaredoxin subgroup I	1	1	1	1	1	1	0.36	1	1	1	0.36	1.1
B6SYW6	Putative uncharacterized protein	1	1	1	1	1	1	1	1	1	1	0.36	1.1
B6TDK1	Putative uncharacterized protein	0.36	1	0.14	0.9	0.14	0.9	0.5	1.2	0.17	1.1	0.57	1.1
Q9SYS1	Beta-amylase	1	1	0.0001	3.5	1	1	1	1	0.14	1	1	1
K7U1M0	Uncharacterized protein	1	1	0.0001	2.5	1	1	1	1	1	1	1	1
B4G218	Uncharacterized protein	1	1	0.0001	2.1	1	1	1	1	1	1	1	1
C0HF77	Cluster of Uncharacterized protein	1	1	0.0023	2	1	1	1	1	0.13	1.1	1	1
B8A1C7	Uncharacterized protein	1	1	0.038	1.7	1	1	1	1	1	1	1	1
B6T4E6	Mo-molybdopterin cofactor sulfurase	0.36	1	0.036	1.6	0.99	1	0.36	1	0.36	1	0.36	1
B6SP11	Nonspecific lipid-transfer protein	1	1	0.026	1.5	1	1	1	1	0.081	1.6	1	1
B6SRE7	Peptidyl-prolyl cis-trans isomerase	1	1	0.034	1.5	1	1	0.36	1	1	1	1	1
B6T0C0	Heme-binding protein 2	0.36	1	0.024	1.5	0.69	1	0.36	1	0.36	1	0.36	1
O22655	Cluster of Profilin-4	1	1	0.086	1.3	1	1	0.36	1.1	1	1	1	1
B6U772	Cluster of LSM7-like	0.36	1	0.15	1.3	0.36	1	0.36	1.1	1	1	1	1
B4FRC6	Cluster of Uncharacterized protein	0.36	1	0.21	1.3	1	1	1	1	1	1	1	1
B6TI78	Cluster of Peptidyl-prolyl isomerase	1	1	0.14	1.2	1	1	0.36	1	1	1	0.36	1
B6SMY5	Putative uncharacterized protein	1	1	0.3	1.2	1	1	1	1	1	1	1	1
B6T7W2	Putative uncharacterized protein	1	1	0.36	1.2	1	1	0.36	1	1	1	1	1
B6SIP3	Cluster of Putative uncharacterized protein	1	1	0.14	1.1	1	1	1	1	0.013	2.4	1	1
I2EBS7	Cluster of Thioredoxin	1	1	0.35	1.1	1	1	1	1	0.26	1.1	1	1
B6SJ07	Non-specific lipid-transfer protein	1	1	0.17	1.1	1	1	0.36	1.1	1	1	0.21	1
B4F8B8	Cluster of Uncharacterized protein	0.36	1	0.16	1.1	1	1	1	1	1	1	1	1
B4F8M8	Cluster of Uncharacterized protein	0.36	1	0.36	1.1	1	1	0.36	1	1	1	1	1
P13689	Auxin-binding protein 1	1	1	0.34	1.1	1	1	1	1	0.36	1	1	1
B4FIZ5	Cluster of Uncharacterized protein	0.36	1	0.36	1.1	0.36	1	1	1	1	1	1	1
B6SGF3	Glyoxalase family protein superfamily	1	1	0.36	1.1	1	1	1	1	1	1	1	1
B6TNW4	Cluster of Acyl carrier protein	1	1	0.36	1.1	1	1	1	1	1	1	1	1
K7UUR4	Cluster of Putative acetylornithine/succinylornithine aminotransferase family protein	1	1	0.17	1.1	1	1	1	1	1	1	1	1
C0HEB9	Uncharacterized protein	1	1	0.18	1.1	1	1	1	1	1	1	1	1
Q43249	Alpha-mannosidase (Fragment)	1	1	0.13	1.1	1	1	1	1	1	1	1	1
Q947C0	Cluster of Glucose-1-phosphate adenylyltransferase	1	1	1	1	1	1	1	1	0.0001	2.6	1	1
B4F861	Cluster of Uncharacterized protein	0.36	1	0.92	1	0.36	1	0.36	1	0.0016	1.3	0.36	1
K7UML9	Uncharacterized protein	1	1	1	1	1	1	1	1	0.13	1.3	1	1
B6U2K4	Cluster of Histone H2B.1	1	1	1	1	1	1	1	1	0.13	1.2	1	1
B4FH44	Cluster of Thioredoxin	0.36	1	0.36	1	0.36	1	0.36	1	0.00073	1.2	0.36	1
B6UAQ7	Cluster of Pectinesterase inhibitor domain containing protein	1	1	1	1	1	1	1	1	0.15	1.2	1	1
B4FAD9	Cluster of Uncharacterized protein	0.36	1	0.36	1	0.36	1	0.36	1	0.16	1.1	0.36	1
Q08062	Cluster of Malate dehydrogenase, cytoplasmic	1	1	1	1	1	1	1	1	0.12	1.1	1	1
B4FFZ6	Cluster of 60S ribosomal protein L3	1	1	1	1	1	1	1	1	0.16	1.1	1	1
O48556	Cluster of Soluble inorganic pyrophosphatase	1	1	1	1	1	1	1	1	0.22	1.1	1	1
B6U1W8	Cluster of Non-specific lipid-transfer protein	1	1	0.36	1	1	1	1	1	0.36	1.1	1	1
B6SJF5	Cluster of Acyl carrier protein	1	1	1	1	1	1	1	1	0.16	1.1	1	1
B6TLW3	Fiber protein Fb19	1	1	1	1	1	1	1	1	0.11	1.1	1	1
B6TP19	Cluster of Thioredoxin-like protein 5	1	1	1	1	1	1	1	1	0.36	1.1	1	1
B4FB06	Cluster of Uncharacterized protein	1	1	1	1	1	1	1	1	0.2	1.1	1	1
K7VM99	Uncharacterized protein	1	1	1	1	0.16	1.2	1	1	1	1	1	1
B6TTP4	Stress-inducible membrane pore protein	1	1	1	1	0.13	1.1	0.36	1.1	1	1	0.36	1
K7TQC8	Seed maturation protein	1	1	1	1	0.056	1.1	0.36	1.1	1	1	1	1
B6SXH1	Putative uncharacterized protein	0.36	1	0.36	1	0.48	1.1	0.36	1	0.36	1	0.36	1
Q5I204	Brain acid soluble protein 1	1	1	1	1	0.36	1.1	1	1	1	1	1	1
C5YDE5	Cluster of Oleosin	0.14	1	1	1	0.36	1.1	1	1	1	1	1	1
Q00LN5	Cluster of Mucronate mutant 16 kDa gamma zein	1	1	1	1	1	1	0.0027	7.4	1	1	1	1
B4FY74	Retrotransposon protein Ty1-copia subclass	1	1	1	1	1	1	0.36	1.3	1	1	1	1
P06677	Cluster of Zein-alpha 19C2	1	1	0.36	1	1	1	0.23	1.2	1	1	1	1
B6T5U0	Uncharacterized protein	0.36	1	0.36	1	0.9	1	0.39	1.2	0.36	1	0.53	1
K7V7A8	Cluster of Uncharacterized protein	1	1	1	1	1	1	0.36	1.1	1	1	0.36	1
B6SIV4	Cluster of 60S ribosomal protein L38	1	1	1	1	1	1	0.36	1.1	1	1	1	1
B6SGU6	Putative uncharacterized protein	0.36	1	0.45	1	0.36	1	0.44	1.1	0.36	1	0.55	1
B4FCV1	Cluster of Uncharacterized protein	1	1	1	1	0.36	1	0.14	1.1	1	1	1	1
B4FY73	Cluster of Uncharacterized protein	1	1	0.36	1	1	1	0.36	1.1	1	1	1	1
B6SJR3	Import receptor subunit TOM7-1	1	1	1	1	1	1	0.36	1.1	1	1	1	1
Q6JB10	MEG6	1	1	1	1	1	1	0.36	1.1	1	1	1	1
B6TCT3	Putative uncharacterized protein	1	1	1	1	1	1	0.36	1.1	1	1	0.36	1
Q43706	Cluster of Sucrose synthase	1	1	1	1	1	1	1	1	1	1	1	1
C5XX52	Cluster of Putative uncharacterized protein Sb04g025120	1	1	1	1	1	1	1	1	1	1	1	1
Q946V2	Cluster of Legumin 1	1	1	1	1	1	1	1	1	1	1	1	1
B6U0S1	Cluster of Elongation factor 2	1	1	1	1	1	1	1	1	1	1	1	1
Q09HU3	Cluster of Trypsin inhibitor (Fragment)	1	1	1	1	1	1	1	1	1	1	1	1
A5A5E7	Cluster of Protein disulfide isomerase	1	1	1	1	1	1	1	1	0.18	1	1	1
C5XBK5	Cluster of Elongation factor 1-alpha	1	1	1	1	1	1	1	1	1	1	1	1
B4FT23	Cluster of 14-3-3-like protein	1	1	1	1	1	1	1	1	1	1	1	1
C4J410	Cluster of Heat shock protein1	1	1	1	1	1	1	1	1	1	1	1	1
K7VDQ8	Cluster of Tubulin beta-7 chain isoform 1	1	1	1	1	1	1	1	1	1	1	1	1
B8A1R8	Cluster of Uncharacterized protein	1	1	1	1	1	1	1	1	1	1	1	1
P19023	Cluster of ATP synthase subunit beta, mitochondrial	1	1	1	1	1	1	1	1	1	1	1	1
B6SH97	Cluster of 2-isopropylmalate synthase B	1	1	1	1	1	1	1	1	1	1	1	1
P26301	Cluster of Enolase 1	1	1	1	1	1	1	1	1	1	1	1	1
C5YYR1	Cluster of Putative uncharacterized protein Sb09g021660	1	1	1	1	1	1	1	1	1	1	1	1
C5Z529	Cluster of Putative uncharacterized protein Sb10g022570	1	1	1	1	1	1	1	1	1	1	1	1
B6T0T2	Cluster of Histone H2A	1	1	1	1	1	1	1	1	1	1	1	1
P93804	Cluster of Phosphoglucomutase, cytoplasmic 1	1	1	1	1	1	1	1	1	1	1	1	1
C0PE24	Cluster of Triosephosphate isomerase	1	1	1	1	1	1	1	1	1	1	1	1
B4FZU8	Cluster of Malate dehydrogenase	1	1	1	1	1	1	1	1	1	1	1	1
C5Z8X0	Cluster of Putative uncharacterized protein Sb10g028940	1	1	1	1	1	1	1	1	1	1	1	1
K7URE0	Cluster of Uncharacterized protein	1	1	1	1	1	1	1	1	1	1	1	1
C5XTD4	Cluster of Putative uncharacterized protein Sb04g021540	1	1	1	1	1	1	1	1	1	1	1	1
O82443	Cluster of Alanine aminotransferase	1	1	1	1	1	1	1	1	1	1	1	1
C0HHU2	Cluster of Uncharacterized protein	1	1	1	1	1	1	1	1	1	1	0.36	1
C5X3T9	Cluster of Putative uncharacterized protein Sb02g028050	1	1	1	1	1	1	1	1	1	1	1	1
C5Y2Y8	Cluster of Putative uncharacterized protein Sb05g000445 (Fragment)	1	1	1	1	1	1	1	1	1	1	1	1
C0PC62	Cluster of Uncharacterized protein	1	1	1	1	1	1	0.36	1	1	1	0.36	1
P33627	Cluster of Tubulin alpha-6 chain	1	1	1	1	1	1	1	1	1	1	1	1
B6SS31	Cluster of Putative uncharacterized protein	1	1	1	1	1	1	1	1	1	1	1	1
B6U9S6	Cluster of APx1-Cytosolic Ascorbate Peroxidase	1	1	1	1	1	1	1	1	1	1	1	1
C0P381	Cluster of Uncharacterized protein	1	1	1	1	1	1	1	1	1	1	1	1
C0P455	Cluster of Uncharacterized protein	1	1	1	1	1	1	1	1	1	1	1	1
B6UFB3	Cluster of Stromal 70 kDa heat shock-related protein	1	1	1	1	1	1	1	1	1	1	1	1
P24067	Cluster of Luminal-binding protein 2	1	1	1	1	1	1	1	1	1	1	1	1
B6SHW9	Cluster of Ubiquitin fusion protein	1	1	1	1	1	1	1	1	1	1	1	1
B6SIX6	Cluster of Prolamin PPROL 17	1	1	1	1	1	1	1	1	1	1	1	1
Q43298	Cluster of Chaperonin CPN60-2, mitochondrial	1	1	0.36	1	1	1	1	1	1	1	1	1
P04709	Cluster of ADP,ATP carrier protein 1, mitochondrial	1	1	1	1	1	1	1	1	1	1	1	1
B6TFX9	Cluster of Legumin-like protein	1	1	1	1	1	1	1	1	1	1	1	1
C4J0Z7	Cluster of Uncharacterized protein	1	1	1	1	1	1	1	1	1	1	1	1
B6U297	Cluster of Lipoxygenase	1	1	1	1	1	1	1	1	1	1	1	1
Q43264	Cluster of Alcohol dehydrogenase 1	1	1	1	1	1	1	1	1	1	1	1	1
B4FQM2	Cluster of Pyrophosphate--fructose 6-phosphate 1-phosphotransferase beta subunit	1	1	1	1	1	1	1	1	1	1	1	1
Q41768	Cluster of Acetolactate synthase 1, chloroplastic	1	1	1	1	1	1	1	1	1	1	1	1
B6SP74	Cluster of Glycine-rich RNA-binding protein 2	1	1	1	1	1	1	1	1	1	1	1	1
B5AMJ9	Cluster of Phosphorylase	1	1	1	1	1	1	1	1	1	1	1	1
C5XTA6	Cluster of Putative uncharacterized protein Sb04g021280	1	1	1	1	1	1	1	1	1	1	1	1
B4F9G1	Cluster of Aspartate aminotransferase	1	1	1	1	1	1	1	1	1	1	1	1
K7VHG3	Cluster of Heat shock protein 4	1	1	1	1	1	1	1	1	1	1	1	1
O22453	Cluster of 40S ribosomal protein S4	1	1	1	1	1	1	1	1	1	1	1	1
A8HNF3	Cluster of Z1A alpha zein protein (Fragment)	1	1	1	1	1	1	1	1	1	1	1	1
B6THG9	Cluster of 60S ribosomal protein L5-1	1	1	1	1	1	1	1	1	1	1	1	1
B6U4A3	Cluster of Heat shock 70 kDa protein	1	1	1	1	1	1	1	1	1	1	1	1
C5XDP9	Cluster of Putative uncharacterized protein Sb02g025790	1	1	1	1	1	1	1	1	1	1	1	1
C5Y4G6	Cluster of Putative uncharacterized protein Sb05g002540	1	1	1	1	1	1	1	1	1	1	1	1
C5YV24	Cluster of Putative uncharacterized protein Sb09g027690	1	1	1	1	1	1	1	1	1	1	1	1
B6TSQ9	Cluster of Aspartic proteinase oryzasin-1	1	1	1	1	1	1	1	1	1	1	1	1
K7UB20	Cluster of Uncharacterized protein	1	1	1	1	1	1	1	1	1	1	1	1
B6T1T9	Cluster of Histone H4	1	1	1	1	1	1	1	1	1	1	1	1
Q6XZ78	Cluster of Fructokinase-2	1	1	1	1	1	1	1	1	1	1	1	1
B4FFZ2	Cluster of Uncharacterized protein	1	1	1	1	1	1	1	1	1	1	1	1
B8A0P3	Cluster of Uncharacterized protein	1	1	1	1	1	1	1	1	1	1	1	1
C5WT90	Cluster of Putative uncharacterized protein Sb01g015090	1	1	1	1	1	1	1	1	1	1	1	1
B8A293	Cluster of Uncharacterized protein	1	1	1	1	1	1	1	1	1	1	1	1
C5WNH9	Cluster of Putative uncharacterized protein Sb01g038360	1	1	1	1	1	1	1	1	1	1	1	1
C5YMX6	Cluster of Putative uncharacterized protein Sb07g002560	1	1	1	1	1	1	1	1	1	1	1	1
B4FAE1	Cluster of Ras protein RIC1	1	1	1	1	1	1	1	1	1	1	1	1
B6TIK6	Cluster of Sarcosine oxidase	1	1	1	1	1	1	1	1	1	1	1	1
B8A3D0	Cluster of Uncharacterized protein	1	1	1	1	1	1	1	1	1	1	1	1
B4FW57	Cluster of Uncharacterized protein	1	1	1	1	1	1	1	1	1	1	1	1
B6T379	Cluster of 40S ribosomal protein S15	0.36	1	0.36	1	0.36	1	0.36	1	0.61	1	0.36	1
C5XVJ1	Cluster of Putative uncharacterized protein Sb04g004540	1	1	1	1	1	1	1	1	1	1	1	1
C5XWF4	Cluster of 60S ribosomal protein L6	1	1	1	1	1	1	1	1	1	1	1	1
Q5NKS5	Cluster of Granule-bound starch synthase	1	1	1	1	1	1	1	1	1	1	1	1
B4FUE0	Cluster of GTP-binding protein PTD004	1	1	1	1	1	1	1	1	1	1	1	1
B6T1H0	Cluster of 40S ribosomal protein S6	1	1	1	1	1	1	1	1	1	1	1	1
B8A377	Cluster of Cysteine synthase	1	1	1	1	1	1	1	1	1	1	1	1
K7V7I6	Cluster of Uncharacterized protein	1	1	1	1	1	1	1	1	1	1	1	1
B4FZN6	Cluster of 40S ribosomal protein S7	1	1	1	1	1	1	1	1	1	1	0.36	1
C0PHH5	Cluster of Dihydrolipoyl dehydrogenase	1	1	1	1	1	1	1	1	1	1	1	1
C5WNU9	Cluster of Lipoxygenase	1	1	1	1	1	1	1	1	1	1	1	1
C5XE18	Cluster of 40S ribosomal protein SA	1	1	1	1	1	1	1	1	1	1	1	1
C5YD68	Cluster of Putative uncharacterized protein Sb06g003090	1	1	1	1	1	1	1	1	1	1	1	1
K7UCB5	Cluster of Putative TCP-1/cpn60 chaperonin family protein (Fragment)	1	1	1	1	1	1	1	1	1	1	1	1
K7VCJ9	Cluster of Uncharacterized protein	1	1	1	1	1	1	1	1	1	1	1	1
B4FBY6	Cluster of Uncharacterized protein	1	1	1	1	1	1	1	1	1	1	1	1
C0P5C0	Cluster of Importin subunit alpha	1	1	1	1	1	1	1	1	1	1	1	1
C0PCQ6	Cluster of Uncharacterized protein	1	1	1	1	1	1	1	1	1	1	1	1
C4IYE1	Cluster of Uncharacterized protein	1	1	1	1	1	1	1	1	1	1	1	1
G2XK63	Cluster of Putative uncharacterized protein	1	1	1	1	1	1	1	1	1	1	1	1
P49353	Cluster of Farnesyl pyrophosphate synthase	1	1	1	1	1	1	1	1	1	1	1	1
B6TTP0	Cluster of Histone H3	1	1	1	1	1	1	1	1	1	1	1	1
C5WTM9	Cluster of UDP-glucose 6-dehydrogenase	1	1	1	1	1	1	1	1	1	1	1	1
C5XD91	Cluster of 40S ribosomal protein S3a	1	1	1	1	1	1	1	1	1	1	1	1
K7TY03	Uncharacterized protein	1	1	1	1	1	1	1	1	1	1	1	1
C5YHF8	Cluster of Putative uncharacterized protein Sb07g004290	1	1	1	1	1	1	1	1	1	1	1	1
B6T7J7	Cluster of Serine hydroxymethyltransferase	1	1	1	1	1	1	1	1	1	1	1	1
B6UC34	Cluster of Glutaminyl-tRNA synthetase	1	1	1	1	1	1	1	1	1	1	1	1
C5X8X7	Cluster of Glucose-1-phosphate adenylyltransferase	1	1	1	1	1	1	1	1	1	1	1	1
Q06509	Cluster of Caffeic acid 3-O-methyltransferase	1	1	1	1	1	1	1	1	1	1	1	1
B4FD90	Cluster of 40S ribosomal protein S19	0.36	1	0.36	1	0.69	1	0.36	1	0.36	1	0.36	1
B4FSV6	Cluster of 6-phosphogluconate dehydrogenase, decarboxylating	1	1	1	1	1	1	1	1	1	1	1	1
C5XW73	Cluster of Putative uncharacterized protein Sb04g005040	1	1	1	1	1	1	1	1	1	1	1	1
C5YET5	Cluster of Putative uncharacterized protein Sb06g013930	1	1	1	1	1	1	1	1	1	1	1	1
B4F8K1	Cluster of 60S ribosomal protein L7-2	1	1	1	1	1	1	1	1	1	1	1	1
B6T769	Cluster of 60S ribosomal protein L7a	1	1	1	1	1	1	1	1	1	1	1	1
B6TMW7	Cluster of Transaminase/ transferase isoform 1	1	1	1	1	1	1	1	1	1	1	1	1
C5X4C8	Cluster of Putative uncharacterized protein Sb02g009810	1	1	1	1	1	1	1	1	1	1	1	1
Q8W2B7	Cluster of DIMBOA UDP-glucosyltransferase BX8	0.36	1	0.36	1	0.36	1	0.36	1	0.35	1	0.36	1
B4FB66	Cluster of 40S ribosomal protein S5	1	1	1	1	1	1	1	1	1	1	1	1
B4FWR7	Cluster of 60S ribosomal protein L13	1	1	1	1	1	1	0.36	1	1	1	1	1
B6SKZ9	Cluster of 40S ribosomal protein S12	1	1	1	1	1	1	1	1	1	1	1	1
C4J6K9	Cluster of Rab GDP dissociation inhibitor alpha	1	1	1	1	1	1	1	1	1	1	1	1
C5Y1X4	Cluster of Putative uncharacterized protein Sb05g009350	1	1	1	1	1	1	1	1	1	1	1	1
B4F9G8	Cluster of Pyruvate kinase	1	1	1	1	1	1	1	1	1	1	1	1
B4F9H6	Cluster of Superoxide dismutase	1	1	1	1	1	1	1	1	1	1	1	1
B4FHX3	Cluster of Uncharacterized protein	1	1	1	1	1	1	1	1	1	1	1	1
B4FSN1	Cluster of Uncharacterized protein	1	1	1	1	1	1	1	1	1	1	1	1
B6T8R3	Cluster of 40S ribosomal protein S10	1	1	1	1	1	1	1	1	1	1	1	1
B6TBX3	Cluster of GTP-binding nuclear protein Ran-A1	1	1	1	1	1	1	1	1	1	1	1	1
B6TRR5	Cluster of Formate dehydrogenase 1	1	1	1	1	1	1	1	1	1	1	1	1
C5XM02	Cluster of Eukaryotic translation initiation factor 3 subunit A	1	1	1	1	1	1	1	1	1	1	1	1
B4FBF6	Cluster of Uncharacterized protein	1	1	1	1	1	1	1	1	1	1	1	1
B4FRC9	Cluster of Transaldolase 2	1	1	1	1	1	1	1	1	1	1	1	1
B4FSJ2	Cluster of Elongation factor Tu	1	1	1	1	1	1	1	1	1	1	1	1
B4G286	Cluster of 40S ribosomal protein S18	1	1	1	1	1	1	0.36	1	1	1	1	1
B6SJ18	Cluster of 40S ribosomal protein S13	1	1	1	1	1	1	1	1	1	1	1	1
B6T7B2	Cluster of 40S ribosomal protein S9	1	1	1	1	1	1	1	1	1	1	1	1
C5XR30	Cluster of Putative uncharacterized protein Sb03g028050	1	1	1	1	1	1	1	1	1	1	1	1
C5Y895	Cluster of 60S ribosomal protein L18a	1	1	1	1	1	1	1	1	1	1	1	1
C5Z5Q3	Cluster of Putative uncharacterized protein Sb10g023770	1	1	1	1	1	1	1	1	1	1	1	1
K7TV56	Cluster of Carbonyl reductase 1	1	1	1	1	1	1	1	1	1	1	1	1
B6SJ53	Cluster of Putative uncharacterized protein	1	1	1	1	1	1	1	1	1	1	1	1
B6SJC8	Cluster of 60S ribosomal protein L18	1	1	1	1	1	1	1	1	1	1	1	1
B6SNQ7	Cluster of 40S ribosomal protein S16	1	1	1	1	1	1	1	1	1	1	1	1
C0HIX4	Cluster of Uncharacterized protein	1	1	1	1	1	1	1	1	1	1	1	1
C5WRV5	Cluster of Putative uncharacterized protein Sb01g000380	1	1	1	1	1	1	1	1	1	1	1	1
C5X6H6	Cluster of Putative uncharacterized protein Sb02g044060	1	1	1	1	1	1	1	1	1	1	1	1
C5XVC9	Cluster of Putative uncharacterized protein Sb04g004030	1	1	1	1	1	1	1	1	1	1	1	1
B4FFA7	Cluster of Enoyl-[acyl-carrier-protein] reductase isoform 1	1	1	1	1	1	1	1	1	1	1	1	1
B6T766	Cluster of 60S ribosomal protein L21	1	1	1	1	1	1	1	1	1	1	1	1
B6TG70	Cluster of Mitochondrial-processing peptidase beta subunit	1	1	1	1	1	1	1	1	1	1	1	1
B6TGG7	Cluster of 3-oxoacyl-[acyl-carrier-protein] synthase	1	1	1	1	1	1	1	1	1	1	1	1
B6UCD0	Cluster of T-complex protein 1 subunit gamma	1	1	1	1	1	1	1	1	1	1	1	1
B6UGM2	Cluster of Putative uncharacterized protein	1	1	1	1	1	1	1	1	1	1	1	1
C4J4W3	Cluster of Uncharacterized protein	1	1	1	1	1	1	1	1	1	1	1	1
C5Y9U0	Cluster of Putative uncharacterized protein Sb06g018900	1	1	1	1	1	1	1	1	1	1	1	1
C5YUI9	Cluster of Putative uncharacterized protein Sb09g026810	1	1	1	1	1	1	1	1	1	1	1	1
Q03865	Cluster of Vicilin-like embryo storage protein	1	1	1	1	1	1	1	1	1	1	1	1
Q93WS3	Cluster of Sucrose synthase (Fragment)	1	1	1	1	1	1	1	1	1	1	1	1
B4FL64	Cluster of Ribosomal protein L19	1	1	1	1	1	1	1	1	1	1	1	1
B4FSV5	Cluster of Uncharacterized protein	1	1	1	1	1	1	1	1	1	1	1	1
B6SK03	Cluster of Ubiquitin-conjugating enzyme spm2	1	1	1	1	1	1	1	1	1	1	1	1
B6SL10	Cluster of Fasciclin-like arabinogalactan protein 8	1	1	1	1	1	1	1	1	1	1	1	1
B6SXV4	Cluster of Peroxisomal fatty acid beta-oxidation multifunctional protein	1	1	1	1	1	1	1	1	1	1	1	1
B6TKC8	Cluster of Gibberellin receptor GID1L2	1	1	1	1	1	1	1	1	1	1	1	1
B6TS21	Cluster of Succinyl-CoA ligase beta-chain	1	1	1	1	1	1	1	1	1	1	1	1
B7ZYR6	Cluster of Uncharacterized protein	1	1	1	1	1	1	1	1	1	1	1	1
C4J929	Cluster of Ribosomal protein	1	1	1	1	1	1	1	1	1	1	1	1
C5XXY0	Cluster of Putative uncharacterized protein Sb04g007170	1	1	1	1	1	1	1	1	1	1	1	1
C5XYN1	Cluster of Putative uncharacterized protein Sb04g008500	1	1	1	1	1	1	1	1	1	1	1	1
K7U1S1	Lysine-ketoglutarate reductase/saccharopine dehydrogenase1	1	1	1	1	1	1	1	1	1	1	1	1
K7UDG5	Cluster of Uncharacterized protein	1	1	1	1	1	1	1	1	1	1	1	1
B4G0T5	Putative aminotransferase class III superfamily protein	1	1	1	1	1	1	1	1	1	1	1	1
B4G1D2	Cluster of CBS domain protein	1	1	1	1	1	1	1	1	1	1	1	1
C0P3X9	Cluster of Uncharacterized protein	1	1	1	1	1	1	1	1	1	1	1	1
C0PK05	Cluster of Putative glyoxalase family protein	1	1	1	1	1	1	1	1	1	1	1	1
C5XKV8	Cluster of Putative uncharacterized protein Sb03g035420	1	1	1	1	1	1	1	1	1	1	1	1
K7V9V6	Cluster of Isocitrate dehydrogenase [NADP]	1	1	1	1	1	1	1	1	1	1	1	1
A2SZW8	Cluster of 1-Cys peroxiredoxin PER1	1	1	1	1	1	1	1	1	1	1	1	1
B4FWX5	Cluster of Uncharacterized protein	1	1	1	1	1	1	1	1	1	1	1	1
B6TG85	Cluster of 60S ribosomal protein L13a	1	1	1	1	1	1	1	1	1	1	1	1
B6TXR8	Cluster of Phosphoserine aminotransferase	1	1	1	1	1	1	1	1	1	1	1	1
C5XIY9	Cluster of Dihydrolipoyl dehydrogenase	1	1	1	1	1	1	1	1	1	1	1	1
O80413	Cluster of Mitochondrial phosphate transporter	1	1	1	1	1	1	1	1	1	1	1	1
B4F8V9	Cluster of T-complex protein 1 subunit delta	1	1	1	1	1	1	1	1	1	1	1	1
B4FPA0	Cluster of Uncharacterized protein	1	1	1	1	1	1	1	1	1	1	1	1
B4G249	Cluster of Isocitrate dehydrogenase [NADP]	1	1	1	1	1	1	1	1	1	1	1	1
C0PGQ1	Cluster of Uncharacterized protein	1	1	1	1	1	1	1	1	1	1	1	1
C0PM74	Cluster of Uncharacterized protein	1	1	1	1	1	1	1	1	1	1	1	1
C5YWA7	Cluster of Putative uncharacterized protein Sb09g016470	1	1	1	1	1	1	1	1	1	1	1	1
C5YWF2	Cluster of Glucose-1-phosphate adenylyltransferase	1	1	1	1	1	1	1	1	1	1	1	1
Q94G64	Cluster of T-cytoplasm male sterility restorer factor 2	1	1	1	1	1	1	1	1	1	1	1	1
B4F8P4	Cluster of Anthranilate synthase component I-1	1	1	1	1	1	1	1	1	1	1	1	1
B4FJ27	Cluster of 40S ribosomal protein S24	0.22	1	0.22	1	0.22	1	0.22	1	0.7	1	0.22	1
B6T715	Cluster of Aldehyde dehydrogenase	1	1	1	1	1	1	1	1	1	1	1	1
B6TBW4	Cluster of Proliferation-associated protein 2G4	1	1	1	1	1	1	1	1	1	1	1	1
B6TRW8	Cluster of Dihydrolipoyllysine-residue succinyltransferase component of 2-oxoglutarate dehydrogenase complex	1	1	1	1	1	1	1	1	1	1	1	1
C0HHC3	Cluster of Uncharacterized protein	1	1	1	1	1	1	1	1	1	1	1	1
C0PLN9	Cluster of D-3-phosphoglycerate dehydrogenase	1	1	1	1	1	1	1	1	1	1	1	1
C4JBG7	Cluster of Uncharacterized protein	1	1	1	1	1	1	1	1	1	1	1	1
C5X7Z0	Cluster of Putative uncharacterized protein Sb02g001450	1	1	1	1	1	1	1	1	1	1	1	1
C5XT04	Cluster of Putative uncharacterized protein Sb04g001720	1	1	1	1	1	1	1	1	1	1	1	1
C5YBU9	Cluster of Putative uncharacterized protein Sb06g021850	1	1	1	1	1	1	1	1	1	1	1	1
G5DDC2	Cluster of Aminoaldehyde dehydrogenase 1b	1	1	1	1	1	1	1	1	1	1	1	1
K7UCH1	Cluster of Putative TCP-1/cpn60 chaperonin family protein	1	1	1	1	1	1	1	1	1	1	1	1
K7UCM4	Cluster of Uncharacterized protein	1	1	1	1	1	1	1	1	1	1	1	1
K7UFV4	Cluster of Uncharacterized protein	1	1	1	1	1	1	1	1	1	1	1	1
K7VKI2	Cluster of Uncharacterized protein	1	1	1	1	1	1	1	1	1	1	1	1
O48557	Cluster of 60S ribosomal protein L17	1	1	1	1	1	1	1	1	1	1	1	1
B4G0Z5	Cluster of 60S ribosomal protein L27a-3	1	1	1	1	1	1	1	1	1	1	1	1
C0P451	Cluster of Endochitinase B	1	1	1	1	1	1	1	1	1	1	1	1
C5YHH1	Cluster of Putative uncharacterized protein Sb07g004420	1	1	1	1	1	1	1	1	1	1	1	1
C5Z2J6	Cluster of Catalase	1	1	1	1	1	1	1	1	1	1	1	1
K7TNK3	Uncharacterized protein	1	1	0.36	1	1	1	1	1	1	1	1	1
K7TQJ7	Uncharacterized protein	1	1	1	1	1	1	1	1	1	1	1	1
Q71RX2	Cluster of Isopentenyl pyrophosphate isomerase	1	1	0.36	1	1	1	1	1	1	1	1	1
Q9SWR9	Cluster of Dihydrolipoamide S-acetyltransferase	1	1	1	1	1	1	1	1	1	1	1	1
P25460	Cluster of 40S ribosomal protein S11	1	1	1	1	1	1	1	1	1	1	1	1
Q41764	Cluster of Actin-depolymerizing factor 3	1	1	1	1	1	1	1	1	1	1	1	1
B4F9U9	Uncharacterized protein	1	1	1	1	1	1	1	1	1	1	1	1
B4FAL8	Cluster of Uncharacterized protein	1	1	1	1	1	1	1	1	1	1	1	1
B4FIC0	Cluster of Citrate synthase	1	1	1	1	1	1	1	1	1	1	1	1
B4FT31	Cluster of Uncharacterized protein	1	1	1	1	1	1	1	1	1	1	1	1
B4FT85	Isochorismate synthase 1	1	1	1	1	1	1	1	1	1	1	1	1
B6TDT1	Cluster of 26S protease regulatory subunit 6B	1	1	1	1	1	1	1	1	1	1	1	1
B6THR9	Cluster of 3-isopropylmalate dehydrogenase	1	1	1	1	1	1	1	1	1	1	1	1
B6TJW0	Cluster of Putative uncharacterized protein	1	1	1	1	1	1	1	1	1	1	1	1
B6TYP2	Cluster of Acyl-desaturase	1	1	1	1	1	1	1	1	1	1	1	1
B6UCS5	Cluster of Hydroxyacid oxidase 1	1	1	1	1	1	1	1	1	1	1	1	1
B7ZZM7	Cluster of Uncharacterized protein	1	1	1	1	1	1	1	1	1	1	1	1
C0PB44	Cluster of Transaminase/transferase	1	1	1	1	1	1	1	1	1	1	1	1
C4J4E4	Uncharacterized protein	1	1	1	1	1	1	1	1	1	1	0.36	1
C5X4T4	Cluster of Putative uncharacterized protein Sb02g042050	1	1	1	1	1	1	1	1	1	1	1	1
C5Z0L2	Cluster of Putative uncharacterized protein Sb09g004450	1	1	1	1	1	1	1	1	1	1	1	1
K7TYB0	Cluster of Uncharacterized protein	1	1	1	1	1	1	1	1	1	1	1	1
K7U9W6	Uncharacterized protein	1	1	1	1	1	1	1	1	1	1	1	1
K7V316	Cluster of Uncharacterized protein	1	1	1	1	1	1	1	1	1	1	1	1
O24578	Cluster of Adenylosuccinate synthetase, chloroplastic	1	1	1	1	1	1	1	1	1	1	1	1
Q6XZ79	Cluster of Fructokinase-1	1	1	1	1	1	1	1	1	1	1	1	1
Q7SIC9	Cluster of Transketolase, chloroplastic	1	1	1	1	1	1	1	1	1	1	1	1
Q9ATM8	Cluster of Aquaporin PIP2-2	1	1	1	1	1	1	1	1	1	1	1	1
B4FM15	Cluster of 60S ribosomal protein L28 isoform 1	1	1	1	1	1	1	1	1	1	1	1	1
B4G0S0	Cluster of Uncharacterized protein	1	1	1	1	1	1	1	1	1	1	1	1
B6T451	Cluster of Importin subunit alpha	1	1	1	1	1	1	1	1	1	1	1	1
B6T8M9	Cluster of Mitochondrial prohibitin complex protein 2	1	1	1	1	1	1	1	1	1	1	1	1
B6TH42	Cluster of 60S ribosomal protein L9	1	1	1	1	1	1	1	1	1	1	1	1
C5WU56	Cluster of Lysine--tRNA ligase	1	1	1	1	1	1	1	1	1	1	1	1
C5WZ45	Cluster of Putative uncharacterized protein Sb01g006490	1	1	1	1	1	1	1	1	1	1	1	1
C5X653	Cluster of Putative uncharacterized protein Sb02g030620	1	1	1	1	1	1	1	1	1	1	1	1
C5XCM2	Cluster of Coatomer subunit gamma	1	1	1	1	1	1	1	1	1	1	1	1
Q6RW10	Cluster of Allene oxide synthase	1	1	1	1	1	1	1	1	1	1	1	1
B4FV87	Cluster of Jasmonate-induced protein	1	1	1	1	1	1	1	1	1	1	1	1
B6TLY8	Cluster of Mitochondrial ATP synthase	1	1	1	1	1	1	1	1	1	1	1	1
B6TQ36	Cluster of Pyruvate dehydrogenase E1 component subunit beta	1	1	1	1	1	1	1	1	1	1	1	1
C0HIZ0	Cluster of Uncharacterized protein	1	1	1	1	1	1	1	1	1	1	1	1
C0P4T5	Cluster of Uncharacterized protein	1	1	1	1	1	1	1	1	1	1	1	1
C0P4Z5	Cluster of Uncharacterized protein	1	1	1	1	1	1	1	1	1	1	1	1
C0PFV4	Cluster of Cytokinin inducible protease1	1	1	1	1	1	1	1	1	1	1	1	1
K7UDI4	Cluster of Uncharacterized protein	1	1	1	1	1	1	1	1	1	1	1	1
K7UDW4	Cluster of Uncharacterized protein	1	1	1	1	1	1	1	1	1	1	1	1
K7UQK1	Cluster of Uncharacterized protein	1	1	1	1	1	1	1	1	1	1	1	1
K7UY19	Cluster of Fructose-bisphosphate aldolase	1	1	1	1	1	1	1	1	1	1	1	1
K7VPS6	Cluster of Proteasome subunit alpha type	1	1	1	1	1	1	1	1	1	1	1	1
B4FAG0	Cluster of Uncharacterized protein	1	1	1	1	1	1	1	1	1	1	1	1
B4FM69	Cluster of Putative ribosomal protein S8 family protein	1	1	1	1	1	1	1	1	1	1	1	1
B4G1P1	Cluster of Glutamine synthetase	1	1	1	1	1	1	1	1	1	1	1	1
B6SJ08	Cluster of 60S ribosomal protein L18	1	1	1	1	1	1	1	1	1	1	1	1
B6SVS6	Cluster of Asparaginyl-tRNA synthetase, cytoplasmic 3	1	1	1	1	1	1	1	1	1	1	1	1
B6SZE0	Cluster of Ubiquitin-conjugating enzyme E2-17 kDa	1	1	1	1	1	1	1	1	1	1	1	1
B6T8U0	Cluster of Plasminogen activator inhibitor 1 RNA-binding protein	1	1	1	1	1	1	1	1	1	1	1	1
B8A2Q4	Uncharacterized protein	1	1	1	1	1	1	1	1	1	1	1	1
C0PF32	Cluster of Uncharacterized protein	1	1	1	1	1	1	1	1	1	1	1	1
C5WRE1	Cluster of Eukaryotic translation initiation factor 3 subunit B	1	1	1	1	1	1	1	1	1	1	1	1
C5YJF0	Cluster of Putative uncharacterized protein Sb07g007490	1	1	1	1	1	1	1	1	1	1	1	1
C5Z1B4	Cluster of Putative uncharacterized protein Sb09g025900	1	1	1	1	1	1	1	1	1	1	1	1
C6JS55	Cluster of Putative uncharacterized protein Sb0067s002240	1	1	1	1	1	1	1	1	1	1	1	1
K7TSA0	Cluster of Uncharacterized protein	1	1	1	1	1	1	1	1	1	1	1	1
K7TVZ1	Cluster of 6-phosphogluconate dehydrogenase, decarboxylating	1	1	1	1	1	1	1	1	1	1	1	1
K7W272	Uncharacterized protein	1	1	1	1	1	1	1	1	1	1	1	1
Q43712	Cluster of Calcium-binding protein	1	1	1	1	1	1	1	1	1	1	1	1
B4FA06	Cluster of APx4-Peroxisomal Ascorbate Peroxidase	1	1	1	1	1	1	1	1	1	1	1	1
B4FK84	Cluster of Uncharacterized protein	1	1	0.36	1	1	1	1	1	1	1	1	1
B4FQ44	Tryptophan aminotransferase isoform 1	1	1	1	1	1	1	1	1	1	1	1	1
B6EBQ1	Cluster of Indole-3-acetic acid amido synthetase	1	1	1	1	1	1	1	1	1	1	1	1
B6SPN3	Cluster of 40S ribosomal protein S21	1	1	1	1	1	1	1	1	1	1	1	1
B6T2V7	Cluster of HMG1/2-like protein	1	1	1	1	1	1	1	1	1	1	1	1
B6T6B8	Cluster of 60 ribosomal protein L14	1	1	1	1	1	1	1	1	1	1	1	1
B6TD83	Cluster of Pyruvate dehydrogenase E1 component alpha subunit	1	1	1	1	1	1	1	1	1	1	1	1
B6TJB6	Cluster of Proteasome subunit alpha type	1	1	1	1	1	1	1	1	1	1	1	1
B6TTU5	Cluster of Alliin lyase	1	1	1	1	1	1	1	1	1	1	1	1
B8A0A6	Cluster of Uncharacterized protein	1	1	1	1	1	1	1	1	1	1	1	1
B8A2Y6	Cluster of Uncharacterized protein	1	1	1	1	1	1	1	1	1	1	1	1
C5XFC4	Cluster of Pyruvate kinase	1	1	1	1	1	1	1	1	1	1	1	1
C5YI63	Cluster of Putative uncharacterized protein Sb07g026620	1	1	1	1	1	1	1	1	1	1	1	1
C5YT60	Cluster of Putative uncharacterized protein Sb08g005050	1	1	1	1	1	1	1	1	1	1	1	1
C5YTK4	Cluster of Putative uncharacterized protein Sb08g006370	1	1	1	1	1	1	1	1	1	1	1	1
C5YY06	Cluster of Putative uncharacterized protein Sb09g000540	1	1	1	1	1	1	1	1	1	1	1	1
E9NQE2	Cluster of Malic enzyme	1	1	1	1	1	1	1	1	1	1	1	1
K7UJJ8	Cluster of Uncharacterized protein	1	1	1	1	1	1	1	1	1	1	1	1
K7V364	Cluster of Uncharacterized protein	1	1	1	1	1	1	1	1	1	1	1	1
K7VDT6	Cluster of Uncharacterized protein	1	1	1	1	1	1	1	1	1	1	1	1
B4G072	DIMBOA UDP-glucosyltransferase BX9	1	1	1	1	1	1	1	1	1	1	1	1
B4FCK9	Cluster of 60S ribosomal protein L22-2	1	1	1	1	1	1	0.36	1	0.36	1	1	1
B4FG22	Cluster of 40S ribosomal protein S25-1	1	1	1	1	1	1	0.22	1	1	1	1	1
B4FWU6	Uncharacterized protein	1	1	1	1	1	1	1	1	1	1	1	1
B4G1Z0	Alpha-L-fucosidase 2	1	1	1	1	1	1	1	1	1	1	1	1
B6SP93	Cluster of Histone H1	1	1	1	1	1	1	1	1	1	1	1	1
B6T887	Cluster of Salt tolerance protein	1	1	1	1	1	1	1	1	1	1	1	1
B6T9P4	Cluster of Inositol-3-phosphate synthase	1	1	1	1	1	1	1	1	1	1	1	1
B6TCE9	Cluster of Peptidyl-prolyl cis-trans isomerase	1	1	1	1	1	1	1	1	1	1	1	1
B6TXS9	Cluster of ATP synthase subunit gamma	1	1	1	1	1	1	1	1	1	1	0.36	1
C0P723	Cluster of Uncharacterized protein	1	1	1	1	1	1	1	1	1	1	1	1
C0P972	Cluster of Uncharacterized protein	1	1	1	1	1	1	1	1	1	1	1	1
C0PFM8	Uncharacterized protein	0.36	1	0.36	1	0.36	1	0.36	1	0.37	1	0.36	1
C0PIH9	Cluster of RNA-binding region-containing protein 1	1	1	1	1	1	1	1	1	1	1	1	1
C5WTV8	Cluster of Putative uncharacterized protein Sb01g043930	1	1	1	1	1	1	1	1	1	1	1	1
C5XUD0	Cluster of T-complex protein 1 subunit alpha	1	1	1	1	1	1	1	1	1	1	1	1
C5XZW8	Cluster of Putative uncharacterized protein Sb04g029970	1	1	1	1	1	1	1	1	1	1	1	1
C5XZX0	Cluster of Putative uncharacterized protein Sb04g030000	1	1	1	1	1	1	1	1	1	1	1	1
K7URA3	Cluster of Putative aminotransferase class III superfamily protein	1	1	1	1	1	1	1	1	1	1	1	1
Q9FQ11	Cluster of Sucrose-phosphatase 1	1	1	1	1	1	1	1	1	1	1	1	1
Q9SE94	Cluster of Methylenetetrahydrofolate reductase 1	1	1	1	1	1	1	1	1	1	1	1	1
B4F8B9	Cluster of Uncharacterized protein	1	1	1	1	1	1	1	1	1	1	1	1
B4FBV8	Cluster of Eukaryotic translation initiation factor 3 subunit G	1	1	1	1	1	1	1	1	1	1	1	1
B4FQJ6	Cluster of Uncharacterized protein	1	1	1	1	1	1	1	1	1	1	1	1
B6THR6	Cluster of L-allo-threonine aldolase	1	1	1	1	1	1	1	1	1	1	1	1
B6TII5	Cluster of Pyruvate kinase	1	1	1	1	1	1	1	1	1	1	1	1
B6U2F8	Cluster of Dolichyl-diphosphooligosaccharide--protein glycosyltransferase 67 kDasubunit	1	1	1	1	1	1	1	1	1	1	1	1
B8A161	Cluster of Nucleosome/chromatin assembly factor group A	1	1	1	1	1	1	1	1	1	1	1	1
B8A3M0	Cluster of Glutamine synthetase	1	1	1	1	1	1	1	1	1	1	1	1
C0P820	Cluster of Uncharacterized protein	1	1	1	1	1	1	1	1	1	1	1	1
C0PDB0	Cluster of Uncharacterized protein	1	1	1	1	1	1	1	1	1	1	1	1
C5WV32	Cluster of Putative uncharacterized protein Sb01g003410	1	1	1	1	1	1	1	1	1	1	1	1
C5X2E3	Cluster of Putative uncharacterized protein Sb02g039340	1	1	1	1	1	1	1	1	1	1	1	1
C5X6A0	Cluster of Putative uncharacterized protein Sb02g043440	1	1	1	1	1	1	1	1	1	1	1	1
C5XDA8	Cluster of Putative uncharacterized protein Sb02g006330	1	1	1	1	1	1	1	1	1	1	1	1
C5YA50	Cluster of Putative uncharacterized protein Sb06g032470	1	1	1	1	1	1	1	1	1	1	1	1
C5YVF7	Cluster of Putative uncharacterized protein Sb09g028070	1	1	1	1	1	1	1	1	1	1	1	1
K7TR72	Cluster of Uncharacterized protein	1	1	1	1	1	1	1	1	1	1	1	1
K7UW46	Cluster of Putative tRNA synthetase beta subunit family protein	1	1	1	1	1	1	1	1	1	1	1	1
K7VLW8	Cluster of Putative TCP-1/cpn60 chaperonin family protein	1	1	1	1	1	1	1	1	1	1	1	1
K7WHC8	Cluster of Blue fluorescent1	1	1	1	1	1	1	1	1	1	1	1	1
Q5EUD6	Cluster of Protein disulfide isomerase	1	1	1	1	1	1	1	1	1	1	1	1
A8HNF1	Cluster of Z1A alpha zein protein (Fragment)	1	1	1	1	1	1	1	1	1	1	1	1
B4F8V5	Cluster of Uncharacterized protein	1	1	1	1	1	1	1	1	1	1	1	1
B4FEC3	Cluster of Pyruvate kinase	1	1	1	1	1	1	1	1	1	1	1	1
B6SHF6	Cluster of Mitochondrial-processing peptidase alpha subunit	1	1	1	1	1	1	1	1	1	1	1	1
B6SIX3	Cluster of 40S ribosomal protein S24	1	1	1	1	1	1	1	1	1	1	1	1
B6T177	Cluster of Non-green plastid inner envelope membrane protein	1	1	1	1	1	1	1	1	1	1	1	1
B6TBG8	Cluster of 26S proteasome non-ATPase regulatory subunit 3	1	1	1	1	1	1	1	1	1	1	1	1
B6TNF1	Cluster of Calnexin	1	1	1	1	1	1	1	1	1	1	1	1
B6TRV3	Cluster of Eukaryotic translation initiation factor 3 subunit E	1	1	1	1	1	1	1	1	1	1	1	1
B8A0F1	Cluster of Uncharacterized protein	1	1	1	1	1	1	1	1	1	1	1	1
C0P5E7	Cluster of Uncharacterized protein	1	1	1	1	1	1	1	1	1	1	1	1
C0PDB6	Uncharacterized protein	1	1	1	1	1	1	1	1	1	1	1	1
C5X2H5	Cluster of Putative uncharacterized protein Sb02g039660	1	1	1	1	1	1	1	1	1	1	1	1
C5XAA7	Cluster of Eukaryotic translation initiation factor 3 subunit I	1	1	1	1	1	1	1	1	1	1	1	1
C5YBX0	Cluster of Isocitrate dehydrogenase [NADP]	1	1	1	1	1	1	1	1	1	1	1	1
C5YE84	Cluster of Eukaryotic translation initiation factor 3 subunit H	1	1	1	1	1	1	1	1	1	1	1	1
C5Z9C6	Cluster of Peptidyl-prolyl cis-trans isomerase	1	1	1	1	1	1	1	1	1	1	1	1
K7UR21	Cluster of Uncharacterized protein	1	1	1	1	1	1	1	1	1	1	1	1
K7UV76	Uncharacterized protein	1	1	1	1	1	1	1	1	1	1	1	1
K7UYX0	Cluster of Ubiquitin carboxyl-terminal hydrolase	1	1	1	1	1	1	1	1	1	1	1	1
K7VKX8	Cluster of WD repeat-containing protein RBAP1	1	1	1	1	1	1	1	1	1	1	1	1
K7VUK8	Cluster of Putative ribosomal protein L11 family protein	1	1	1	1	1	1	1	1	1	1	1	1
Q9M588	Cluster of Prohibitin	1	1	1	1	1	1	1	1	1	1	1	1
P49081	Cluster of Malate synthase, glyoxysomal	1	1	1	1	1	1	1	1	1	1	1	1
B4FEE3	Cluster of 60S ribosomal protein L27	1	1	1	1	1	1	1	1	1	1	1	1
B4FKD5	Cluster of Eukaryotic translation initiation factor 6	1	1	1	1	1	1	1	1	1	1	1	1
B6SH90	Cluster of Histone deacetylase 6	1	1	1	1	1	1	1	1	1	1	1	1
B6SI26	Cluster of Thioredoxin	1	1	1	1	1	1	1	1	1	1	1	1
B6SI42	Cluster of Oleosin	1	1	1	1	1	1	1	1	1	1	1	1
B6T4W6	Aminoacylase-1	1	1	1	1	1	1	1	1	1	1	1	1
B6T6H3	Cluster of Pyruvate dehydrogenase E1 component subunit beta	1	1	1	1	1	1	1	1	1	1	1	1
B6T7R3	Cluster of Ufm1-conjugating enzyme 1	0.36	1	0.36	1	0.36	1	0.36	1	0.36	1	0.36	1
B6T7Z2	Cluster of Cytochrome b5	1	1	1	1	1	1	1	1	1	1	1	1
B6TD54	Cluster of ATP-citrate synthase	1	1	1	1	1	1	1	1	1	1	1	1
B6TQB3	Cluster of Ran-binding protein 1	1	1	1	1	1	1	1	1	1	1	1	1
B6UEA6	Cluster of 40S ribosomal protein S28	1	1	1	1	1	1	1	1	1	1	1	1
C0PMJ0	Cluster of Phenylalanine ammonia-lyase	1	1	1	1	1	1	1	1	1	1	1	1
C4J030	Uncharacterized protein	1	1	1	1	1	1	1	1	1	1	1	1
C5WXS7	Cluster of Putative uncharacterized protein Sb01g046570	1	1	1	1	1	1	1	1	1	1	1	1
C5X4Q0	Cluster of Proteasome subunit beta type	1	1	1	1	1	1	1	1	1	1	1	1
C5XBM7	Cluster of Putative uncharacterized protein Sb02g036590	1	1	1	1	1	1	1	1	1	1	1	1
C5YPB6	Cluster of Putative uncharacterized protein Sb08g016970	1	1	1	1	1	1	1	1	1	1	1	1
C5YZJ4	Cluster of S-adenosylmethionine synthase	1	1	1	1	1	1	1	1	1	1	1	1
K7US09	Uncharacterized protein	1	1	1	1	1	1	1	1	1	1	1	1
K7V184	Cluster of Uncharacterized protein	1	1	1	1	1	1	1	1	1	1	1	1
K7V756	Cluster of Uncharacterized protein	1	1	1	1	1	1	1	1	1	1	1	1
K7VAS4	Cluster of Eukaryotic translation initiation factor 3 subunit M	1	1	1	1	1	1	1	1	1	1	1	1
K7VNE0	Cluster of Uncharacterized protein	1	1	1	1	1	1	1	1	1	1	1	1
Q43863	Cluster of Annexin	1	1	1	1	1	1	1	1	1	1	1	1
Q9SPD8	Voltage-dependent anion channel protein 1b	1	1	1	1	1	1	1	1	1	1	1	1
B6TZD1	Methylthioribose-1-phosphate isomerase	1	1	1	1	1	1	1	1	1	1	1	1
B4F9J5	Cluster of Glutamate dehydrogenase	1	1	1	1	1	1	1	1	1	1	1	1
B4FHJ2	Cluster of Uncharacterized protein	1	1	1	1	1	1	1	1	1	1	1	1
B4FQ98	Cluster of NADH-ubiquinone oxidoreductase 51 kDa subunit	1	1	1	1	1	1	1	1	1	1	1	1
B4FST4	Cluster of SKP1-like protein 1A	1	1	1	1	0.36	1	1	1	1	1	0.36	1
B4FYE0	Uncharacterized protein	1	1	1	1	1	1	1	1	1	1	1	1
B4G066	Cluster of Uncharacterized protein	1	1	1	1	1	1	1	1	1	1	1	1
B6SKN3	1,2-dihydroxy-3-keto-5-methylthiopentene dioxygenase	0.36	1	0.36	1	0.36	1	0.98	1	0.36	1	0.36	1
B6T3D4	Methionyl-tRNA synthetase	1	1	1	1	1	1	1	1	0.36	1	1	1
B6T4R0	Cluster of 3,4-dihydroxy-2-butanone kinase	1	1	1	1	1	1	1	1	1	1	1	1
B6TF54	Cluster of Chorismate mutase	1	1	1	1	1	1	1	1	1	1	1	1
B6TKL2	Cluster of DNA repair protein RAD23	1	1	1	1	1	1	1	1	1	1	1	1
B6TNC0	Cluster of Ankyrin repeat domain-containing protein 2	1	1	1	1	1	1	1	1	1	1	1	1
B6TNP4	Cluster of Histone H1	1	1	1	1	1	1	1	1	1	1	1	1
B6TWW1	Cluster of Aspartate-semialdehyde dehydrogenase	1	1	1	1	1	1	1	1	1	1	1	1
C0P3N5	Cluster of Uncharacterized protein	1	1	1	1	1	1	1	1	1	1	1	1
C0P4L3	Cluster of Uncharacterized protein	1	1	1	1	1	1	1	1	1	1	1	1
C0P5R8	Cluster of Uncharacterized protein	1	1	1	1	1	1	1	1	1	1	1	1
C0PIH6	Aldose 1-epimerase	1	1	1	1	1	1	1	1	1	1	1	1
C5WXC7	Cluster of Putative uncharacterized protein Sb01g018400	1	1	1	1	1	1	1	1	1	1	1	1
C5X768	Cluster of Putative uncharacterized protein Sb02g000720	1	1	1	1	1	1	1	1	1	1	1	1
C5XIN6	Cluster of Putative uncharacterized protein Sb03g046730	1	1	1	1	1	1	1	1	1	1	1	1
C5Y1U0	Cluster of Putative uncharacterized protein Sb05g027910	1	1	1	1	1	1	1	1	1	1	1	1
C5YRI0	Cluster of Putative uncharacterized protein Sb08g020840	1	1	1	1	1	1	1	1	1	1	1	1
C5YVE3	Cluster of Putative uncharacterized protein Sb09g027960	1	1	1	1	1	1	1	1	1	1	1	1
K7TUZ0	Cluster of Cytokinin-O-glucosyltransferase 3	1	1	1	1	1	1	1	1	1	1	1	1
K7U2L3	Cluster of Ferritin	1	1	1	1	1	1	1	1	1	1	1	1
K7U9C9	Cluster of Putative DEAD-box ATP-dependent RNA helicase family protein	1	1	1	1	1	1	1	1	1	1	1	1
K7USP8	Cluster of Coatomer subunit beta	1	1	1	1	1	1	1	1	1	1	1	1
K7UVJ7	Cluster of Uncharacterized protein	1	1	1	1	1	1	1	1	1	1	1	1
K7V7U4	Cluster of Eukaryotic translation initiation factor 3 subunit D	1	1	1	1	1	1	1	1	1	1	1	1
K7VF45	Cluster of Uncharacterized protein	1	1	1	1	1	1	1	1	1	1	1	1
K7VM86	Cluster of Uncharacterized protein	1	1	1	1	1	1	1	1	1	1	1	1
Q9SPD7	Cluster of Outer membrane protein porinVoltage-dependent anion channel protein 2	1	1	1	1	1	1	1	1	1	1	1	1
Q9ZPN0	Cluster of Cytochrome b5 reductase	1	1	1	1	1	1	1	1	1	1	1	1
Q9M4U5	Cluster of Histone deacetylase HDT2	1	1	1	1	1	1	1	1	1	1	1	1
B4FCQ5	Cluster of Uncharacterized protein	1	1	1	1	1	1	1	1	1	1	1	1
B4FFR7	Cluster of Uncharacterized protein	1	1	1	1	1	1	1	1	1	1	1	1
B4FG76	Cluster of Uncharacterized protein	1	1	1	1	1	1	1	1	1	1	1	1
B4FJF0	Cluster of Uncharacterized protein	1	1	1	1	1	1	1	1	1	1	1	1
B4FLQ8	Cluster of 26S proteasome non-ATPase regulatory subunit 14	1	1	1	1	1	1	1	1	1	1	1	1
B4FQ29	Cluster of 26S proteasome non-ATPase regulatory subunit 13	1	1	1	1	1	1	1	1	1	1	1	1
B4FQK0	Cluster of Uncharacterized protein	1	1	1	1	1	1	1	1	1	1	1	1
B4FRU4	Cluster of Uncharacterized protein	1	1	1	1	1	1	1	1	1	1	1	1
B4FVK0	Cluster of Arginyl-tRNA synthetase isoform 1	1	1	1	1	1	1	1	1	1	1	1	1
B4FXY5	Cluster of Uncharacterized protein	1	1	1	1	1	1	1	1	1	1	1	1
B4G004	Cluster of Uncharacterized protein	1	1	1	1	1	1	1	1	1	1	1	1
B4G0T3	Cluster of Eukaryotic translation initiation factor 3 subunit D	1	1	1	1	1	1	1	1	1	1	1	1
B6SJJ1	Cluster of 60S ribosomal protein L31	1	1	1	1	1	1	1	1	1	1	1	1
B6SRH9	Cluster of Peroxidase 24	1	1	1	1	1	1	1	1	1	1	1	1
B6SZA5	Cluster of 3-isopropylmalate dehydratase small subunit 2	1	1	1	1	1	1	1	1	1	1	1	1
B6TDD0	Cluster of Polygalacturonase inhibitor 1	1	1	1	1	1	1	1	1	1	1	1	1
B6TKC5	Cluster of Nucleoside diphosphate kinase 4	1	1	1	1	1	1	1	1	1	1	1	1
B6U4D3	Mitochondrial Rho GTPase	1	1	1	1	1	1	1	1	1	1	1	1
B7U627	Cluster of DHN2-like protein	1	1	1	1	1	1	1	1	1	1	1	1
B8A0J4	Cluster of Phospholipase D	1	1	1	1	1	1	1	1	1	1	1	1
B8A305	Cluster of Uncharacterized protein	1	1	1	1	1	1	1	1	1	1	1	1
C0HGZ0	Cluster of Putative argonaute family protein	1	1	1	1	1	1	1	1	1	1	1	1
C0P3D0	Cluster of Uncharacterized protein	1	1	1	1	1	1	1	1	1	1	1	1
C0P4D6	Cluster of Uncharacterized protein	1	1	1	1	1	1	1	1	1	1	1	1
C0PAC2	Cluster of Uncharacterized protein	1	1	1	1	1	1	1	1	1	1	1	1
C0PBR2	Signal recognition particle subunit SRP72	1	1	1	1	1	1	1	1	1	1	1	1
C4J0A6	Cluster of Serine/threonine-protein phosphatase	1	1	1	1	1	1	1	1	1	1	1	1
C4J5B2	Cluster of Uncharacterized protein	1	1	1	1	1	1	1	1	1	1	1	1
C5WQ18	Cluster of Putative uncharacterized protein Sb01g039800	1	1	1	1	1	1	1	1	1	1	1	1
C5X1K7	Cluster of Putative uncharacterized protein Sb01g021890	1	1	1	1	1	1	1	1	1	1	1	1
C5XX51	Cluster of Putative uncharacterized protein Sb04g025090	1	1	1	1	1	1	1	1	1	1	1	1
C5Y9I0	Cluster of Putative uncharacterized protein Sb06g031240	1	1	1	1	1	1	1	1	1	1	1	1
C5YA79	Cluster of Putative uncharacterized protein Sb06g019320	1	1	1	1	1	1	1	1	1	1	1	1
C5YSY8	Cluster of Malate dehydrogenase	1	1	1	1	1	1	1	1	1	1	1	1
C5Z5L8	Cluster of Putative uncharacterized protein Sb10g023460	1	1	1	1	1	1	1	1	1	1	1	1
K7TR93	Cluster of Orange pericarp2	1	1	1	1	1	1	1	1	1	1	1	1
K7V5E8	Cluster of Uncharacterized protein	1	1	1	1	1	1	1	1	1	1	1	1
K7VHR5	Cluster of Uncharacterized protein	1	1	1	1	1	1	1	1	1	1	1	1
K7VLV6	Cluster of Uncharacterized protein	1	1	1	1	1	1	1	1	1	1	1	1
Q7M1Z8	Globulin-2	1	1	1	1	1	1	1	1	1	1	1	1
Q41739	Cluster of Thiamine thiazole synthase 2, chloroplastic	1	1	1	1	1	1	1	1	1	1	1	1
B4FB85	Cluster of Uncharacterized protein	1	1	1	1	1	1	1	1	1	1	1	1
B4FLB0	Cluster of Uncharacterized protein	1	1	1	1	1	1	1	1	1	1	1	1
B4FSJ1	Cluster of Uncharacterized protein	1	1	1	1	1	1	1	1	1	1	1	1
B6SIP4	Cluster of 40S ribosomal protein S26	1	1	1	1	1	1	1	1	1	1	1	1
B6SPZ2	Glyceraldehyde-3-phosphate dehydrogenase, cytosolic	1	1	1	1	1	1	1	1	1	1	1	1
B6SXF5	Cluster of Pathogenesis-related protein 1	1	1	1	1	1	1	1	1	1	1	1	1
B6T2I0	Cluster of 60S ribosomal protein L11-1	1	1	1	1	1	1	1	1	1	1	1	1
B6T7Q7	Serine hydroxymethyltransferase	1	1	1	1	1	1	1	1	1	1	1	1
B6T903	Cluster of Nascent polypeptide-associated complex alpha subunit-like protein	1	1	1	1	1	1	1	1	1	1	1	1
B6TA00	Cluster of L-allo-threonine aldolase	1	1	1	1	1	1	1	1	1	1	1	1
B6TCC9	Dolichyl-diphosphooligosaccharide--protein glycosyltransferase 67 kDasubunit	1	1	1	1	1	1	1	1	1	1	1	1
B6TE57	Cluster of IQ calmodulin-binding motif family protein	1	1	1	1	1	1	1	1	1	1	1	1
B6TZD9	Cluster of Eukaryotic translation initiation factor 4B	1	1	1	1	1	1	1	1	1	1	1	1
B6U4F2	Cluster of Signal recognition particle subunit SRP68	1	1	1	1	1	1	1	1	1	1	1	1
B7ZXM2	Adenylyl cyclase-associated protein	1	1	1	1	1	1	1	1	1	1	1	1
B7ZY87	Cluster of Uncharacterized protein	1	1	1	1	1	1	1	1	1	1	1	1
B7ZZY5	Uncharacterized protein	1	1	1	1	1	1	1	1	1	1	1	1
B8A2X5	Cluster of Pectinesterase	1	1	1	1	1	1	1	1	1	1	1	1
C0HDZ8	Cluster of Uncharacterized protein	1	1	1	1	1	1	1	1	1	1	1	1
C0HFG9	Cluster of Dynamin-2A	1	1	1	1	1	1	1	1	1	1	1	1
C0HHP4	Cluster of Uncharacterized protein	1	1	1	1	1	1	1	1	1	1	1	1
C0P861	Cluster of Uncharacterized protein	1	1	1	1	1	1	1	1	1	1	1	1
C0PF13	Cluster of Uncharacterized protein	1	1	1	1	1	1	1	1	1	1	1	1
C0PL35	Cluster of Glyoxysomal fatty acid beta-oxidation multifunctional protein MFP-a	1	1	1	1	1	1	1	1	1	1	1	1
C4JC33	Uncharacterized protein	1	1	1	1	1	1	1	1	1	1	1	1
C5WT46	Cluster of Putative uncharacterized protein Sb01g014740	1	1	1	1	1	1	1	1	1	1	1	1
C5X2Z4	Cluster of Glucose-6-phosphate isomerase	1	1	1	1	1	1	1	1	1	1	1	1
C5Y9M7	Cluster of Putative uncharacterized protein Sb06g031700	1	1	1	1	1	1	1	1	1	1	1	1
C5YB38	Cluster of Putative uncharacterized protein Sb06g033990	1	1	1	1	1	1	1	1	1	1	1	1
C5YE75	Cluster of Putative uncharacterized protein Sb06g010860	1	1	1	1	1	1	1	1	1	1	1	1
C5YG66	Cluster of Aminomethyltransferase	1	1	1	1	1	1	1	1	1	1	1	1
C5YH49	Cluster of Proteasome subunit beta type	1	1	1	1	1	1	1	1	1	1	1	1
C5YQV9	Cluster of Putative uncharacterized protein Sb08g019790	1	1	1	1	1	1	1	1	1	1	1	1
K7TZZ7	Cluster of Uncharacterized protein	1	1	1	1	1	1	1	1	1	1	1	1
K7UQR5	Cluster of Putative mitochondrial processing peptidase alpha subunit family protein	1	1	1	1	1	1	1	1	1	1	1	1
K7UYT0	Cluster of Omega-6 fatty acid desaturase, endoplasmic reticulum isozyme 2	1	1	1	1	1	1	1	1	1	1	1	1
K7UZN5	Cluster of Putative oxidoreductase, aldo/keto reductase family protein	1	1	1	1	1	1	1	1	1	1	1	1
K7V0P3	Cluster of Uncharacterized protein	1	1	1	1	1	1	1	1	1	1	1	1
K7V673	Cluster of Ferredoxin-sulfite reductase	1	1	1	1	1	1	1	1	1	1	1	1
K7WDQ7	Cluster of Uncharacterized protein	1	1	1	1	1	1	1	1	1	1	1	1
Q5UCF6	Cluster of Ribosomal protein S10p/S20e	1	1	1	1	1	1	1	1	1	1	1	1
Q9M585	Cluster of Stomatin-like protein	1	1	1	1	1	1	1	1	1	1	1	1
P49103	Cluster of Ras-related protein Rab-2-A	1	1	1	1	1	1	1	1	1	1	1	1
A2T1W7	Cluster of Aldose reductase	1	1	1	1	1	1	1	1	1	1	1	1
B4F7V1	2-dehydro-3-deoxyphosphooctonate aldolase	1	1	1	1	1	1	1	1	1	1	1	1
B4F822	Cluster of Proteasome subunit alpha type	1	1	1	1	1	1	1	1	1	1	1	1
B4FCB9	Peroxisomal membrane protein PEX11-1 isoform 1	1	1	1	1	1	1	1	1	1	1	1	1
B4FDB1	Uncharacterized protein	1	1	1	1	1	1	1	1	1	1	1	1
B4FE30	Cluster of Chaperonin	1	1	1	1	1	1	1	1	1	1	1	1
B4FEA4	Cluster of Uncharacterized protein	1	1	1	1	1	1	1	1	1	1	1	1
B4FJT2	Cluster of Uncharacterized protein	1	1	1	1	1	1	1	1	1	1	1	1
B4FL79	Cluster of Uncharacterized protein	1	1	1	1	1	1	1	1	1	1	1	1
B4FMA9	Cluster of Uncharacterized protein	1	1	1	1	1	1	1	1	1	1	1	1
B4FMB3	Cluster of Ribosomal protein L15	1	1	1	1	1	1	1	1	1	1	1	1
B4FN17	Cluster of USP family protein	1	1	1	1	1	1	1	1	1	1	1	1
B4FNK8	Uncharacterized protein	1	1	1	1	1	1	1	1	1	1	1	1
B4FQ58	Cluster of Uncharacterized protein	1	1	1	1	1	1	1	1	1	1	1	1
B4FR99	Uncharacterized protein	1	1	1	1	1	1	1	1	1	1	1	1
B4FVD5	Cluster of Uncharacterized protein	1	1	1	1	1	1	1	1	1	1	1	1
B4G1Z4	Cluster of Uncharacterized protein	1	1	1	1	1	1	1	1	1	1	1	1
B6SIP2	Cluster of Hydrogen-transporting ATP synthase, rotational mechanism	1	1	1	1	1	1	1	1	1	1	1	1
B6SJR7	Cluster of C-1-tetrahydrofolate synthase, cytoplasmic	1	1	1	1	1	1	1	1	1	1	1	1
B6SS48	Outer mitochondrial membrane protein porin	1	1	1	1	1	1	1	1	1	1	1	1
B6ST82	Cluster of Putative uncharacterized protein	1	1	1	1	1	1	1	1	1	1	1	1
B6T1L8	Cluster of 60S ribosomal protein L33-B	1	1	1	1	1	1	1	1	1	1	1	1
B6T2Y5	Cluster of Esterase D	1	1	1	1	1	1	1	1	1	1	1	1
B6T8U5	Cluster of ER6 protein	1	1	1	1	1	1	1	1	1	1	1	1
B6T9H3	Cluster of Asparate aminotransferase	1	1	1	1	1	1	1	1	1	1	1	1
B6T9R4	Cluster of Xylulose kinase	1	1	1	1	1	1	1	1	1	1	1	1
B6TDE0	Cluster of NADP-dependent oxidoreductase P1	1	1	1	1	1	1	1	1	1	1	1	1
B6TEX6	Cluster of Cytochrome b-c1 complex subunit 7	1	1	1	1	1	1	1	1	1	1	1	1
B6TJF0	Cluster of Universal stress protein	1	1	1	1	1	1	1	1	1	1	1	1
B6TPP7	Cluster of Threonine synthase	1	1	1	1	1	1	1	1	1	1	1	1
B6TYX3	Cluster of USP family protein	1	1	1	1	1	1	1	1	1	1	1	1
B6U0W2	Cluster of Beta-galactosidase	1	1	1	1	1	1	1	1	1	1	1	1
B6U6U2	Cluster of Hexose transporter	1	1	1	1	1	1	1	1	1	1	1	1
C0HJ53	Cluster of Uncharacterized protein	1	1	1	1	1	1	1	1	1	1	1	1
C0PDA6	Cluster of Uncharacterized protein	1	1	1	1	1	1	1	1	1	1	1	1
C0PFJ2	Cluster of Uncharacterized protein	1	1	1	1	1	1	1	1	1	1	1	1
C0PG96	Uncharacterized protein	1	1	1	1	1	1	1	1	1	1	1	1
C0PN92	Cluster of Uncharacterized protein	1	1	1	1	1	1	1	1	1	1	1	1
C4J3B1	Pectinesterase	1	1	1	1	1	1	1	1	1	1	1	1
C4J9C0	Cluster of Uncharacterized protein	1	1	1	1	1	1	1	1	1	1	1	1
C5XFP1	Cluster of Putative uncharacterized protein Sb03g009260	1	1	1	1	1	1	1	1	1	1	1	1
C5XG93	Cluster of Putative uncharacterized protein Sb03g043900	1	1	1	1	1	1	1	1	1	1	1	1
C5XJ13	Cluster of Putative uncharacterized protein Sb03g033590	1	1	1	1	1	1	1	1	1	1	1	1
C5XQ74	Cluster of Putative uncharacterized protein Sb03g026970	1	1	1	1	1	1	1	1	1	1	1	1
C5XVB4	Cluster of Putative uncharacterized protein Sb04g003900	1	1	1	1	1	1	1	1	1	1	1	1
C5XXZ7	Cluster of Putative uncharacterized protein Sb04g007330	1	1	1	1	1	1	1	1	1	1	1	1
C5YMD2	Cluster of Putative uncharacterized protein Sb07g001680	1	1	1	1	1	1	1	1	1	1	1	1
C5YP67	Cluster of Putative uncharacterized protein Sb08g016560	1	1	1	1	1	1	1	1	1	1	1	1
C5YWF1	Cluster of Putative uncharacterized protein Sb09g029600	1	1	1	1	1	1	1	1	1	1	1	1
C5YZF7	Cluster of Putative uncharacterized protein Sb09g002470	1	1	1	1	1	1	1	1	1	1	1	1
G9I6E1	Cluster of Acyl activating enzyme	1	1	1	1	1	1	1	1	1	1	1	1
K7TJ84	Cluster of Uncharacterized protein	1	1	1	1	1	1	1	1	1	1	1	1
K7TJH6	Cluster of Putative translation elongation/initiation factor family protein	1	1	1	1	1	1	1	1	1	1	1	1
K7UFJ9	Cluster of Uncharacterized protein	1	1	1	1	1	1	1	1	1	1	1	1
K7UPU2	Uncharacterized protein (Fragment)	1	1	1	1	1	1	1	1	1	1	1	1
K7V1F2	Cluster of Anthocyanidin 3-O-glucosyltransferase	1	1	1	1	1	1	1	1	1	1	1	1
K7V686	Cluster of Eukaryotic translation initiation factor 3 subunit F	1	1	1	1	1	1	1	1	1	1	1	1
K7V763	Cluster of Uncharacterized protein	1	1	1	1	1	1	1	1	1	1	1	1
K7VAA1	Ribonucleoside-diphosphate reductase	1	1	1	1	1	1	1	1	1	1	1	1
K7VD78	Cluster of Putative chaperone clbp family protein	1	1	1	1	1	1	1	1	1	1	1	1
K7VJC3	Cluster of Uncharacterized protein	1	1	1	1	1	1	1	1	1	1	1	1
Q00919	Cluster of 22 kD alpha-zein protein	1	1	1	1	1	1	1	1	1	1	1	1
Q2MJJ9	Cluster of Putative RH2 protein	1	1	1	1	1	1	1	1	1	1	1	1
Q41740	Cluster of 1,4-alpha-glucan branching enzyme	1	1	1	1	1	1	1	1	1	1	1	1
Q41742	Cluster of Su1p (Fragment)	1	1	1	1	1	1	1	1	1	1	1	1
Q84UX6	Cluster of Nucleosome/chromatin assembly factor group A	1	1	1	1	1	1	1	1	1	1	1	1
P46252	Cluster of 60S acidic ribosomal protein P2A	1	1	1	1	1	1	1	1	1	1	1	1
B4F7T1	Cluster of Uncharacterized protein	1	1	1	1	1	1	1	1	1	1	1	1
B4F8G9	Cluster of Uncharacterized protein	1	1	1	1	1	1	1	1	1	1	1	1
B4F9M6	Cluster of Uncharacterized protein	1	1	1	1	1	1	1	1	1	1	1	1
B4FA16	Cluster of Branched-chain-amino-acid aminotransferase	1	1	1	1	1	1	1	1	1	1	1	1
B4FBE5	Cluster of Uncharacterized protein	1	1	1	1	1	1	1	1	1	1	1	1
B4FBF5	Uncharacterized protein	1	1	1	1	1	1	1	1	1	1	1	1
B4FI86	Cluster of Proteasome subunit beta type	1	1	1	1	1	1	1	1	1	1	1	1
B4FN06	Cluster of Programmed cell death protein 5	1	1	1	1	1	1	1	1	1	1	0.36	1
B4FQC9	Cluster of Proline iminopeptidase	1	1	1	1	1	1	1	1	1	1	1	1
B4FQK5	Cluster of Eukaryotic peptide chain release factor subunit 1-1	1	1	1	1	1	1	1	1	1	1	1	1
B4FQL2	Cluster of SEC13-related protein	1	1	1	1	1	1	1	1	1	1	1	1
B4FQV3	Cluster of Uncharacterized protein	1	1	1	1	1	1	1	1	1	1	1	1
B4FR02	Cluster of Uncharacterized protein	1	1	1	1	1	1	1	1	1	1	1	1
B4FR86	Cluster of Uncharacterized protein	1	1	1	1	1	1	1	1	1	1	1	1
B4FTE1	Cluster of Signal peptidase complex subunit 2	1	1	1	1	1	1	1	1	1	1	1	1
B4FTL0	Cluster of Uncharacterized protein	1	1	1	1	1	1	1	1	1	1	1	1
B4FX20	AKIN gamma	1	1	1	1	1	1	1	1	1	1	1	1
B4G0Z7	Uncharacterized protein	1	1	1	1	1	1	1	1	1	1	1	1
B4G1C1	Cluster of Uncharacterized protein	1	1	1	1	1	1	1	1	0.36	1	1	1
B6SGT3	Xylanase inhibitor protein 1	1	1	1	1	1	1	1	1	1	1	1	1
B6SH65	Cluster of Cysteinyl-tRNA synthetase	1	1	1	1	1	1	1	1	1	1	1	1
B6SN55	Cluster of AIR12	1	1	1	1	1	1	1	1	1	1	1	1
B6STQ5	Cluster of Uncharacterized protein	1	1	1	1	1	1	1	1	1	1	1	1
B6SU81	Cluster of Sulfurtransferase	1	1	1	1	1	1	1	1	1	1	1	1
B6SUW2	Cluster of Epoxide hydrolase 2	1	1	1	1	1	1	1	1	1	1	1	1
B6SVI7	Cluster of Transcription factor BTF3	1	1	1	1	1	1	1	1	1	1	1	1
B6SW65	Cluster of Topoisomerase-like protein	1	1	1	1	1	1	1	1	1	1	1	1
B6T1R4	Cluster of Uncharacterized protein	1	1	1	1	1	1	1	1	0.36	1	1	1
B6T6I3	Cluster of Ubiquitin-activating enzyme E1 domain-containing protein 1	1	1	1	1	1	1	1	1	1	1	1	1
B6T6V5	Cluster of Ubiquitin carboxyl-terminal hydrolase	1	1	1	1	1	1	1	1	1	1	1	1
B6TD62	Cluster of Membrane steroid-binding protein 1	1	1	1	1	1	1	1	1	1	1	1	1
B6TGL5	Cluster of Seed maturation protein	1	1	1	1	1	1	1	1	1	1	1	1
B6TL24	Cluster of Glyoxylate reductase	1	1	1	1	1	1	1	1	1	1	1	1
B6TT27	Cluster of Glutamate decarboxylase	1	1	1	1	1	1	1	1	1	1	1	1
B6TY10	Cluster of Dihydroflavonol-4-reductase	1	1	1	1	1	1	1	1	1	1	1	1
B6U0C2	Phenazine biosynthesis protein	1	1	1	1	1	1	1	1	1	1	1	1
B6U0P5	Cluster of Ubiquitin family protein	1	1	1	1	1	1	1	1	1	1	1	1
B6U3A0	Cluster of Glycine-rich RNA-binding protein 7	1	1	1	1	1	1	1	1	1	1	1	1
B6U6S2	Cluster of Acyl-CoA synthetase long-chain family member 3	1	1	1	1	1	1	1	1	1	1	1	1
B6UCR8	Cluster of Proteasome subunit alpha type	1	1	1	1	1	1	1	1	1	1	1	1
B6UCV5	Shikimate biosynthesis protein aroDE	1	1	1	1	1	1	1	1	1	1	1	1
B6UDP0	Cluster of PDIL1-4-Zea mays protein disulfide isomerase	1	1	1	1	1	1	1	1	1	1	1	1
B6UGM1	Cluster of Prolamin PPROL 17	1	1	1	1	1	1	1	1	1	1	1	1
B6UI06	Cluster of Late embryogenesis abundant protein, group 3	1	1	1	1	1	1	1	1	1	1	1	1
B7ZXF6	Cluster of Uncharacterized protein	1	1	1	1	1	1	1	1	1	1	1	1
B7ZY51	Cluster of Uncharacterized protein	1	1	1	1	1	1	1	1	1	1	1	1
B7ZZP2	Cluster of Uncharacterized protein	1	1	1	1	1	1	1	1	1	1	1	1
B8A0Q3	Uncharacterized protein	1	1	1	1	1	1	1	1	1	1	1	1
B8A2I6	Uncharacterized protein	0.36	1	1	1	1	1	0.36	1	1	1	1	1
B8A362	Cluster of Uncharacterized protein	1	1	1	1	1	1	1	1	1	1	1	1
C0P294	Cluster of Uncharacterized protein	1	1	1	1	1	1	1	1	1	1	1	1
C0P7J4	Cluster of Uncharacterized protein	1	1	1	1	1	1	1	1	1	1	1	1
C0P7N5	Cluster of Uncharacterized protein	1	1	1	1	1	1	1	1	1	1	1	1
C0PDX9	Cluster of Uncharacterized protein	1	1	1	1	1	1	1	1	1	1	1	1
C0PHF3	Cluster of Uncharacterized protein	1	1	1	1	1	1	1	1	1	1	1	1
C0PJ26	Cluster of Uncharacterized protein	1	1	1	1	1	1	1	1	1	1	1	1
C0PKD2	Cluster of Uncharacterized protein	1	1	1	1	1	1	1	1	1	1	1	1
C4J594	Cluster of Uncharacterized protein	1	1	1	1	1	1	1	1	1	1	1	1
C4J9S6	Cluster of Uncharacterized protein	1	1	1	1	1	1	1	1	1	1	1	1
C5WQV1	Cluster of Chorismate synthase	1	1	1	1	1	1	1	1	1	1	1	1
C5WS54	Cluster of Putative uncharacterized protein Sb01g014140	1	1	1	1	1	1	1	1	1	1	1	1
C5WW86	Cluster of Putative uncharacterized protein Sb01g017310	1	1	1	1	1	1	1	1	1	1	1	1
C5X5E3	Cluster of Proteasome subunit beta type	1	1	1	1	1	1	1	1	1	1	1	1
C5XJC7	Cluster of Putative uncharacterized protein Sb03g047200	1	1	1	1	1	1	1	1	1	1	1	1
C5XWW2	Cluster of Putative uncharacterized protein Sb04g005550	1	1	1	1	1	1	1	1	1	1	1	1
C5Z7D7	Cluster of Putative uncharacterized protein Sb10g008200	1	1	1	1	1	1	1	1	1	1	1	1
K7UCA4	Uncharacterized protein	1	1	1	1	1	1	1	1	1	1	1	1
K7UF80	Cluster of Uncharacterized protein	1	1	1	1	1	1	1	1	1	1	1	1
K7US98	Cluster of Chloroplast protein synthesis2	1	1	1	1	1	1	1	1	1	1	1	1
K7UX59	Cluster of 3-isopropylmalate dehydrogenase	1	1	1	1	1	1	1	1	1	1	1	1
K7UXJ2	Cluster of Uncharacterized protein	1	1	1	1	1	1	1	1	1	1	1	1
K7VN31	Cluster of Uncharacterized protein	1	1	1	1	1	1	1	1	1	1	1	1
Q49HD8	Cluster of 12-oxo-phytodienoic acid reductase	1	1	1	1	1	1	1	1	1	1	1	1
P23346	Cluster of Superoxide dismutase [Cu-Zn] 4AP	1	1	1	1	1	1	1	1	1	1	1	1
P56330	Cluster of Protein translation factor SUI1 homolog	1	1	1	1	1	1	1	1	1	1	1	1
Q84TC2	Cluster of DIBOA-glucoside dioxygenase BX6	1	1	1	1	1	1	1	1	1	1	1	1
Q9ATL7	Cluster of Aquaporin TIP3-1	1	1	1	1	1	1	1	1	1	1	1	1
A8WES6	ZCN15	1	1	1	1	1	1	1	1	1	1	1	1
B4FBI6	Cluster of Uncharacterized protein	1	1	1	1	1	1	1	1	1	1	1	1
B4FDY6	Cluster of Proteasome subunit alpha type	1	1	1	1	1	1	1	1	1	1	1	1
B4FH75	Dihydrodipicolinate reductase	1	1	1	1	1	1	1	1	1	1	1	1
B4FHM1	Cluster of Uncharacterized protein	1	1	1	1	1	1	1	1	1	1	1	1
B4FHN3	Cluster of Uncharacterized protein	1	1	1	1	1	1	1	1	1	1	1	1
B4FKK9	Cluster of Uncharacterized protein	1	1	1	1	1	1	1	1	1	1	1	1
B4FMA8	SNF2 transcription factor	1	1	1	1	1	1	1	1	1	1	1	1
B4FN73	Cluster of Uncharacterized protein	1	1	1	1	1	1	1	1	1	1	1	1
B4FNN8	Cluster of Uncharacterized protein	1	1	1	1	1	1	1	1	1	1	1	1
B4FQE6	Uncharacterized protein	1	1	1	1	1	1	1	1	1	1	1	1
B4FSC8	Cluster of Uncharacterized protein	1	1	1	1	1	1	1	1	1	1	1	1
B4FTP4	Cluster of Uncharacterized protein	1	1	1	1	1	1	1	1	1	1	1	1
B4FTW4	Uncharacterized protein	1	1	1	1	1	1	1	1	1	1	1	1
B4FUI0	Cluster of Uncharacterized protein	1	1	1	1	1	1	1	1	1	1	1	1
B4FUK2	Cluster of Peptidyl-prolyl cis-trans isomerase	1	1	1	1	1	1	1	1	1	1	1	1
B4FW31	Cluster of Protein phosphatase 2C isoform epsilon	1	1	1	1	1	1	1	1	1	1	1	1
B6SHU5	Fasciclin-like arabinogalactan protein 7	1	1	1	1	1	1	1	1	1	1	1	1
B6SIM7	Cluster of Proteasome subunit beta type	1	1	1	1	1	1	1	1	1	1	1	1
B6SJ37	Cluster of Acylphosphatase	1	1	1	1	1	1	1	1	1	1	1	1
B6SKS2	Cluster of Putative uncharacterized protein	1	1	1	1	1	1	1	1	1	1	1	1
B6SLI2	Cluster of RNA-binding protein 8A	1	1	1	1	1	1	1	1	1	1	1	1
B6SN88	Cluster of AT-rich element binding factor 3	1	1	1	1	1	1	1	1	1	1	1	1
B6STJ0	Cluster of Pleckstrin homology domain containing, family A	1	1	1	1	1	1	1	1	1	1	1	1
B6T1Q3	Cluster of Putative uncharacterized protein	1	1	1	1	1	1	1	1	1	1	1	1
B6T746	Cluster of Vesicle-associated membrane protein 725	1	1	1	1	1	1	1	1	1	1	1	1
B6T7U2	Cluster of Aspartate carbamoyltransferase 1	1	1	1	1	1	1	1	1	1	1	1	1
B6T8F4	Ran-binding protein 1	1	1	1	1	1	1	1	1	1	1	1	1
B6TBF0	Cluster of Dcp1-like decapping family protein	1	1	1	1	1	1	1	1	1	1	1	1
B6TE61	Dihydroflavonol-4-reductase	1	1	1	1	1	1	1	1	0.36	1	1	1
B6TI04	Developmentally-regulated GTP-binding protein 1	1	1	1	1	1	1	1	1	1	1	1	1
B6TLA2	Cluster of Thioredoxin reductase	1	1	1	1	1	1	1	1	1	1	1	1
B6TNJ2	Cluster of ATPase ASNA1 homolog	1	1	1	1	1	1	1	1	1	1	1	1
B6TNK2	Cluster of Uncharacterized protein	1	1	1	1	1	1	1	1	1	1	1	1
B6TQ43	Cluster of Seed maturation protein	1	1	1	1	1	1	1	1	1	1	1	1
B6TR84	Cluster of Glycine-rich RNA-binding protein 7	1	1	1	1	1	1	1	1	1	1	1	1
B6TRK2	Glucan endo-1,3-beta-glucosidase 3	1	1	1	1	1	1	1	1	1	1	0.36	1
B6TW83	Cluster of Glucan endo-1,3-beta-glucosidase 6	1	1	1	1	1	1	1	1	1	1	1	1
B6U4F7	Acylamino-acid-releasing enzyme	1	1	1	1	1	1	1	1	1	1	1	1
B7ZZN4	Cluster of Uncharacterized protein	1	1	1	1	1	1	1	1	1	1	1	1
B8A0D7	Cluster of Uncharacterized protein	1	1	1	1	1	1	1	1	1	1	1	1
C0HEE6	Cluster of Uncharacterized protein	1	1	1	1	1	1	1	1	1	1	1	1
C0HFQ1	Uncharacterized protein	1	1	1	1	1	1	1	1	1	1	1	1
C0HGE9	Cluster of Uncharacterized protein	1	1	1	1	1	1	1	1	1	1	1	1
C0HI97	Uncharacterized protein	1	1	1	1	1	1	1	1	1	1	1	1
C0P3K4	Cluster of Uncharacterized protein	1	1	1	1	1	1	1	1	1	1	1	1
C0P732	Cluster of Uncharacterized protein	1	1	1	1	1	1	1	1	1	1	1	1
C0PAG2	Cluster of Uncharacterized protein	0.36	1	1	1	1	1	1	1	1	1	1	1
C0PEC6	Cluster of Uncharacterized protein	1	1	1	1	1	1	1	1	1	1	1	1
C0PGI4	Cluster of Uncharacterized protein	1	1	1	1	1	1	1	1	1	1	1	1
C0PGU8	Uncharacterized protein	1	1	1	1	1	1	1	1	1	1	1	1
C4J6C7	Cluster of Eukaryotic translation initiation factor 1A	1	1	1	1	1	1	1	1	1	1	1	1
C4J9M7	Cluster of 2-cys peroxiredoxin BAS1	1	1	1	1	1	1	1	1	1	1	1	1
C4JAE0	Cluster of Uncharacterized protein	1	1	1	1	1	1	1	1	1	1	1	1
C5WMI3	Cluster of Putative uncharacterized protein Sb01g037600	1	1	1	1	1	1	1	1	1	1	1	1
C5WW12	Cluster of Putative uncharacterized protein Sb01g003940	1	1	1	1	1	1	1	1	1	1	1	1
C5X8I6	Cluster of Putative uncharacterized protein Sb02g033170	1	1	1	1	1	1	1	1	1	1	1	1
C5XBD4	Cluster of Putative uncharacterized protein Sb02g023480	1	1	1	1	1	1	1	1	1	1	1	1
C5XFV2	Cluster of Putative uncharacterized protein Sb03g009870	1	1	1	1	1	1	1	1	1	1	1	1
C5XHX1	Cluster of Putative uncharacterized protein Sb03g045970	1	1	1	1	1	1	1	1	1	1	1	1
C5XPG8	Cluster of Putative uncharacterized protein Sb03g026350	1	1	1	1	1	1	1	1	1	1	1	1
C5YB46	Cluster of Putative uncharacterized protein Sb06g034050	1	1	1	1	1	1	1	1	1	1	1	1
C5YCK7	Cluster of Putative uncharacterized protein Sb06g023390	1	1	1	1	1	1	1	1	1	1	1	1
C5YH94	Cluster of Methionine aminopeptidase 2	1	1	1	1	1	1	1	1	1	1	1	1
C5YPE5	Cluster of Putative uncharacterized protein Sb08g017220	1	1	1	1	1	1	1	1	1	1	1	1
C5YZN3	Cluster of Putative uncharacterized protein Sb09g003220	1	1	1	1	1	1	1	1	1	1	1	1
C5Z2M6	Cluster of Putative uncharacterized protein Sb10g031180	1	1	1	1	1	1	1	1	1	1	1	1
C6KEM4	Aminoaldehyde dehydrogenase 2	1	1	1	1	1	1	1	1	1	1	1	1
K4N2V3	Cluster of Mutant Yuc1 protein	1	1	1	1	1	1	1	1	1	1	1	1
K7TFK8	Cluster of Uncharacterized protein	1	1	1	1	1	1	1	1	1	1	1	1
K7TSU4	Cluster of Putative O-Glycosyl hydrolase superfamily protein	1	1	1	1	1	1	1	1	1	1	1	1
K7TWJ7	Cluster of Putative nucleolin-like family protein	1	1	1	1	1	1	1	1	1	1	1	1
K7TZG6	Cluster of Uncharacterized protein	1	1	1	1	1	1	1	1	1	1	1	1
K7U084	Uncharacterized protein	1	1	1	1	1	1	1	1	1	1	1	1
K7UB74	Uncharacterized protein (Fragment)	1	1	1	1	1	1	1	1	1	1	1	1
K7UFW8	Uncharacterized protein	1	1	1	1	1	1	1	1	1	1	1	1
K7UMT7	Cluster of Proteasome subunit beta type	1	1	1	1	1	1	1	1	1	1	1	1
K7UPS4	Cluster of Uncharacterized protein	1	1	1	1	1	1	1	1	1	1	1	1
K7V2Z8	Cluster of Uncharacterized protein	1	1	1	1	1	1	1	1	1	1	1	1
K7VBD3	Uncharacterized protein	1	1	1	1	1	1	1	1	1	1	1	1
K7VQR1	Cluster of Uncharacterized protein	1	1	1	1	1	1	1	1	1	1	1	1
K7W0M3	Uncharacterized protein	1	1	1	1	1	1	1	1	1	1	1	1
K7W3D2	Cluster of Uncharacterized protein	1	1	1	1	1	1	1	1	1	1	1	1
K7W637	Cluster of Uncharacterized protein	1	1	1	1	1	1	1	1	1	1	1	1
K7WDG3	Uncharacterized protein	1	1	1	1	1	1	1	1	1	1	1	1
Q5YFA2	Brassinosteroid biosynthesis-like protein	1	1	1	1	1	1	1	1	1	1	1	1
Q7FS90	Cluster of Putative aldose reductase-related protein	1	1	1	1	1	1	1	1	1	1	1	1
B6TB21	Anamorsin homolog	1	1	1	1	1	1	1	1	1	1	1	1
P13867	Cluster of Alpha-amylase/trypsin inhibitor	1	1	1	1	1	1	1	1	1	1	1	1
P15241	Keratin, type II microfibrillar, component 7C	1	1	1	1	1	1	1	1	1	1	1	1
P81009	Defensin-like protein 2	0.36	1	0.36	1	0.36	1	0.36	1	0.46	1	0.36	1
B4F7S2	Jasmonate-induced protein	1	1	1	1	1	1	1	1	1	1	1	1
B4F8U6	Cluster of Uncharacterized protein	1	1	1	1	1	1	1	1	1	1	1	1
B4F945	Cluster of Uncharacterized protein	1	1	1	1	1	1	1	1	1	1	1	1
B4F9N8	Cluster of Uncharacterized protein	1	1	1	1	1	1	1	1	1	1	1	1
B4FAI1	N-acetyl-gamma-glutamyl-phosphate reductase	1	1	1	1	1	1	1	1	1	1	1	1
B4FAV4	Cluster of Argininosuccinate lyase	1	1	1	1	1	1	1	1	1	1	1	1
B4FCA4	Cluster of COP9 signalosome complex subunit 4	1	1	1	1	1	1	1	1	1	1	1	1
B4FEB2	Cluster of Uncharacterized protein	1	1	1	1	1	1	1	1	1	1	1	1
B4FEI6	Cluster of Uncharacterized protein	1	1	1	1	1	1	1	1	1	1	1	1
B4FER1	Cluster of Uncharacterized protein	1	1	1	1	1	1	1	1	1	1	1	1
B4FG65	Uncharacterized protein	1	1	1	1	1	1	1	1	1	1	1	1
B4FGF5	Uncharacterized protein	1	1	1	1	1	1	1	1	1	1	1	1
B4FK47	Uncharacterized protein	1	1	1	1	1	1	1	1	1	1	1	1
B4FL77	Cluster of Rickettsia 17 kDa surface antigen family protein	1	1	1	1	1	1	1	1	1	1	1	1
B4FT80	OB-fold nucleic acid binding domain containing protein	1	1	1	1	1	1	1	1	1	1	1	1
B4FTB5	Cluster of Proteasome subunit beta type	1	1	1	1	1	1	1	1	1	1	1	1
B4FTE5	Uncharacterized protein	1	1	1	1	1	1	1	1	1	1	1	1
B4FTP9	Cluster of Putative HSP20-like chaperone domain family protein	1	1	1	1	1	1	1	1	1	1	1	1
B4FUJ6	Uncharacterized protein	1	1	1	1	1	1	1	1	1	1	1	1
B4FV48	Cluster of Multidomain cystatin	1	1	1	1	1	1	1	1	1	1	1	1
B4FXW5	Uncharacterized protein	1	1	1	1	1	1	1	1	1	1	1	1
B4FYM0	Acetyl-CoA acetyltransferase, cytosolic 2	1	1	1	1	1	1	1	1	1	1	1	1
B4G1B0	Cluster of Remorin	1	1	1	1	1	1	1	1	1	1	1	1
B6SGM5	Cluster of Putative oxidoreductase, aldo/keto reductase family protein	1	1	1	1	1	1	1	1	1	1	1	1
B6SHY0	Cluster of ATOZI1	1	1	1	1	1	1	1	1	1	1	1	1
B6SK06	Cluster of Histone deacetylase 2b	1	1	1	1	1	1	1	1	1	1	1	1
B6SKS5	Cluster of 3-oxoacyl-synthase III	1	1	1	1	1	1	1	1	1	1	1	1
B6SN85	Cluster of H/ACA ribonucleoprotein complex subunit 3-like protein	1	1	1	1	1	1	1	1	1	1	1	1
B6T3E6	Cluster of Putative uncharacterized protein	1	1	1	1	1	1	1	1	1	1	1	1
B6T484	Cluster of MPK4-putative MAPK	1	1	1	1	1	1	1	1	1	1	1	1
B6T5R1	Ran-binding protein 1	0.36	1	1	1	1	1	1	1	1	1	1	1
B6T9W6	Cluster of Charged multivesicular body protein 1b	1	1	1	1	1	1	1	1	1	1	1	1
B6TCK3	NADH-cytochrome b5 reductase-like protein	1	1	1	1	1	1	1	1	1	1	1	1
B6TDH1	Cluster of DAG protein	1	1	1	1	1	1	1	1	1	1	1	1
B6TGB9	Heterogeneous nuclear ribonucleoprotein A3	1	1	1	1	1	1	1	1	1	1	1	1
B6TGN6	Cluster of 3-dehydroquinate synthase	1	1	1	1	1	1	1	1	1	1	1	1
B6TJH0	NEDD8-activating enzyme E1 catalytic subunit	1	1	1	1	1	1	1	1	1	1	1	1
B6TNI6	Cluster of DREPP4 protein	1	1	1	1	1	1	1	1	1	1	1	1
B6TNK0	Uncharacterized protein	1	1	1	1	1	1	1	1	1	1	1	1
B6TPA2	Cluster of Putative uncharacterized protein	1	1	1	1	1	1	1	1	1	1	1	1
B6TQ98	Cluster of Peroxisomal multifunctional enzyme type 2	1	1	1	1	1	1	1	1	1	1	1	1
B6TS19	36.4 kDa proline-rich protein	1	1	1	1	1	1	1	1	1	1	1	1
B6TU39	Cluster of Peroxidase 2	1	1	1	1	1	1	1	1	1	1	1	1
B6TU74	Cluster of Putative uncharacterized protein	1	1	1	1	1	1	1	1	1	1	1	1
B6TXM6	Cluster of 10-deacetylbaccatin III 10-O-acetyltransferase	1	1	1	1	1	1	1	1	1	1	1	1
B6TXZ8	Cluster of Alanine aminotransferase 2	1	1	1	1	1	1	1	1	1	1	1	1
B6TZG5	Fasciclin-like arabinogalactan protein 10	1	1	1	1	1	1	1	1	1	1	1	1
B6U2R1	Ethylene-responsive protein	1	1	1	1	1	1	1	1	1	1	1	1
B6U627	Cluster of Armadillo/beta-catenin-like repeat family protein	1	1	1	1	1	1	1	1	1	1	1	1
B6U7D8	Cluster of Cinnamyl alcohol dehydrogenase	1	1	1	1	1	1	1	1	1	1	1	1
B6U9I3	Cluster of Eukaryotic translation initiation factor 3 subunit J	1	1	1	1	1	1	1	1	1	1	1	1
B6UGS3	Cluster of Oleosin	1	1	1	1	1	1	1	1	1	1	1	1
B6UHB6	Cluster of Histone H1	1	1	1	1	1	1	1	1	1	1	1	1
B7ZXB7	Coatomer subunit gamma	1	1	1	1	1	1	1	1	1	1	1	1
B8A1N1	Cluster of Uncharacterized protein	1	1	1	1	1	1	1	1	1	1	1	1
B8A2L1	Uncharacterized protein	1	1	1	1	1	1	1	1	1	1	1	1
B8A3G9	Cluster of Uncharacterized protein	1	1	1	1	1	1	1	1	1	1	1	1
C0HF65	Cluster of Uncharacterized protein	1	1	1	1	1	1	1	1	1	1	1	1
C0HGH7	Cluster of Uncharacterized protein	1	1	1	1	1	1	1	1	1	1	1	1
C0HGR4	Uncharacterized protein	1	1	1	1	1	1	1	1	1	1	1	1
C0HI51	Uncharacterized protein	1	1	0.36	1	1	1	1	1	1	1	1	1
C0P3M5	Cluster of Uncharacterized protein	1	1	1	1	1	1	1	1	1	1	1	1
C0P4C1	Uncharacterized protein	1	1	1	1	1	1	1	1	1	1	1	1
C0P4P5	Uncharacterized protein	1	1	1	1	1	1	1	1	1	1	1	1
C0P680	Cluster of Uncharacterized protein	1	1	1	1	1	1	1	1	1	1	1	1
C0P6Q4	Cluster of Transcribed sequence 1087 protein	1	1	1	1	1	1	1	1	1	1	1	1
C0PAJ9	Cluster of Uncharacterized protein	1	1	1	1	1	1	1	1	1	1	1	1
C0PAS6	Cluster of Uncharacterized protein	1	1	1	1	1	1	1	1	1	1	1	1
C0PF85	Cluster of Uncharacterized protein	1	1	1	1	1	1	1	1	1	1	1	1
C0PGL4	Uncharacterized protein	1	1	1	1	1	1	1	1	1	1	1	1
C0PH60	Cluster of Uncharacterized protein	1	1	1	1	1	1	1	1	1	1	1	1
C4J6T3	Cluster of Uncharacterized protein	1	1	1	1	1	1	1	1	1	1	1	1
C5WRE6	Cluster of Putative uncharacterized protein Sb01g028560	1	1	1	1	1	1	1	1	1	1	1	1
C5WRM4	Cluster of Putative uncharacterized protein Sb01g041650	1	1	1	1	1	1	1	1	1	1	1	1
C5X0B5	Cluster of Putative uncharacterized protein Sb01g007960	1	1	1	1	1	1	1	1	1	1	1	1
C5XAN5	Cluster of Putative uncharacterized protein Sb02g022890	1	1	1	1	1	1	1	1	1	1	1	1
C5Y9L6	Cluster of Putative uncharacterized protein Sb06g031590	1	1	1	1	1	1	1	1	1	1	1	1
C5YU98	Cluster of Malic enzyme	1	1	1	1	1	1	1	1	1	1	1	1
C5YXG7	Cluster of Putative uncharacterized protein Sb09g019180	1	1	1	1	1	1	1	1	1	1	1	1
D2JSQ1	Cluster of ATP synthase subunit 4	1	1	1	1	1	1	1	1	1	1	1	1
E9JVD4	Cluster of Aldose reductase	1	1	1	1	1	1	1	1	1	1	1	1
F2YI17	Cluster of SSIII	1	1	1	1	1	1	1	1	1	1	1	1
G3K3T2	Cluster of Guanine-nucleotide-exchange protein	1	1	1	1	1	1	1	1	1	1	1	1
K7TIS4	Cluster of Uncharacterized protein	1	1	1	1	1	1	1	1	1	1	1	1
K7TXM3	Stem-specific protein TSJT1	1	1	1	1	1	1	1	1	1	1	1	1
K7U372	Cluster of GrpE protein homolog	1	1	1	1	1	1	1	1	1	1	1	1
K7U9P3	Uncharacterized protein	1	1	1	1	1	1	1	1	1	1	1	1
K7UEH3	Uncharacterized protein	1	1	1	1	1	1	1	1	1	1	1	1
K7UGH3	Cluster of Uncharacterized protein	1	1	1	1	1	1	1	1	1	1	1	1
K7UHE8	Putative translation elongation/initiation factor family protein (Fragment)	1	1	1	1	1	1	1	1	1	1	1	1
K7UTD0	Cluster of Uridine kinase	1	1	1	1	1	1	1	1	1	1	1	1
K7V2S9	Uncharacterized protein	1	1	1	1	1	1	1	1	1	1	1	1
K7V532	Secreted protein	1	1	1	1	1	1	1	1	1	1	1	1
K7V792	Cluster of Uncharacterized protein	1	1	1	1	1	1	1	1	1	1	1	1
K7VB34	Cluster of Uncharacterized protein	1	1	1	1	1	1	1	1	1	1	1	1
K7VC25	Uncharacterized protein	1	1	1	1	1	1	1	1	1	1	1	1
K7VCQ2	Cluster of Uncharacterized protein	1	1	1	1	1	1	1	1	1	1	1	1
K7VHB1	Cluster of Putative RAN GTPase activating family protein	1	1	1	1	1	1	1	1	1	1	1	1
K7VSB1	Cluster of Uncharacterized protein	1	1	1	1	1	1	1	1	1	1	1	1
K7VXF0	Cluster of Uncharacterized protein	1	1	1	1	1	1	1	1	1	1	1	1
O49975	MKK6-putative MAPKK	1	1	1	1	1	1	1	1	1	1	1	1
Q5K097	Cluster of NADH dehydrogenase, subunit 9	1	1	1	1	1	1	1	1	1	1	1	1
Q6RW09	Cluster of Allene oxide cyclase	1	1	1	1	1	1	1	1	1	1	1	1
Q8LK07	Cluster of Histone H1	0.36	1	0.36	1	0.36	1	0.36	1	0.36	1	0.36	1
Q946V8	19kD alpha zein D1	1	1	0.36	1	1	1	1	1	1	1	1	1
Q94F79	Cluster of Nucleosome/chromatin assembly factor A	1	1	1	1	1	1	1	1	1	1	1	1
P78385	Cluster of Keratin, type II cuticular Hb3	1	1	1	1	1	1	1	1	1	1	1	1
Q43266	Cluster of Proliferating cell nuclear antigen	1	1	1	1	1	1	1	1	1	1	1	1
Q84Y01	Inositol-tetrakisphosphate 1-kinase 1	1	1	1	1	1	1	1	1	1	1	1	1
B4F833	Cluster of Diaminopimelate epimerase	1	1	1	1	1	1	1	1	1	1	1	1
B4F881	Cluster of Uncharacterized protein	1	1	1	1	1	1	1	1	1	1	1	1
B4F957	Cluster of Pro-resilin	1	1	1	1	1	1	1	1	1	1	1	1
B4F9E8	Cluster of Uncharacterized protein	1	1	1	1	1	1	1	1	1	1	1	1
B4FBC9	Cluster of Putative patellin family protein	1	1	1	1	1	1	1	1	1	1	1	1
B4FC49	Cluster of Uncharacterized protein	1	1	1	1	1	1	1	1	1	1	1	1
B4FCQ4	Cluster of Cytochrome c oxidase subunit	1	1	1	1	1	1	1	1	1	1	1	1
B4FDG2	Uncharacterized protein	1	1	1	1	1	1	1	1	1	1	1	1
B4FDN9	Cluster of Uncharacterized protein	1	1	1	1	1	1	1	1	1	1	1	1
B4FE15	Cluster of Calcium ion binding protein	1	1	1	1	1	1	1	1	1	1	1	1
B4FEA2	Uncharacterized protein	1	1	1	1	1	1	1	1	1	1	1	1
B4FF47	Cluster of Uncharacterized protein	1	1	1	1	1	1	1	1	1	1	1	1
B4FFI2	Nitrilase-associated protein	1	1	1	1	1	1	1	1	1	1	1	1
B4FHK5	Cluster of NPL4 family	1	1	1	1	1	1	1	1	1	1	1	1
B4FMB1	Cluster of Uncharacterized protein	1	1	1	1	1	1	1	1	1	1	1	1
B4FN58	Cluster of Protein-L-isoaspartate O-methyltransferase	1	1	1	1	1	1	1	1	1	1	1	1
B4FNI0	Cluster of Uncharacterized protein	1	1	1	1	1	1	1	1	1	1	1	1
B4FP70	Cluster of Small nuclear ribonucleoprotein-associated protein	1	1	1	1	1	1	1	1	1	1	1	1
B4FPU2	Cluster of Uncharacterized protein	1	1	1	1	1	1	1	1	1	1	1	1
B4FQA9	Cluster of Uncharacterized protein	1	1	1	1	1	1	1	1	1	1	1	1
B4FR28	Cluster of Uncharacterized protein	1	1	1	1	1	1	1	1	1	1	1	1
B4FRC2	Cluster of Uncharacterized protein	1	1	1	1	1	1	1	1	1	1	1	1
B4FSE0	Cluster of Uncharacterized protein	1	1	1	1	1	1	1	1	1	1	1	1
B4FSP1	Uncharacterized protein	1	1	1	1	1	1	1	1	1	1	1	1
B4FSU4	Uncharacterized protein	1	1	1	1	1	1	1	1	1	1	1	1
B4FSV8	Oligosaccharide transporter	1	1	1	1	1	1	1	1	1	1	1	1
B4FSW8	Cluster of Grx_S17-glutaredoxin subgroup II	1	1	1	1	1	1	1	1	1	1	1	1
B4FT61	Cluster of Uncharacterized protein	1	1	1	1	1	1	1	1	1	1	1	1
B4FTB0	Uncharacterized protein	1	1	1	1	1	1	1	1	1	1	1	1
B4FU01	Cluster of Cystathionine gamma-synthase	1	1	1	1	1	1	1	1	1	1	1	1
B4FY63	Cluster of Annexin	1	1	1	1	1	1	1	1	1	1	1	1
B4FYN0	Mitochondrial import inner membrane translocase subunit Tim13	1	1	1	1	1	1	1	1	1	1	1	1
B4FYQ7	Cluster of Uncharacterized protein	1	1	1	1	1	1	1	1	1	1	1	1
B4FZK6	Cluster of Methionine aminopeptidase	1	1	1	1	1	1	1	1	1	1	1	1
B4FZU9	Cluster of Uncharacterized protein	1	1	1	1	1	1	1	1	1	1	1	1
B4G058	Uncharacterized protein	1	1	1	1	1	1	1	1	1	1	1	1
B4G080	Cluster of Caffeoyl-CoA O-methyltransferase 1	1	1	1	1	1	1	1	1	1	1	1	1
B4G0E0	Glutaryl-CoA dehydrogenase isoform 1	1	1	1	1	1	1	1	1	1	1	1	1
B4G195	Cluster of Aspartate aminotransferase	1	1	1	1	1	1	1	1	1	1	1	1
B4G1Y5	Uncharacterized protein	1	1	1	1	1	1	1	1	1	1	1	1
B4G1Z2	Uncharacterized protein	1	1	1	1	1	1	1	1	1	1	1	1
B4G250	Cluster of Uncharacterized protein	1	1	1	1	1	1	1	1	1	1	1	1
B5AMJ8	Phosphorylase	1	1	1	1	1	1	1	1	1	1	1	1
B6SGN7	Embryonic protein DC-8	1	1	1	1	1	1	1	1	1	1	1	1
B6SID7	Cluster of Late embryogenesis abundant protein, group 3	1	1	1	1	1	1	1	1	1	1	1	1
B6SJK9	Jasmonate-induced protein	1	1	1	1	1	1	1	1	1	1	1	1
B6SP63	Cold shock protein-1	1	1	1	1	1	1	1	1	1	1	1	1
B6SSV3	Cluster of Fasciclin-like arabinogalactan protein 7	1	1	1	1	1	1	1	1	1	1	1	1
B6ST61	Transmembrane 9 superfamily protein member 2	1	1	1	1	1	1	1	1	1	1	1	1
B6SUK1	Cluster of Ligatin	1	1	1	1	1	1	1	1	1	1	1	1
B6SWA1	Dek protein	1	1	1	1	1	1	1	1	1	1	1	1
B6SWV1	Cluster of Glucose-6-phosphate 1-dehydrogenase	1	1	1	1	1	1	1	1	1	1	1	1
B6SWZ4	Cluster of Propionyl-CoA carboxylase beta chain	1	1	1	1	1	1	1	1	1	1	1	1
B6SYD0	60S ribosomal protein L22-2	1	1	1	1	1	1	1	1	1	1	1	1
B6SYF5	Cluster of Peptidyl-prolyl cis-trans isomerase	1	1	1	1	1	1	1	1	1	1	1	1
B6SZD1	Mitochondrial import receptor subunit TOM20	1	1	1	1	1	1	1	1	1	1	1	1
B6T2X9	Cluster of Low molecular weight protein-tyrosine-phosphatase slr0328	1	1	1	1	1	1	1	1	1	1	1	1
B6T346	Cluster of THO complex subunit 4	1	1	1	1	1	1	1	1	1	1	1	1
B6T4T7	Cluster of Cytochrome c	1	1	1	1	1	1	1	1	1	1	1	1
B6T5L0	KH domain containing protein	1	1	1	1	1	1	1	1	1	1	1	1
B6T5S5	RNA binding protein	1	1	1	1	1	1	1	1	1	1	1	1
B6T653	Cluster of NADPH quinone oxidoreductase 1	1	1	1	1	1	1	1	1	1	1	1	1
B6T828	Cluster of Grx_C4-glutaredoxin subgroup I	1	1	1	1	1	1	1	1	1	1	1	1
B6T8D4	Cluster of 1-acyl-sn-glycerol-3-phosphate acyltransferase zeta	1	1	1	1	1	1	1	1	1	1	1	1
B6T9P5	Cluster of Coatomer subunit zeta-1	1	1	1	1	1	1	1	1	1	1	1	1
B6TBD1	Cluster of Eukaryotic translation initiation factor 4E-1	1	1	1	1	1	1	1	1	1	1	1	1
B6TC19	Cluster of Dehydrogenase/reductase SDR family member 2	1	1	1	1	1	1	1	1	1	1	1	1
B6TCA9	Cluster of Diphosphomevalonate decarboxylase	1	1	1	1	1	1	1	1	1	1	1	1
B6TDB7	Cluster of COP9 signalosome complex subunit 3	1	1	1	1	1	1	1	1	1	1	1	1
B6TDE4	Cluster of Serine carboxypeptidase 1	1	1	1	1	1	1	1	1	1	1	1	1
B6TFD8	Cluster of Pantothenate kinase 4	1	1	1	1	1	1	1	1	1	1	1	1
B6TFE4	Cluster of Ribokinase	1	1	1	1	1	1	1	1	1	1	1	1
B6THA2	Cluster of Haloacid dehalogenase-like hydrolase domain-containing protein 1A	1	1	1	1	1	1	1	1	1	1	1	1
B6TI68	Cluster of Nucleic acid binding protein	1	1	1	1	1	1	1	1	1	1	1	1
B6TIV3	Cluster of Putative uncharacterized protein	1	1	1	1	1	1	1	1	1	1	1	1
B6TJ91	Cluster of Splicing factor, arginine/serine-rich 7	1	1	1	1	1	1	1	1	1	1	1	1
B6TK42	Cluster of Syntaxin 72	1	1	1	1	1	1	1	1	1	1	1	1
B6TKH0	Putative serine/threonine protein phosphatase superfamily protein	1	1	1	1	1	1	1	1	1	1	1	1
B6TKU7	Cluster of Sex determination protein tasselseed-2	1	1	1	1	1	1	1	1	1	1	1	1
B6TLL9	Cluster of Signal recognition particle receptor beta subunit	1	1	1	1	1	1	1	1	1	1	1	1
B6TMG9	Cluster of Mitochondrial NADH ubiquinone oxidoreductase 29 kDa subunit	1	1	1	1	1	1	1	1	1	1	1	1
B6TQ02	PDIL5-4-Zea mays protein disulfide isomerase	1	1	1	1	1	1	1	1	1	1	1	1
B6TQY2	Serine/threonine-protein phosphatase 2A activator 2	1	1	1	1	1	1	1	1	1	1	1	1
B6TR63	Cluster of Histidine biosynthesis bifunctional protein hisIE	1	1	1	1	1	1	1	1	1	1	1	1
B6TTI7	Cluster of 26S proteasome non-ATPase regulatory subunit 8	1	1	1	1	1	1	1	1	1	1	1	1
B6TU01	Cluster of Uncharacterized protein	1	1	1	1	1	1	1	1	1	1	1	1
B6TVM7	Cluster of 4-methyl-5-thiazole monophosphate biosynthesis protein	1	1	1	1	1	1	1	1	1	1	1	1
B6TZB7	Arsenical pump-driving ATPase	1	1	1	1	1	1	1	1	1	1	1	1
B6U1Q4	Cluster of COX VIIa-like protein	1	1	1	1	1	1	1	1	1	1	1	1
B6U4I4	Cluster of Microtubule-associated protein MAP65-1a	1	1	1	1	1	1	1	1	1	1	1	1
B6UAU8	Cluster of O-succinylhomoserine sulfhydrylase	1	1	1	1	1	1	1	1	1	1	1	1
B6UDG4	Cluster of Malic enzyme	1	1	1	1	1	1	1	1	1	1	1	1
B6UES0	Cluster of Charged multivesicular body protein 4b	1	1	1	1	1	1	1	1	1	1	1	1
B6UFM0	Cluster of PH domain containing protein	1	1	1	1	1	1	1	1	1	1	1	1
B6UG51	Cluster of Cytochrome b5	1	1	1	1	1	1	1	1	1	1	1	1
B6UGY2	Cluster of MFT2-Corn MFT-like protein	1	1	1	1	1	1	1	1	1	1	1	1
B6UI15	Subtilisin-chymotrypsin inhibitor CI-1B	1	1	1	1	1	1	1	1	1	1	1	1
B8A280	Uncharacterized protein	1	1	1	1	1	1	1	1	1	1	1	1
B8A2G7	Cluster of Uncharacterized protein	1	1	1	1	1	1	1	1	1	1	1	1
C0HDT7	Uncharacterized protein	1	1	1	1	1	1	1	1	1	1	1	1
C0HDU2	Cluster of Uncharacterized protein	1	1	1	1	1	1	1	1	1	1	1	1
C0P3V1	Putative D-mannose binding lectin domain related protein	1	1	1	1	1	1	1	1	1	1	1	1
C0P5F2	Cluster of Uncharacterized protein	1	1	1	1	1	1	1	1	1	1	1	1
C0P8G5	Uncharacterized protein	1	1	1	1	1	1	1	1	1	1	1	1
C0P8L5	Cluster of Uncharacterized protein	1	1	1	1	1	1	1	1	1	1	1	1
C0P9I5	Uncharacterized protein	1	1	1	1	1	1	1	1	1	1	1	1
C0P9Y4	Uncharacterized protein	1	1	1	1	1	1	1	1	1	1	1	1
C0PB60	Cluster of Uncharacterized protein	1	1	1	1	1	1	1	1	1	1	1	1
C0PEX7	Cluster of Uncharacterized protein	1	1	1	1	1	1	1	1	1	1	1	1
C0PFB1	Uncharacterized protein	1	1	1	1	1	1	1	1	1	1	1	1
C0PFQ6	Uncharacterized protein	1	1	1	1	1	1	1	1	1	1	1	1
C0PGF0	Cluster of Uncharacterized protein	1	1	1	1	1	1	1	1	1	1	1	1
C0PH06	Uncharacterized protein	1	1	1	1	1	1	1	1	1	1	1	1
C0PHK1	Cluster of Uncharacterized protein	1	1	1	1	1	1	1	1	1	1	1	1
C0PKL2	Uncharacterized protein	1	1	1	1	1	1	1	1	1	1	1	1
C4J6R6	Cluster of Uncharacterized protein	1	1	1	1	1	1	1	1	1	1	1	1
C4J8V6	Cluster of Uncharacterized protein	1	1	1	1	1	1	1	1	1	1	1	1
C5WMP6	Cluster of Putative uncharacterized protein Sb01g049990	1	1	1	1	1	1	1	1	1	1	1	1
C5WTY4	Cluster of Putative uncharacterized protein Sb01g002180	1	1	1	1	1	1	1	1	1	1	1	1
C5WX30	Cluster of Thioredoxin	1	1	1	1	1	1	1	1	1	1	1	1
C5WXM5	Cluster of Ribosomal protein L37	1	1	1	1	1	1	1	1	1	1	1	1
C5WZC3	Cluster of Putative uncharacterized protein Sb01g019730	1	1	1	1	1	1	1	1	1	1	1	1
C5WZW0	Cluster of Putative uncharacterized protein Sb01g048260	1	1	1	1	1	1	1	1	1	1	1	1
C5X0H7	Cluster of Putative uncharacterized protein Sb01g021020	1	1	1	1	1	1	1	1	1	1	1	1
C5XME6	Cluster of Putative uncharacterized protein Sb03g037040	1	1	1	1	1	1	1	1	1	1	1	1
C5XTI5	Cluster of Putative uncharacterized protein Sb04g034640	1	1	1	1	1	1	1	1	1	1	1	1
C5XUC3	Cluster of Putative uncharacterized protein Sb04g035550	1	1	1	1	1	1	1	1	1	1	1	1
C5XUH6	Cluster of Putative uncharacterized protein Sb04g036030	1	1	1	1	1	1	1	1	1	1	1	1
C5XWT6	Cluster of Putative uncharacterized protein Sb04g038560	1	1	1	1	1	1	1	1	1	1	1	1
C5Y0C0	Cluster of Putative uncharacterized protein Sb04g030600	1	1	1	1	1	1	1	1	1	1	1	1
C5Y1D9	Cluster of Putative uncharacterized protein Sb04g032430	1	1	1	1	1	1	1	1	1	1	1	1
C5Y5P5	Cluster of Putative uncharacterized protein Sb05g004500	1	1	1	1	1	1	1	1	1	1	1	1
C5Y688	Cluster of Aldehyde dehydrogenase	1	1	1	1	1	1	1	1	1	1	1	1
C5YLD1	Cluster of Putative uncharacterized protein Sb07g000320	1	1	1	1	1	1	1	1	1	1	1	1
C5YZI4	Cluster of Putative uncharacterized protein Sb09g002740	1	1	1	1	1	1	1	1	1	1	1	1
C6KE75	Cluster of DNA topoisomerase I	1	1	1	1	1	1	1	1	1	1	1	1
K7TP35	3-oxoacyl-synthase III, mRNA	1	1	1	1	1	1	1	1	1	1	1	1
K7TTR7	Cluster of Uncharacterized protein	1	1	1	1	1	1	1	1	1	1	1	1
K7TVF1	Cluster of Homoserine dehydrogenase	1	1	1	1	1	1	1	1	1	1	1	1
K7U9Y0	Uncharacterized protein	1	1	1	1	1	1	1	1	1	1	1	1
K7UB69	Putative RING zinc finger domain superfamily protein	1	1	1	1	1	1	1	1	1	1	1	1
K7UGK6	Putative ARM repeat-containing protein containing family protein	1	1	1	1	1	1	1	1	1	1	1	1
K7UK29	Cluster of Uncharacterized protein	1	1	1	1	1	1	1	1	1	1	1	1
K7V5D2	Bundle sheath cell specific protein 1	1	1	1	1	1	1	1	1	1	1	1	1
K7VBT8	Cluster of Putative AMP-dependent synthetase and ligase superfamily protein	1	1	1	1	1	1	1	1	1	1	1	1
K7VIW0	Uncharacterized protein	1	1	1	1	1	1	1	1	1	1	1	1
K7VWJ6	Cluster of Uncharacterized protein	1	1	1	1	1	1	1	1	1	1	1	1
K7W544	Cluster of Gibberellin receptor GID1L2	1	1	1	1	1	1	1	1	1	1	1	1
K7W9A6	Uncharacterized protein	1	1	1	1	1	1	1	1	1	1	1	1
O22632	Cluster of Nitrate-induced NOI protein	1	1	1	1	1	1	1	1	1	1	1	1
O22656	Cluster of Putative ubiquitin-conjugating enzyme family	1	1	1	1	1	1	1	1	1	1	1	1
O64409	Cluster of Glutathione reductase (Fragment)	1	1	1	1	1	1	1	1	1	1	1	1
Q0PCF2	Cluster of Deoxymugineic acid synthase1	1	1	1	1	1	1	1	1	1	1	1	1
Q1KK82	NADH dehydrogenase subunit 7	1	1	1	1	1	1	1	1	1	1	1	1
Q4A1J1	Cluster of Putative cystatin (Fragment)	1	1	1	1	1	1	1	1	1	1	1	1
Q4FZ46	Cluster of Cystatin	1	1	1	1	1	1	1	1	1	1	1	1
Q4TZJ2	Cluster of Pyrroline-5-carboxylate reductase	1	1	1	1	1	1	1	1	1	1	1	1
Q6E0J0	Cluster of U1 snRNP	1	1	1	1	1	1	1	1	1	1	1	1
Q6JN54	Cluster of Acc oxidase	1	1	1	1	1	1	1	1	1	1	1	1
Q6Y2W9	Cluster of Atypical receptor-like kinase MARK	1	1	1	1	1	1	1	1	1	1	1	1
Q8LJR0	Cluster of Water-stress protein	1	1	1	1	1	1	1	1	1	1	1	1
Q8S531	Cluster of Cytosolic aldehyde dehydrogenase RF2C	1	1	1	1	1	1	1	1	1	1	1	1
Q8W512	Cluster of HMG-like nucleosome/chromatin assembly factor D	1	1	1	1	1	1	1	1	1	1	1	1
Q8W525	Formate tetrahyrofolate ligase (Fragment)	1	1	1	1	1	1	1	1	1	1	1	1
Q9FQC7	Cluster of Glutathione S-transferase	1	1	1	1	1	1	1	1	1	1	1	1
Q9SBX0	Cluster of Toc34-1 protein	1	1	1	1	1	1	1	1	1	1	1	1
A1Y2B7	Protein SUPPRESSOR OF GENE SILENCING 3 homolog	1	1	1	1	1	1	1	1	1	1	1	1
B4FHF0	Elongation factor Ts, mitochondrial	1	1	1	1	1	1	1	1	1	1	1	1
C6JS30	Cluster of Probable bifunctional methylthioribulose-1-phosphate dehydratase/enolase-phosphatase E1	1	1	1	1	1	1	1	1	1	1	1	1
P00883	Fructose-bisphosphate aldolase A	1	1	1	1	1	1	1	1	1	1	1	1
P31726	Cystatin-1	1	1	1	1	1	1	1	1	1	1	1	1
P49094	Cluster of Asparagine synthetase [glutamine-hydrolyzing]	1	1	1	1	1	1	1	1	1	1	1	1
P52580	Isoflavone reductase homolog IRL	1	1	1	1	1	1	1	1	1	1	1	1
A4GWX8	Inositol phosphate kinase 1A	1	1	1	1	1	1	1	1	1	1	1	1
A4ULE1	Nitrilase 2	1	1	1	1	1	1	1	1	1	1	1	1
A8WES5	Uncharacterized protein	1	1	1	1	1	1	1	1	1	1	1	1
B4F7T8	Cluster of Choline-phosphate cytidylyltransferase B	1	1	1	1	1	1	1	1	1	1	1	1
B4F7Y3	Uncharacterized protein	1	1	1	1	1	1	1	1	1	1	1	1
B4F8E3	Uncharacterized protein	1	1	1	1	1	1	1	1	1	1	1	1
B4F8K5	Cluster of Uncharacterized protein	1	1	1	1	1	1	1	1	1	1	1	1
B4F9D5	Cluster of Uncharacterized protein	1	1	1	1	1	1	1	1	1	1	1	1
B4FB09	Uncharacterized protein	1	1	1	1	1	1	1	1	1	1	1	1
B4FBI4	Cluster of Uncharacterized protein	1	1	1	1	1	1	1	1	1	1	1	1
B4FCX7	Cluster of Uncharacterized protein	1	1	1	1	1	1	1	1	1	1	1	1
B4FD03	Cluster of Uncharacterized protein	1	1	1	1	1	1	1	1	1	1	1	1
B4FDF4	Cluster of Triosephosphate isomerase	1	1	1	1	1	1	1	1	1	1	1	1
B4FEM2	Cluster of Uncharacterized protein	1	1	1	1	1	1	1	1	1	1	1	1
B4FF28	Cluster of Uncharacterized protein	1	1	1	1	1	1	1	1	1	1	1	1
B4FFP2	Glutamate dehydrogenase	1	1	1	1	1	1	1	1	1	1	1	1
B4FFY3	Hydroxymethylglutaryl-CoA lyase	1	1	1	1	1	1	1	1	1	1	1	1
B4FGN1	Uncharacterized protein	1	1	1	1	1	1	1	1	1	1	1	1
B4FGP9	Uncharacterized protein	1	1	1	1	1	1	1	1	1	1	1	1
B4FHB3	Cluster of Polyadenylate-binding protein 2	1	1	1	1	1	1	1	1	1	1	1	1
B4FHG5	Uncharacterized protein	1	1	1	1	1	1	1	1	1	1	1	1
B4FHZ4	Cluster of NADH ubiquinone oxidoreductase B14 subunit	1	1	1	1	0.36	1	1	1	1	1	1	1
B4FK63	Cluster of Spliceosomal protein	1	1	1	1	1	1	1	1	1	1	1	1
B4FKF4	Uncharacterized protein	1	1	1	1	1	1	1	1	1	1	1	1
B4FL35	Cluster of Eukaryotic translation initiation factor 3 subunit K	1	1	1	1	1	1	1	1	1	1	1	1
B4FLN3	Uncharacterized protein	1	1	1	1	1	1	1	1	1	1	1	1
B4FLV1	Uncharacterized protein	1	1	1	1	1	1	1	1	1	1	1	1
B4FM12	Cluster of Esterase isoform 1	1	1	1	1	1	1	1	1	1	1	1	1
B4FM96	Cluster of Uncharacterized protein	1	1	1	1	1	1	1	1	1	1	1	1
B4FN09	Cluster of Uncharacterized protein	1	1	1	1	1	1	1	1	1	1	1	1
B4FNH4	Cluster of Small nuclear ribonucleoprotein Sm D3	1	1	1	1	1	1	1	1	1	1	1	1
B4FNR5	LSM Sm-like protein family member	1	1	1	1	1	1	1	1	1	1	1	1
B4FP46	Cluster of Charged multivesicular body protein 3	1	1	1	1	1	1	1	1	1	1	1	1
B4FPA6	DNA-directed RNA polymerases I, II, and III 17.1 kDa polypeptide	1	1	1	1	1	1	1	1	1	1	1	1
B4FPF5	Uncharacterized protein	1	1	1	1	1	1	1	1	1	1	1	1
B4FQE0	Ribose-phosphate pyrophosphokinase	1	1	1	1	1	1	1	1	1	1	1	1
B4FQZ7	Cluster of Uncharacterized protein	1	1	1	1	1	1	1	1	1	1	1	1
B4FR32	Cluster of NADP-dependent glyceraldehyde-3-phosphate dehydrogenase	1	1	1	1	1	1	1	1	1	1	1	1
B4FR89	Uncharacterized protein	1	1	1	1	1	1	1	1	1	1	1	1
B4FRA6	Uncharacterized protein	1	1	1	1	1	1	1	1	1	1	1	1
B4FRC8	Cluster of Fruit protein PKIWI502	1	1	1	1	1	1	1	1	1	1	1	1
B4FRM0	Cluster of Uncharacterized protein	1	1	1	1	1	1	1	1	1	1	1	1
B4FSC2	Uncharacterized protein	1	1	0.36	1	1	1	1	1	1	1	1	1
B4FSZ8	Beta-ureidopropionase	1	1	1	1	1	1	1	1	1	1	1	1
B4FTM9	Cluster of Uncharacterized protein	1	1	1	1	1	1	1	1	1	1	1	1
B4FTP0	Cluster of Actin-depolymerizing factor 6	1	1	1	1	1	1	1	1	1	1	1	1
B4FUB5	Cluster of Peptidyl-prolyl cis-trans isomerase	1	1	1	1	1	1	1	1	1	1	1	1
B4FUR6	Cluster of Uncharacterized protein	1	1	1	1	1	1	1	1	1	1	1	1
B4FUT3	Cluster of Germin-like protein subfamily 1 member 17	1	1	1	1	1	1	1	1	1	1	1	1
B4FV52	Uncharacterized protein	1	1	1	1	1	1	1	1	1	1	1	1
B4FVG6	Pectinacetylesterase	1	1	1	1	1	1	1	1	1	1	1	1
B4FVS0	Cluster of Serine/threonine-protein phosphatase	1	1	1	1	1	1	1	1	1	1	1	1
B4FVZ9	Cluster of Uncharacterized protein	1	1	1	1	1	1	1	1	1	1	1	1
B4FWX1	Uncharacterized protein	1	1	1	1	1	1	1	1	1	1	1	1
B4FYD3	Cluster of Uncharacterized protein	1	1	1	1	1	1	1	1	1	1	1	1
B4FZE5	Uncharacterized protein	1	1	1	1	1	1	1	1	1	1	1	1
B4G019	Uncharacterized protein	1	1	1	1	1	1	1	1	1	1	1	1
B4G0B0	Lipid binding protein	1	1	1	1	1	1	1	1	1	1	1	1
B4G0U5	Cluster of Glycoside hydrolase, family 28	1	1	1	1	1	1	1	1	1	1	1	1
B4G0V8	Cluster of Uncharacterized protein	1	1	1	1	1	1	1	1	1	1	1	1
B4G134	Glycosyltransferase	1	1	1	1	1	1	1	1	1	1	1	1
B4G1K3	Cluster of Calcyclin-binding protein	1	1	1	1	1	1	1	1	1	1	1	1
B6SGR7	Cluster of Ubiquitin-conjugating enzyme E2-17 kDa	1	1	1	1	1	1	1	1	1	1	1	1
B6SGY5	RNA binding protein	1	1	1	1	1	1	1	1	1	1	1	1
B6SHT0	OB-fold nucleic acid binding domain containing protein	1	1	1	1	1	1	1	1	1	1	1	1
B6SI54	Vacuolar ATP synthase subunit G	1	1	1	1	1	1	1	1	1	1	1	1
B6SI84	Cluster of Syringomycin biosynthesis enzyme	1	1	1	1	1	1	1	1	1	1	1	1
B6SIB6	BolA-like protein	1	1	1	1	1	1	1	1	1	1	1	1
B6SK40	Mitochondrial import receptor subunit TOM20	1	1	1	1	1	1	1	1	1	1	1	1
B6SKU5	Grx_S15.1-glutaredoxin subgroup II	1	1	1	1	1	1	1	1	1	1	1	1
B6SMC1	Thioredoxin	1	1	1	1	1	1	1	1	1	1	1	1
B6SMC7	Cluster of 40S ribosomal protein S29	1	1	1	1	1	1	1	1	1	1	1	1
B6SNL3	Putative uncharacterized protein	1	1	1	1	1	1	1	1	1	1	1	1
B6SNP7	Eyes absent-like protein	1	1	1	1	1	1	1	1	1	1	1	1
B6SNZ1	Chemocyanin	1	1	1	1	1	1	1	1	1	1	1	1
B6SQM0	Major pollen allergen Car b 1 isoforms 1A and 1B	1	1	1	1	1	1	1	1	1	1	1	1
B6SZK9	Cluster of Coatomer subunit epsilon	1	1	1	1	1	1	1	1	1	1	1	1
B6SZZ7	Cluster of Pi starvation-induced protein	1	1	1	1	0.36	1	1	1	1	1	1	1
B6T1J1	PHD finger-like domain-containing protein 5A	1	1	1	1	1	1	1	1	1	1	1	1
B6T1K6	Small nuclear ribonucleoprotein Sm D1	1	1	1	1	1	1	1	1	1	1	1	1
B6T1U4	AP-1 complex subunit sigma-2	1	1	1	1	1	1	1	1	1	1	1	1
B6T2E1	DANA2	1	1	1	1	1	1	1	1	1	1	1	1
B6T2Z1	Cluster of Short-chain dehydrogenase/reductase SDR	1	1	1	1	1	1	1	1	1	1	1	1
B6T3J2	Cluster of Eukaryotic translation initiation factor 2 beta subunit	1	1	1	1	1	1	1	1	1	1	1	1
B6T3S1	Catalytic/ hydrolase	0.36	1	1	1	1	1	1	1	1	1	1	1
B6T4L6	Ubiquitin fusion degradation protein 1	1	1	1	1	1	1	1	1	1	1	1	1
B6T4X5	Cluster of 2-hydroxy-3-oxopropionate reductase	1	1	1	1	1	1	1	1	1	1	1	1
B6T5Z1	Cluster of L-lactate dehydrogenase A	1	1	1	1	1	1	1	1	1	1	1	1
B6T613	Uncharacterized protein	1	1	1	1	1	1	1	1	1	1	1	1
B6T8B9	Cluster of ER6 protein	1	1	1	1	1	1	1	1	1	1	1	1
B6T940	Cluster of VTC2	1	1	1	1	1	1	1	1	1	1	1	1
B6T962	NAD-dependent epimerase/dehydratase	1	1	1	1	1	1	1	1	1	1	1	1
B6TAC1	Cluster of Early fruit mRNA	1	1	1	1	1	1	1	1	1	1	1	1
B6TB61	DNA repair protein RAD23	1	1	1	1	1	1	1	1	1	1	1	1
B6TD33	Cluster of Nucleic acid binding protein	1	1	1	1	1	1	1	1	1	1	1	1
B6TDM3	Cluster of Syntaxin 132	1	1	1	1	1	1	1	1	1	1	1	1
B6TFC5	Putative uncharacterized protein	1	1	1	1	1	1	1	1	1	1	1	1
B6TFY1	Cluster of GPI-anchored protein	1	1	1	1	1	1	1	1	1	1	1	1
B6TFZ9	Cluster of Amino acid selective channel protein	1	1	1	1	1	1	1	1	1	1	1	1
B6TGD3	Cluster of Caffeoyl-CoA O-methyltransferase 1	1	1	1	1	1	1	1	1	1	1	1	1
B6TGM2	Cluster of Adenine phosphoribosyltransferase 2	1	1	1	1	1	1	1	1	1	1	1	1
B6TGS2	Fb27	1	1	1	1	1	1	1	1	1	1	1	1
B6THK8	Cluster of UBA and UBX domain-containing protein	1	1	1	1	1	1	1	1	1	1	1	1
B6THW6	Cluster of Huntingtin interacting protein K	1	1	1	1	1	1	1	1	1	1	1	1
B6THZ2	Cluster of Tumor-related protein	1	1	1	1	1	1	1	1	1	1	1	1
B6TI56	Ribose-5-phosphate isomerase	1	1	1	1	1	1	1	1	1	1	1	1
B6TIJ2	Acetylornithine deacetylase	1	1	1	1	1	1	1	1	1	1	1	1
B6TIQ8	Cluster of ATP/GTP binding protein	1	1	1	1	1	1	1	1	1	1	1	1
B6TJY4	Cluster of Dihydrolipoyllysine-residue acetyltransferase component of pyruvatedehydrogenase complex	1	1	1	1	1	1	1	1	1	1	1	1
B6TK43	Cluster of Pyruvate kinase	1	1	1	1	1	1	1	1	1	1	1	1
B6TK96	Cluster of Homocysteine S-methyltransferase 3	1	1	1	1	1	1	1	1	1	1	1	1
B6TLG0	Cluster of Putative uncharacterized protein	1	1	1	1	1	1	1	1	1	1	1	1
B6TLS0	Cluster of Ubiquitin carboxyl-terminal hydrolase isozyme L3	1	1	1	1	1	1	1	1	1	1	1	1
B6TLU5	Lipid binding protein	1	1	1	1	1	1	1	1	1	1	1	1
B6TLZ0	Erwinia induced protein 1	1	1	1	1	1	1	1	1	1	1	1	1
B6TNB5	Cluster of Glutaryl-CoA dehydrogenase	1	1	1	1	1	1	1	1	1	1	1	1
B6TQ49	Cluster of Mitochondrial import inner membrane translocase subunit TIM14	1	1	1	1	1	1	1	1	1	1	1	1
B6TQC5	Peptidyl-prolyl cis-trans isomerase 1	1	1	1	1	1	1	1	1	1	1	1	1
B6TQW0	Cluster of Serine carboxypeptidase K10B2.2	1	1	1	1	1	1	1	1	1	1	1	1
B6TRL2	Brain acid soluble protein 1	1	1	1	1	1	1	1	1	1	1	1	1
B6TS38	Ribose-5-phosphate isomerase	1	1	1	1	1	1	1	1	1	1	1	1
B6TS72	Cluster of U2 small nuclear ribonucleoprotein A	1	1	1	1	1	1	1	1	1	1	1	1
B6TSP3	Cluster of Putative Zinc finger C-x8-C-x5-C-x3-H type family protein	1	1	1	1	1	1	1	1	1	1	1	1
B6TSW0	Putative uncharacterized protein	1	1	1	1	1	1	1	1	1	1	1	1
B6TXA2	Cluster of RNA-binding protein Luc7-like 2	1	1	1	1	1	1	1	1	1	1	1	1
B6TYV2	Inner envelope membrane protein	1	1	1	1	1	1	1	1	1	1	1	1
B6U1C5	Putative uncharacterized protein	1	1	1	1	1	1	1	1	1	1	1	1
B6U1X2	Cluster of Ferredoxin	1	1	1	1	1	1	1	1	1	1	1	1
B6U242	Uncharacterized protein	1	1	1	1	1	1	1	1	1	1	1	1
B6U4S2	Cluster of Tubulin--tyrosine ligase-like protein 12	1	1	1	1	1	1	1	1	1	1	1	1
B6U6A9	Cluster of Caleosin	1	1	1	1	1	1	1	1	1	1	1	1
B6U6K9	Cluster of Autophagy-related protein 3	1	1	1	1	1	1	1	1	1	1	1	1
B6U832	GTP binding protein	1	1	1	1	1	1	1	1	1	1	1	1
B6U899	Cluster of Histone-lysine N-methyltransferase, H3 lysine-9 specific SUVH1	1	1	1	1	1	1	1	1	1	1	1	1
B6U8P6	Cluster of ABA-responsive protein	1	1	1	1	1	1	1	1	1	1	1	1
B6UBN3	Cluster of CCAAT-HAP3 transcription factor	1	1	1	1	1	1	1	1	1	1	1	1
B6UEY2	Vacuolar processing enzyme, beta-isozyme	1	1	1	1	1	1	1	1	1	1	1	1
B6UGS8	Cluster of Anthranilate synthase component II	1	1	1	1	1	1	1	1	1	1	1	1
B6UHW8	Putative uncharacterized protein	1	1	1	1	1	1	1	1	1	1	1	1
B7ZY34	Uncharacterized protein	1	1	1	1	1	1	1	1	1	1	1	1
B7ZYX0	Uncharacterized protein	1	1	1	1	1	1	1	1	1	1	1	1
B7ZZ71	Cluster of Uncharacterized protein	1	1	1	1	1	1	1	1	1	1	1	1
B7ZZK1	Uncharacterized protein	1	1	1	1	1	1	1	1	1	1	1	1
B8A312	Cluster of Uncharacterized protein	1	1	1	1	1	1	1	1	1	1	1	1
B8A3K0	Cluster of Uncharacterized protein	1	1	1	1	1	1	1	1	1	1	1	1
C0HFV7	Putative apyrase family protein	1	1	1	1	1	1	1	1	1	1	1	1
C0HG68	Cluster of Uncharacterized protein	1	1	1	1	1	1	1	1	1	1	1	1
C0HIV2	Serine hydroxymethyltransferase	1	1	1	1	1	1	1	1	1	1	1	1
C0HJ00	Uncharacterized protein	1	1	1	1	1	1	1	1	1	1	1	1
C0P4U5	Uncharacterized protein	1	1	1	1	1	1	1	1	1	1	1	1
C0P4W8	Cluster of Uncharacterized protein	1	1	1	1	1	1	1	1	1	1	1	1
C0P6X3	Cluster of Uncharacterized protein	1	1	1	1	1	1	1	1	1	1	1	1
C0P7L9	Cluster of Uncharacterized protein	1	1	1	1	1	1	1	1	1	1	1	1
C0P8S9	Uncharacterized protein	1	1	1	1	1	1	1	1	1	1	1	1
C0P9Q0	Uncharacterized protein	1	1	1	1	1	1	1	1	1	1	1	1
C0PAH7	Cluster of Uncharacterized protein	1	1	1	1	1	1	1	1	1	1	1	1
C0PBD5	Cluster of Putative NUDIX hydrolase family protein	1	1	1	1	1	1	1	1	1	1	1	1
C0PD86	Cluster of Uncharacterized protein	1	1	1	1	1	1	1	1	1	1	1	1
C0PDM6	Cluster of Uncharacterized protein	1	1	1	1	1	1	1	1	1	1	1	1
C0PE32	Cluster of Uncharacterized protein	1	1	1	1	1	1	1	1	1	1	1	1
C0PFW3	Uncharacterized protein	1	1	1	1	1	1	1	1	1	1	1	1
C0PG78	Cluster of Uncharacterized protein	1	1	1	1	1	1	1	1	1	1	1	1
C0PGG5	Cluster of Pyruvate kinase	1	1	1	1	1	1	1	1	1	1	1	1
C0PHF1	Cluster of Uncharacterized protein	1	1	1	1	1	1	1	1	1	1	1	1
C0PI96	DNA-directed RNA polymerase	1	1	1	1	1	1	1	1	1	1	1	1
C0PIH1	Cluster of Uncharacterized protein	1	1	1	1	1	1	1	1	1	1	1	1
C0PKD9	Cluster of Uncharacterized protein	1	1	1	1	1	1	1	1	1	1	1	1
C0PKL8	Uncharacterized protein	1	1	1	1	1	1	1	1	1	1	1	1
C0PN00	Uncharacterized protein	1	1	1	1	1	1	1	1	1	1	1	1
C0PNK2	Cluster of Uncharacterized protein	1	1	1	1	1	1	1	1	1	1	1	1
C4IZE8	Cluster of Uncharacterized protein	1	1	1	1	1	1	1	1	1	1	1	1
C4J306	Cluster of Inosine-5'-monophosphate dehydrogenase	1	1	1	1	1	1	1	1	1	1	1	1
C4J411	Cluster of Imidazole glycerol phosphate synthase subunit hisF	1	1	1	1	1	1	1	1	1	1	1	1
C4J489	Cluster of Receptor-like protein kinase	1	1	1	1	1	1	1	1	1	1	1	1
C4J4S9	Cluster of Isocitrate lyase	1	1	1	1	1	1	1	1	1	1	1	1
C4J9R0	Cluster of Uncharacterized protein	1	1	1	1	1	1	1	1	1	1	1	1
C4JA40	Phosphoribosylformylglycinamidine cyclo-ligase	1	1	1	1	1	1	1	1	1	1	1	1
C5WMX8	Cluster of Putative uncharacterized protein Sb01g009860	1	1	1	1	1	1	1	1	1	1	1	1
C5WT49	Cluster of Putative uncharacterized protein Sb01g014770	1	1	1	1	1	1	1	1	1	1	1	1
C5WTX0	Cluster of Putative uncharacterized protein Sb01g002020	1	1	1	1	1	1	1	1	1	1	1	1
C5X0F4	Cluster of Putative uncharacterized protein Sb01g020820	1	1	1	1	1	1	1	1	1	1	1	1
C5X1W0	Cluster of Putative uncharacterized protein Sb01g037170	1	1	1	1	1	1	1	1	1	1	1	1
C5X7S1	Cluster of Putative uncharacterized protein Sb02g032420	1	1	1	1	1	1	1	1	1	1	1	1
C5XGF6	Cluster of Putative uncharacterized protein Sb03g010090	1	1	1	1	1	1	1	1	1	1	1	1
C5XLK5	Cluster of Putative uncharacterized protein Sb03g036030	1	1	1	1	1	1	1	1	1	1	1	1
C5XNN4	Cluster of Putative uncharacterized protein Sb03g025500	1	1	1	1	1	1	1	1	1	1	1	1
C5XNP3	Cluster of Putative uncharacterized protein Sb03g025580	1	1	1	1	1	1	1	1	1	1	1	1
C5XWJ7	Cluster of Putative uncharacterized protein Sb04g024840	1	1	1	1	1	1	1	1	1	1	1	1
C5Y736	Cluster of Putative uncharacterized protein Sb05g006160	1	1	1	1	1	1	1	1	1	1	1	1
C5YBZ6	Cluster of Putative uncharacterized protein Sb06g022280	1	1	1	1	1	1	1	1	1	1	1	1
C5YGL1	Cluster of Thioredoxin	1	1	1	1	1	1	1	1	1	1	1	1
C5YIX6	Cluster of Putative uncharacterized protein Sb07g006330	1	1	1	1	1	1	1	1	1	1	1	1
C5YJF5	Cluster of Putative uncharacterized protein Sb07g007530	1	1	1	1	1	1	1	1	1	1	1	1
C5YL65	Cluster of Putative uncharacterized protein Sb07g021080	1	1	1	1	1	1	1	1	1	1	1	1
C5YLV2	Cluster of Putative uncharacterized protein Sb07g000970	1	1	1	1	1	1	1	1	1	1	1	1
C5YNS5	Cluster of Ubiquitin carboxyl-terminal hydrolase	1	1	1	1	1	1	1	1	1	1	1	1
C5YS29	Cluster of Putative uncharacterized protein Sb08g003330	1	1	1	1	1	1	1	1	1	1	1	1
C5YVA8	Cluster of Putative uncharacterized protein Sb09g008220	1	1	1	1	1	1	1	1	1	1	1	1
C5Z809	Cluster of Signal recognition particle 9 kDa protein	1	1	1	1	1	1	1	1	1	1	1	1
D2JSQ3	ATP synthase subunit 8	1	1	1	1	1	1	1	1	1	1	1	1
E0XCP4	Cluster of Ramosa 1 enhancer locus 2	1	1	1	1	1	1	1	1	1	1	1	1
K7TIN2	Cluster of Glycine cleavage complex P-protein	1	1	1	1	1	1	1	1	1	1	1	1
K7TMU7	Putative polyphenol oxidase family protein	1	1	1	1	1	1	1	1	1	1	1	1
K7TN31	Cluster of Uncharacterized protein	1	1	1	1	1	1	1	1	1	1	1	1
K7TPZ5	Uncharacterized protein	1	1	1	1	1	1	1	1	1	1	1	1
K7TQH6	Cluster of Uncharacterized protein	1	1	1	1	1	1	1	1	1	1	1	1
K7TVQ3	Uncharacterized protein	1	1	1	1	1	1	1	1	1	1	1	1
K7TZN7	Uncharacterized protein	1	1	1	1	1	1	1	1	1	1	1	1
K7U2N2	Cluster of Uncharacterized protein	1	1	1	1	1	1	1	1	1	1	1	1
K7U2R2	Cluster of Uncharacterized protein	1	1	1	1	1	1	1	1	1	1	1	1
K7U3X9	Cluster of Putative bZIP transcription factor superfamily protein	1	1	1	1	1	1	1	1	1	1	1	1
K7U4H8	Uncharacterized protein	1	1	1	1	1	1	1	1	1	1	1	1
K7U6L3	Uncharacterized protein (Fragment)	1	1	1	1	1	1	1	1	1	1	1	1
K7U6R5	Cluster of Uncharacterized protein	1	1	1	1	1	1	1	1	1	1	1	1
K7U7S5	Uncharacterized protein	1	1	1	1	1	1	1	1	1	1	1	1
K7U9T4	Uncharacterized protein	1	1	1	1	1	1	1	1	1	1	1	1
K7UD52	Uncharacterized protein	1	1	1	1	1	1	1	1	1	1	1	1
K7UF32	Cluster of Putative argonaute family protein	1	1	1	1	1	1	1	1	1	1	1	1
K7UFA3	Uncharacterized protein (Fragment)	1	1	1	1	1	1	1	1	1	1	1	1
K7UIS1	Peptidyl-prolyl cis-trans isomerase	1	1	1	1	1	1	1	1	1	1	1	1
K7UPH5	Putative LIM-type zinc finger domain family protein	1	1	1	1	1	1	1	1	1	1	1	1
K7US65	Cluster of Uncharacterized protein	1	1	1	1	1	1	1	1	1	1	1	1
K7USN8	Cluster of Uncharacterized protein	1	1	1	1	1	1	1	1	1	1	1	1
K7USZ5	Uncharacterized protein	1	1	1	1	1	1	1	1	1	1	1	1
K7UTZ0	Cluster of Hexose transporter	1	1	1	1	1	1	1	1	1	1	1	1
K7UWF9	Cluster of Uncharacterized protein	1	1	1	1	1	1	1	1	1	1	1	1
K7UY23	Leucine-rich repeat (LRR) family protein	1	1	1	1	1	1	1	1	1	1	1	1
K7UZ87	Cluster of Density-regulated protein	1	1	1	1	1	1	1	1	1	1	1	1
K7V1E2	Cluster of Splicing factor U2af subunit isoform 1	1	1	1	1	1	1	1	1	1	1	1	1
K7V1T5	Uncharacterized protein	1	1	1	1	1	1	1	1	1	1	1	1
K7V1U2	Uncharacterized protein	1	1	1	1	1	1	1	1	1	1	1	1
K7V687	Cluster of Uncharacterized protein	1	1	1	1	1	1	1	1	1	1	1	1
K7VAM9	Cluster of Putative MAP kinase family protein	1	1	1	1	1	1	1	1	1	1	1	1
K7VAT7	Uncharacterized protein	1	1	1	1	1	1	1	1	1	1	1	1
K7VBA9	Cluster of Uncharacterized protein	1	1	1	1	1	1	1	1	1	1	1	1
K7VBY5	Thioredoxin	1	1	1	1	1	1	1	1	1	1	1	1
K7VDE3	Uncharacterized protein	1	1	1	1	1	1	1	1	1	1	1	1
K7VF00	Cluster of Uncharacterized protein	1	1	1	1	1	1	1	1	1	1	1	1
K7VG53	Uncharacterized protein	1	1	1	1	1	1	1	1	1	1	1	1
K7VGK6	Cluster of Uncharacterized protein	1	1	1	1	1	1	1	1	1	1	1	1
K7VGX5	Putative VHS/GAT domain containing family protein	1	1	1	1	1	1	1	1	1	1	1	1
K7VIL3	Methionine S-methyltransferase	1	1	1	1	1	1	1	1	1	1	1	1
K7VIW2	Cluster of XPA-binding protein 1	1	1	1	1	1	1	1	1	1	1	1	1
K7VLG0	Cluster of Uncharacterized protein	1	1	1	1	1	1	1	1	1	1	1	1
K7VLG7	Cluster of Putative SNF1-related protein kinase family protein	1	1	1	1	1	1	1	1	1	1	1	1
K7VNZ6	Uncharacterized protein	1	1	1	1	1	1	1	1	1	1	1	1
K7VZN2	Cluster of ASF/SF2-like pre-mRNA splicing factor SRP32	1	1	1	1	1	1	1	1	1	1	1	1
K7WBS3	Uncharacterized protein	1	1	1	1	1	1	1	1	1	1	1	1
K7WBY4	Cluster of Uncharacterized protein	1	1	1	1	1	1	1	1	1	1	1	1
O24595	Cluster of Glutathione transferase	1	1	1	1	1	1	1	1	1	1	1	1
Q1PBI2	L-galactose dehydrogenase	1	1	1	1	1	1	1	1	1	1	1	1
Q2F7H7	Cluster of Coproporphyrinogen III oxidase	1	1	1	1	1	1	1	1	1	1	1	1
O23887	Cluster of Indole-3-acetaldehyde oxidase	1	1	1	1	1	1	1	1	1	1	1	1
P23225	Ferredoxin-dependent glutamate synthase, chloroplastic	1	1	1	1	1	1	1	1	1	1	1	1
P35527	Keratin, type I cytoskeletal 9	1	1	1	1	1	1	1	1	1	1	1	1
P49080	Bifunctional aspartokinase/homoserine dehydrogenase 2, chloroplastic	1	1	1	1	1	1	1	1	1	1	1	1
P49727	Cluster of Cytochrome b-c1 complex subunit Rieske, mitochondrial	1	1	1	1	1	1	1	1	1	1	1	1
P56521	Cluster of Probable histone deacetylase 19	1	1	1	1	1	1	1	1	1	1	1	1
P93648	Lon protease homolog, mitochondrial	1	1	1	1	1	1	1	1	1	1	1	1
A7LHM3	BADH-like protein	1	1	1	1	1	1	1	1	1	1	1	1
B2XWS4	Isopentenyl transferase IPT2	1	1	1	1	1	1	1	1	1	1	1	1
B3WFQ7	Cluster of Defensin	1	1	1	1	1	1	1	1	1	1	1	1
B4F867	Cluster of Uncharacterized protein	1	1	1	1	1	1	1	1	1	1	1	1
B4F899	Cluster of Uncharacterized protein	1	1	1	1	1	1	1	1	1	1	1	1
B4F8D4	Cluster of Dihydrodipicolinate synthase	1	1	1	1	1	1	1	1	1	1	1	1
B4F8H6	Cluster of Microsomal signal peptidase subunit	1	1	1	1	1	1	1	1	1	1	1	1
B4F9X6	Uncharacterized protein	1	1	1	1	1	1	1	1	1	1	1	1
B4FAS1	Uncharacterized protein	1	1	1	1	1	1	1	1	1	1	1	1
B4FAY8	Cluster of Negatively light-regulated protein	1	1	1	1	1	1	1	1	1	1	1	1
B4FAZ6	Cluster of Adaptin ear-binding coat-associated protein 2	1	1	1	1	1	1	1	1	1	1	1	1
B4FBF0	Uncharacterized protein	1	1	1	1	1	1	1	1	1	1	1	1
B4FBG7	Cluster of Uncharacterized protein	1	1	1	1	1	1	1	1	1	1	1	1
B4FBK7	Retrotransposon protein	1	1	1	1	1	1	1	1	1	1	1	1
B4FBL3	Uncharacterized protein	1	1	1	1	1	1	1	1	1	1	1	1
B4FBV7	Cluster of 6,7-dimethyl-8-ribityllumazine synthase	1	1	1	1	1	1	1	1	1	1	1	1
B4FBW4	Putative ubiquitin-conjugating enzyme family	1	1	1	1	1	1	1	1	1	1	1	1
B4FD80	Uncharacterized protein	1	1	1	1	1	1	1	1	1	1	1	1
B4FDK0	Uncharacterized protein	1	1	1	1	1	1	1	1	1	1	1	1
B4FDL3	Uncharacterized protein	1	1	1	1	1	1	1	1	1	1	1	1
B4FE53	Cluster of Uncharacterized protein	1	1	1	1	1	1	1	1	1	1	1	1
B4FEI9	Uncharacterized protein	1	1	1	1	1	1	1	1	1	1	1	1
B4FF68	THO complex subunit 4	1	1	1	1	1	1	1	1	1	1	1	1
B4FHI8	Cluster of Uncharacterized protein	1	1	1	1	1	1	1	1	1	1	1	1
B4FIL5	Uncharacterized protein	1	1	1	1	1	1	1	1	1	1	1	1
B4FIY7	Cluster of Putative ubiquitin-conjugating enzyme family isoform 1	1	1	1	1	1	1	1	1	1	1	1	1
B4FJ31	Small nuclear ribonucleoprotein F	1	1	1	1	1	1	1	1	1	1	1	1
B4FJY6	Cluster of Uncharacterized protein	1	1	1	1	1	1	1	1	1	1	1	1
B4FK58	Signal recognition particle 19 kDa protein	1	1	1	1	1	1	1	1	1	1	1	1
B4FK69	Acyl carrier protein	1	1	1	1	1	1	1	1	1	1	1	1
B4FKM4	Protein mago nashi	1	1	1	1	1	1	1	1	1	1	1	1
B4FKX6	Retinol dehydrogenase 14	1	1	1	1	1	1	1	1	1	1	1	1
B4FL42	Cluster of Uncharacterized protein	1	1	1	1	1	1	1	1	1	1	1	1
B4FLP7	Uncharacterized protein	1	1	1	1	1	1	1	1	1	1	1	1
B4FMD6	Cluster of Uncharacterized protein	1	1	1	1	1	1	1	1	1	1	1	1
B4FMP6	Cluster of Putative oxidoreductase, aldo/keto reductase family protein	1	1	1	1	1	1	1	1	1	1	1	1
B4FNB4	Uncharacterized protein	1	1	1	1	1	1	1	1	1	1	1	1
B4FNG5	Uncharacterized protein	1	1	1	1	1	1	1	1	1	1	1	1
B4FNL7	Cluster of MAP3K-like protein kinase	1	1	1	1	1	1	1	1	1	1	1	1
B4FPM2	Cluster of Aldose 1-epimerase	1	1	1	1	1	1	1	1	1	1	1	1
B4FPX0	Cluster of 26S proteasome non-ATPase regulatory subunit 9	1	1	1	1	1	1	1	1	1	1	1	1
B4FQ12	Splicing factor 3B subunit 5	1	1	1	1	1	1	1	1	1	1	1	1
B4FQ73	Cluster of Uncharacterized protein	1	1	1	1	1	1	1	1	1	1	1	1
B4FQI3	Cluster of NADH-ubiquinone oxidoreductase B16.6 subunit	1	1	1	1	1	1	1	1	1	1	1	1
B4FQU2	Cluster of Uncharacterized protein	1	1	1	1	1	1	1	1	1	1	1	1
B4FRD4	Cluster of Grx_S12-glutaredoxin subgroup I	1	1	1	1	1	1	1	1	1	1	1	1
B4FRR1	Uncharacterized protein	1	1	1	1	1	1	1	1	1	1	1	1
B4FRS6	Cluster of Uncharacterized protein	1	1	1	1	1	1	1	1	1	1	1	1
B4FT34	Uncharacterized protein	1	1	1	1	1	1	1	1	1	1	1	1
B4FT69	Uncharacterized protein	1	1	1	1	1	1	1	1	1	1	1	1
B4FTF8	Cluster of Glutathione S-transferase	1	1	1	1	1	1	1	1	1	1	1	1
B4FTG2	Cluster of 3-methyl-2-oxobutanoate hydroxymethyltransferase	1	1	1	1	1	1	1	1	1	1	1	1
B4FTP3	Cluster of Uncharacterized protein	1	1	1	1	1	1	1	1	1	1	1	1
B4FTT2	Cluster of Uncharacterized protein	1	1	1	1	1	1	1	1	1	1	1	1
B4FU56	Cysteine proteinase RD21a	1	1	1	1	1	1	1	1	1	1	1	1
B4FU92	Uncharacterized protein	1	1	1	1	1	1	1	1	1	1	1	1
B4FUK9	COP9 signalosome complex subunit 5b	1	1	1	1	1	1	1	1	1	1	1	1
B4FUW7	Cluster of Uncharacterized protein	1	1	1	1	1	1	1	1	1	1	1	1
B4FV79	Cluster of Suppressor/enhancer of lin-12 protein 9	1	1	1	1	1	1	1	1	1	1	1	1
B4FVC7	Cluster of Uncharacterized protein	1	1	1	1	1	1	1	1	1	1	1	1
B4FW76	Division protein	1	1	1	1	1	1	1	1	1	1	1	1
B4FWI2	RNA polymerase II transcription factor/ transcription initiation factor	1	1	1	1	1	1	1	1	1	1	1	1
B4FWJ7	Uncharacterized protein	1	1	1	1	1	1	1	1	1	1	1	1
B4FWM3	Uncharacterized protein	1	1	1	1	1	1	1	1	1	1	1	1
B4FXV1	Uncharacterized protein	1	1	1	1	1	1	1	1	1	1	1	1
B4FY87	Cluster of Uncharacterized protein	1	1	1	1	1	1	1	1	1	1	1	1
B4FY98	Cluster of Uncharacterized protein	1	1	1	1	1	1	1	1	1	1	1	1
B4FYD7	Cluster of Uncharacterized protein	1	1	1	1	1	1	1	1	1	1	1	1
B4FYE5	Uncharacterized protein	1	1	1	1	1	1	1	1	1	1	1	1
B4FZ62	Uncharacterized protein	1	1	1	1	1	1	1	1	1	1	1	1
B4FZE8	Cluster of Uncharacterized protein	1	1	1	1	1	1	1	1	1	1	1	1
B4FZG0	Uncharacterized protein	1	1	1	1	1	1	1	1	1	1	1	1
B4FZG8	Uncharacterized protein	1	1	1	1	1	1	1	1	1	1	1	1
B4FZP8	Cluster of Uncharacterized protein	1	1	1	1	1	1	1	1	1	1	1	1
B4G038	Cluster of Homoserine dehydrogenase	1	1	1	1	1	1	1	1	1	1	1	1
B4G043	Uncharacterized protein	1	1	1	1	1	1	1	1	1	1	1	1
B4G0D2	Cluster of Uncharacterized protein	1	1	1	1	1	1	1	1	1	1	1	1
B4G0L2	Cluster of Uncharacterized protein	1	1	1	1	1	1	1	1	1	1	1	1
B4G1K7	Adhesion regulating molecule conserved region family protein	1	1	1	1	1	1	1	1	1	1	1	1
B4G1W8	Myosin-like protein	1	1	1	1	1	1	1	1	1	1	1	1
B6SI86	Cluster of TPR domain containing protein	1	1	1	1	1	1	1	1	1	1	1	1
B6SII9	Cluster of Small nuclear ribonucleoprotein LSM1	1	1	1	1	1	1	1	1	1	1	1	1
B6SJC1	RALF	1	1	1	1	1	1	1	1	1	1	1	1
B6SK95	Small nuclear ribonucleoprotein E	1	1	1	1	1	1	1	1	1	1	1	1
B6SKB7	Cluster of Methylcrotonoyl-CoA carboxylase subunit alpha	1	1	1	1	1	1	1	1	1	1	1	1
B6SLS1	Cluster of DNA-binding protein S1FA2	1	1	1	1	1	1	1	1	1	1	1	1
B6SLS3	Glucan endo-1,3-beta-glucosidase 3	1	1	1	1	1	1	1	1	1	1	1	1
B6SNF5	OLE-5	1	1	1	1	1	1	1	1	1	1	1	1
B6SPG4	Ubiquinol-cytochrome c reductase complex 8.0 kDa protein	1	1	1	1	1	1	1	1	1	1	1	1
B6SQ91	Cluster of H/ACA ribonucleoprotein complex subunit 1-like protein 1	1	1	1	1	1	1	1	1	1	1	1	1
B6SRJ0	Cluster of SWIB/MDM2 domain containing protein	1	1	1	1	1	1	1	1	1	1	1	1
B6SRP6	Cluster of Arginine/serine-rich splicing factor RS2Z37B transcript I	1	1	1	1	1	1	1	1	1	1	1	1
B6SRV4	MazG nucleotide pyrophosphohydrolase domain protein	1	1	1	1	1	1	1	1	1	1	1	1
B6SSH9	Cluster of Extracellular ribonuclease LE	1	1	1	1	1	1	1	1	1	1	1	1
B6SSX1	Anthocyanin 5-aromatic acyltransferase	1	1	1	1	1	1	1	1	1	1	1	1
B6STB2	Cytochrome c oxidase polypeptide VIb	1	1	1	1	1	1	1	1	1	1	1	1
B6STU5	Cluster of Proline oxidase	1	1	1	1	1	1	1	1	1	1	1	1
B6SU00	Pollen-specific protein SF3	1	1	1	1	1	1	1	1	1	1	1	1
B6SU17	Cluster of Phosphoglycerate mutase-like protein	1	1	1	1	1	1	1	1	1	1	1	1
B6SUK9	N-acetyltransferase	1	1	1	1	1	1	1	1	1	1	1	1
B6SW97	Cluster of Putative uncharacterized protein	1	1	1	1	1	1	1	1	1	1	1	1
B6SWS8	Cluster of DNA replication licensing factor mcm4	1	1	1	1	1	1	1	1	1	1	1	1
B6SZN2	Cluster of ATP-dependent Clp protease ATP-binding subunit clpA	1	1	1	1	1	1	1	1	1	1	1	1
B6SZV0	Nucleic acid binding protein	1	1	1	1	1	1	1	1	1	1	1	1
B6T0A4	Cluster of Regulator of ribonuclease activity A	1	1	1	1	1	1	1	1	1	1	1	1
B6T144	Cluster of B12D protein	1	1	1	1	1	1	1	1	1	1	1	1
B6T1F9	Lipid binding protein	1	1	1	1	1	1	1	1	1	1	1	1
B6T1M3	Cluster of 3-5 exoribonuclease CSL4	1	1	1	1	1	1	1	1	1	1	1	1
B6T1X9	Cluster of Putative uncharacterized protein	1	1	1	1	1	1	1	1	1	1	1	1
B6T245	Cluster of Zn-finger, RanBP-type, containing protein	1	1	1	1	1	1	1	1	1	1	1	1
B6T2N1	Cluster of Uncharacterized protein	1	1	1	1	1	1	1	1	1	1	1	1
B6T2S8	Thioredoxin H-type	1	1	1	1	1	1	1	1	1	1	1	1
B6T381	Cluster of EF hand family protein	1	1	1	1	1	1	1	1	1	1	1	1
B6T3B8	Anthocyanidin 3-O-glucosyltransferase	1	1	1	1	1	1	1	1	1	1	1	1
B6T3D2	Saccharopine dehydrogenase	1	1	1	1	1	1	1	1	1	1	1	1
B6T3H1	Cluster of IN2-1 protein	1	1	1	1	1	1	1	1	1	1	1	1
B6T3N1	Cluster of Uncharacterized protein	1	1	1	1	1	1	1	1	1	1	1	1
B6T3Q3	Ethylene-responsive protein	1	1	1	1	1	1	1	1	1	1	1	1
B6T401	Cluster of Peptidyl-prolyl cis-trans isomerase NIMA-interacting 4	1	1	1	1	1	1	1	1	1	1	1	1
B6T540	Mitochondrial glycoprotein	1	1	1	1	1	1	1	1	1	1	1	1
B6T5N2	Glutathione peroxidase	1	1	1	1	1	1	1	1	1	1	1	1
B6T5Q6	Uncharacterized protein	1	1	1	1	1	1	1	1	1	1	1	1
B6T5S0	Cluster of Prefoldin subunit 6	1	1	1	1	1	1	1	1	1	1	1	1
B6T731	Cluster of Myosin-like protein	1	1	1	1	1	1	1	1	1	1	1	1
B6T7E3	Long-chain-fatty-acid-CoA ligase-like protein	1	1	1	1	1	1	1	1	1	1	1	1
B6T7H0	Glutathione S-transferase 6	1	1	1	1	1	1	1	1	1	1	1	1
B6T7J1	Cluster of Uncharacterized protein	1	1	1	1	1	1	1	1	1	1	1	1
B6T7Q4	Hydroxymethylglutaryl-CoA synthase	1	1	1	1	1	1	1	1	1	1	1	1
B6T7U3	Uncharacterized enzyme involved in pigment biosynthesis	1	1	1	1	1	1	1	1	1	1	1	1
B6T8X4	Thioredoxin family Trp26	1	1	1	1	1	1	1	1	1	1	1	1
B6T916	N-acetyltransferase	1	1	1	1	1	1	1	1	1	1	1	1
B6TA81	Cluster of GDP-mannose 4,6 dehydratase 2	1	1	1	1	1	1	1	1	1	1	1	1
B6TAW2	Cluster of Chaperone protein dnaJ 10	1	1	1	1	1	1	1	1	1	1	1	1
B6TBS1	Cluster of Ankyrin-1	1	1	1	1	1	1	1	1	1	1	1	1
B6TC70	Acid phosphatase	1	1	1	1	1	1	1	1	1	1	1	1
B6TCV6	ATP binding protein	1	1	1	1	1	1	1	1	1	1	1	1
B6TD25	Cluster of Phosphomevalonate kinase	1	1	1	1	1	1	1	1	1	1	1	1
B6TDF2	Riboflavin synthase alpha chain	1	1	1	1	1	1	1	1	1	1	1	1
B6TDM4	Cluster of Dihydroflavonol-4-reductase	1	1	1	1	1	1	1	1	1	1	1	1
B6TDN0	Cluster of NADH-ubiquinone oxidoreductase 10.5 kDa subunit	1	1	1	1	1	1	1	1	1	1	1	1
B6TDT6	Cluster of Methylthioribose kinase	1	1	1	1	1	1	1	1	1	1	1	1
B6TEV5	Palmitoyl-protein thioesterase 1	1	1	1	1	1	1	1	1	1	1	1	1
B6TEX0	Inositol monophosphatase 3	1	1	1	1	1	1	1	1	1	1	1	1
B6TFH7	Peroxisomal membrane protein PMP22	1	1	1	1	1	1	1	1	1	1	1	1
B6TFP6	Cluster of Tubulin-specific chaperone B	1	1	1	1	1	1	1	1	1	1	1	1
B6TGK1	Ribonuclease 2	1	1	1	1	1	1	1	1	1	1	1	1
B6TGR7	Deleted in split hand/splt foot protein 1	1	1	1	1	1	1	1	1	1	1	1	1
B6TH05	Uncharacterized protein	1	1	1	1	1	1	1	1	1	1	1	1
B6TIH5	Cluster of Putative uncharacterized protein	1	1	1	1	1	1	1	1	1	1	1	1
B6TIJ1	Mu-crystallin	1	1	1	1	1	1	1	1	1	1	1	1
B6TIU3	Putative uncharacterized protein	1	1	1	1	1	1	1	1	1	1	1	1
B6TJC7	Membrane steroid-binding protein 1	1	1	1	1	1	1	1	1	1	1	1	1
B6TJW3	Cytidine deaminase	1	1	1	1	1	1	1	1	1	1	1	1
B6TKF5	Putative uncharacterized protein	1	1	1	1	1	1	1	1	1	1	1	1
B6TL18	Putative uncharacterized protein	1	1	1	1	1	1	1	1	1	1	1	1
B6TLR9	Cathepsin B-like cysteine proteinase 3	1	1	1	1	1	1	1	1	1	1	1	1
B6TLW2	Cluster of Nucleoside diphosphate kinase 2	1	1	1	1	1	1	1	1	1	1	1	1
B6TLZ9	Glycerophosphoryl diester phosphodiesterase	1	1	1	1	1	1	1	1	1	1	1	1
B6TM52	Cluster of Hsp20/alpha crystallin family protein	1	1	1	1	1	1	1	1	1	1	1	1
B6TME5	Aminotransferase, class IV family protein	1	1	1	1	1	1	1	1	1	1	1	1
B6TMY9	25.3 kDa vesicle transport protein	1	1	1	1	1	1	1	1	1	1	1	1
B6TN48	3-hydroxyisobutyryl-CoA hydrolase/ catalytic	1	1	1	1	1	1	1	1	1	1	1	1
B6TNG9	Cluster of Aminoacylase-1	1	1	1	1	1	1	1	1	1	1	1	1
B6TNM0	Malonyl CoA-acyl carrier protein transacylase	1	1	1	1	1	1	1	1	1	1	1	1
B6TNS1	Xyloglucan endotransglucosylase/hydrolase protein 5	1	1	1	1	1	1	1	1	1	1	1	1
B6TPE4	Cluster of Glutamate-1-semialdehyde 2,1-aminomutase	1	1	1	1	1	1	1	1	1	1	1	1
B6TPF5	Cluster of Uncharacterized protein	1	1	1	1	1	1	1	1	1	1	1	1
B6TPG9	Cluster of FIP1	1	1	1	1	1	1	1	1	1	1	1	1
B6TPI6	Cluster of Succinate semialdehyde dehydrogenase	1	1	1	1	1	1	1	1	1	1	1	1
B6TPZ1	Uncharacterized protein	1	1	1	1	1	1	1	1	1	1	1	1
B6TQA1	Pathogen-related protein	1	1	1	1	1	1	1	1	1	1	1	1
B6TRH2	Sad1/unc-84-like protein 2	1	1	1	1	1	1	1	1	1	1	1	1
B6TRY2	Starch binding domain containing protein	1	1	1	1	1	1	1	1	1	1	1	1
B6TSQ1	Cluster of Adenylate cyclase	1	1	1	1	1	1	1	1	1	1	1	1
B6TVP8	Cluster of Stromal cell-derived factor 2	1	1	1	1	1	1	1	1	1	1	1	1
B6TVY3	Peptidyl-prolyl cis-trans isomerase	1	1	1	1	1	1	1	1	1	1	1	1
B6TWB2	Cluster of ACT domain containing protein	1	1	1	1	1	1	1	1	1	1	1	1
B6TWE1	Cluster of USP family protein	1	1	1	1	1	1	1	1	1	1	1	1
B6TWW2	Cluster of Purple acid phosphatase 1	1	1	1	1	1	1	1	1	1	1	1	1
B6TX01	Cluster of Glycoside hydrolase, family 28	1	1	1	1	1	1	1	1	1	1	1	1
B6TX09	Cluster of Fructose-1,6-bisphosphatase, cytosolic	1	1	1	1	1	1	1	1	1	1	1	1
B6TXN0	DNA-damage-repair/toleration protein DRT102	1	1	0.29	1	1	1	1	1	1	1	1	1
B6TY18	Cluster of ATP-dependent Clp protease proteolytic subunit	1	1	1	1	1	1	1	1	1	1	1	1
B6TYM9	Cluster of Vignain	1	1	1	1	1	1	1	1	1	1	1	1
B6TYS6	Cluster of Glutathione S-transferase zeta class	1	1	1	1	1	1	1	1	1	1	1	1
B6U062	Early nodulin 20	1	1	1	1	1	1	1	1	1	1	1	1
B6U144	SelT-like protein	1	1	1	1	1	1	1	1	1	1	1	1
B6U6P0	Cyclic phosphodiesterase	1	1	1	1	1	1	1	1	1	1	1	1
B6U7P4	Nonspecific lipid-transfer protein AKCS9	1	1	1	1	1	1	1	1	1	1	1	1
B6U892	Cluster of Dihydroorotate dehydrogenase	1	1	1	1	1	1	1	1	1	1	1	1
B6U8G5	Cluster of Acyl-CoA binding protein	1	1	1	1	1	1	1	1	1	1	1	1
B6U9F2	Cluster of Mps one binder kinase activator-like 1A	1	1	1	1	1	1	1	1	1	1	1	1
B6U9X1	Cytidine deaminase	1	1	1	1	1	1	1	1	1	1	1	1
B6UC57	Mitochondrion protein	1	1	1	1	1	1	1	1	1	1	1	1
B6UC94	Cluster of Elongation factor P	1	1	1	1	1	1	1	1	1	1	1	1
B6UDK8	Cluster of Nucleic acid binding protein	1	1	1	1	1	1	1	1	1	1	1	1
B6UGJ4	Cluster of Seed maturation protein	1	1	1	1	1	1	1	1	1	1	1	1
B6UH04	Subtilisin-chymotrypsin inhibitor CI-1B	1	1	1	1	1	1	1	1	1	1	1	1
B7ZX32	Cluster of Uncharacterized protein	1	1	1	1	1	1	1	1	1	1	1	1
B7ZX54	Uncharacterized protein	1	1	1	1	1	1	1	1	1	1	1	1
B7ZXL7	Uncharacterized protein	1	1	1	1	1	1	1	1	1	1	1	1
B7ZXU2	Cluster of Uncharacterized protein	1	1	1	1	1	1	1	1	1	1	1	1
B7ZY29	Uncharacterized protein	1	1	1	1	1	1	1	1	1	1	1	1
B8A0J2	Cluster of Uncharacterized protein	1	1	1	1	1	1	1	1	1	1	1	1
B8A100	Cluster of Uncharacterized protein	1	1	1	1	1	1	1	1	1	1	1	1
B8A215	Uncharacterized protein	1	1	1	1	1	1	1	1	1	1	1	1
B8A348	Cluster of Uncharacterized protein	1	1	1	1	1	1	1	1	1	1	1	1
C0HI73	Uncharacterized protein	1	1	1	1	1	1	1	1	1	1	1	1
C0HIH7	Cluster of Uncharacterized protein	1	1	1	1	1	1	1	1	1	1	1	1
C0P3Y1	Uncharacterized protein	1	1	1	1	1	1	1	1	1	1	1	1
C0P3Y3	Cluster of Uncharacterized protein	1	1	1	1	1	1	1	1	1	1	1	1
C0P428	Uncharacterized protein	1	1	1	1	1	1	1	1	1	1	1	1
C0P4E8	Cluster of Uncharacterized protein	1	1	1	1	1	1	1	1	1	1	1	1
C0P4W0	Uncharacterized protein	1	1	1	1	1	1	1	1	1	1	1	1
C0P4Z9	Cluster of Uncharacterized protein	1	1	1	1	1	1	1	1	1	1	1	1
C0P6D0	Cluster of Uncharacterized protein	1	1	1	1	1	1	1	1	1	1	1	1
C0P7F1	Uncharacterized protein	1	1	1	1	1	1	1	1	1	1	1	1
C0P7U9	Uncharacterized protein	1	1	1	1	1	1	1	1	1	1	1	1
C0P9J5	Uncharacterized protein	1	1	1	1	1	1	1	1	1	1	1	1
C0PAH4	Uncharacterized protein	1	1	1	1	1	1	1	1	1	1	1	1
C0PB28	Cluster of Uncharacterized protein	1	1	1	1	1	1	1	1	1	1	1	1
C0PDN9	Uncharacterized protein	1	1	1	1	1	1	1	1	1	1	1	1
C0PE60	Uncharacterized protein	1	1	1	1	1	1	1	1	1	1	1	1
C0PFX0	Cluster of Glucose-6-phosphate 1-dehydrogenase	1	1	1	1	1	1	1	1	1	1	1	1
C0PFY6	Cluster of Uncharacterized protein	1	1	1	1	1	1	1	1	1	1	1	1
C0PH29	Cluster of Uncharacterized protein	1	1	1	1	1	1	1	1	1	1	1	1
C0PHV9	Uncharacterized protein	1	1	1	1	1	1	1	1	1	1	1	1
C0PJC2	Uncharacterized protein	1	1	1	1	1	1	1	1	1	1	1	1
C0PJV3	Uncharacterized protein	1	1	1	1	1	1	1	1	1	1	1	1
C0PK92	Uncharacterized protein	1	1	1	1	1	1	1	1	1	1	1	1
C0PM53	Cluster of Uncharacterized protein	1	1	1	1	1	1	1	1	1	1	1	1
C0PMH6	Cluster of Glucose-6-phosphate/phosphate translocator 2Glucose-6-phosphate/phosphate-translocator	1	1	1	1	1	1	1	1	1	1	1	1
C0PP01	Cluster of Uncharacterized protein	1	1	1	1	1	1	1	1	1	1	1	1
C4IYP5	Uncharacterized protein	1	1	1	1	1	1	1	1	1	1	1	1
C4IZ54	Cluster of Uncharacterized protein	1	1	1	1	1	1	1	1	1	1	1	1
C4IZ64	Uncharacterized protein	1	1	1	1	1	1	1	1	1	1	1	1
C4IZH9	Uncharacterized protein	1	1	1	1	1	1	1	1	1	1	1	1
C4J0G5	Uncharacterized protein	1	1	1	1	1	1	1	1	1	1	1	1
C4J0U7	Cluster of Uncharacterized protein	1	1	1	1	1	1	1	1	1	1	1	1
C4J2G4	Uncharacterized protein	1	1	1	1	1	1	1	1	1	1	1	1
C4J5G4	Uncharacterized protein	1	1	1	1	1	1	1	1	1	1	1	1
C5WRW4	Cluster of Putative uncharacterized protein Sb01g000460	1	1	1	1	1	1	1	1	1	1	1	1
C5WSA5	Cluster of Putative uncharacterized protein Sb01g014550	1	1	1	1	1	1	1	1	1	1	1	1
C5WV64	Cluster of Putative uncharacterized protein Sb01g003680	1	1	1	1	1	1	1	1	1	1	1	1
C5WV85	Cluster of Putative uncharacterized protein Sb01g016600	1	1	1	1	1	1	1	1	1	1	1	1
C5WW09	Cluster of Putative uncharacterized protein Sb01g003910	1	1	1	1	1	1	1	1	1	1	1	1
C5X4W8	Cluster of V-type proton ATPase subunit F	1	1	1	1	1	1	1	1	1	1	1	1
C5X6V5	Cluster of Putative uncharacterized protein Sb02g031220	1	1	1	1	1	1	1	1	1	1	1	1
C5XHL2	Cluster of Putative uncharacterized protein Sb03g032290	1	1	1	1	1	1	1	1	1	1	1	1
C5XJC8	Cluster of Putative uncharacterized protein Sb03g047210	1	1	1	1	1	1	1	1	1	1	1	1
C5XNN1	Cluster of Putative uncharacterized protein Sb03g025470	1	1	1	1	1	1	1	1	1	1	1	1
C5XZS0	Cluster of Putative uncharacterized protein Sb04g029450	1	1	1	1	1	1	1	1	1	1	1	1
C5Y0Z4	Cluster of Putative uncharacterized protein Sb04g031900	1	1	1	1	1	1	1	1	1	1	1	1
C5Y5R0	Cluster of Putative uncharacterized protein Sb05g004610	1	1	1	1	1	1	1	1	1	1	1	1
C5Y8T1	Cluster of Putative uncharacterized protein Sb06g017360	1	1	1	1	1	1	1	1	1	1	1	1
C5YDH0	Cluster of Putative uncharacterized protein Sb06g024550	1	1	1	1	1	1	1	1	1	1	1	1
C5YMV0	Cluster of Putative uncharacterized protein Sb07g023870	1	1	1	1	1	1	1	1	1	1	1	1
C5YPR0	Cluster of Putative uncharacterized protein Sb08g017820	1	1	1	1	1	1	1	1	1	1	1	1
C5YR53	Cluster of Putative uncharacterized protein Sb08g002100	1	1	1	1	1	1	1	1	1	1	1	1
C5YZ78	Cluster of Putative uncharacterized protein Sb09g022370	1	1	1	1	1	1	1	1	1	1	1	1
C5Z1B6	Cluster of Putative uncharacterized protein Sb09g025920	1	1	1	1	1	1	1	1	1	1	1	1
C5Z3E0	Cluster of Putative uncharacterized protein Sb10g002310	1	1	1	1	1	1	1	1	1	1	1	1
K7TMX6	Uncharacterized protein	1	1	1	1	1	1	1	1	1	1	1	1
K7TTF7	Uncharacterized protein	1	1	1	1	1	1	1	1	1	1	1	1
K7TTP2	Uncharacterized protein	1	1	1	1	1	1	1	1	1	1	1	1
K7TTR6	Cluster of Uncharacterized protein	1	1	1	1	1	1	1	1	1	1	1	1
K7TXS3	Cluster of Uncharacterized protein	1	1	1	1	1	1	1	1	1	1	1	1
K7TYC6	Uncharacterized protein	1	1	1	1	1	1	1	1	1	1	1	1
K7TYX1	Cluster of Putative homeodomain-like transcription factor superfamily protein isoform 1	1	1	1	1	1	1	1	1	1	1	1	1
K7U7Q6	Cluster of Uncharacterized protein	1	1	1	1	1	1	1	1	1	1	1	1
K7U8N1	Uncharacterized protein	1	1	1	1	1	1	1	1	1	1	1	1
K7UAA2	Cluster of Bifunctional dihydrofolate reductase-thymidylate synthase	1	1	1	1	1	1	1	1	1	1	1	1
K7UAY1	Cluster of Uncharacterized protein	1	1	1	1	1	1	1	1	1	1	1	1
K7UCC8	Uncharacterized protein	1	1	1	1	1	1	1	1	1	1	1	1
K7UEC2	Uncharacterized protein	1	1	1	1	1	1	1	1	1	1	1	1
K7UEU8	Uncharacterized protein	1	1	1	1	1	1	1	1	1	1	1	1
K7UI28	Cluster of Uncharacterized protein	1	1	1	1	1	1	1	1	1	1	1	1
K7UK62	Cluster of Uncharacterized protein	1	1	1	1	1	1	1	1	1	1	1	1
K7UKI3	Cluster of Putative aminotransferase class III superfamily protein	1	1	1	1	1	1	1	1	1	1	1	1
K7UM44	Uncharacterized protein	1	1	1	1	1	1	1	1	1	1	1	1
K7UNY5	Cluster of Uncharacterized protein	1	1	1	1	1	1	1	1	1	1	1	1
K7UR83	Cluster of Uncharacterized protein	1	1	1	1	1	1	1	1	1	1	1	1
K7URH2	Uncharacterized protein	1	1	1	1	1	1	1	1	1	1	1	1
K7URP1	Uncharacterized protein	1	1	1	1	1	1	1	1	1	1	1	1
K7USW1	Cluster of Beta-hexosaminidase	1	1	1	1	1	1	1	1	1	1	1	1
K7UU06	Cluster of Calmodulin protein 2, touch-induced	1	1	1	1	1	1	1	1	1	1	1	1
K7UUD7	Uncharacterized protein	1	1	1	1	1	1	1	1	1	1	1	1
K7UWX4	Cluster of GrpE protein homolog	1	1	1	1	1	1	1	1	1	1	1	1
K7UY37	Cluster of Uncharacterized protein	1	1	1	1	1	1	1	1	1	1	1	1
K7UYI3	Cluster of Vacuolar sorting protein 4b	1	1	1	1	1	1	1	1	1	1	1	1
K7UZB4	Uncharacterized protein	1	1	1	1	1	1	1	1	1	1	1	1
K7V0B9	Putative DUF1296 domain containing family protein	1	1	1	1	1	1	1	1	1	1	1	1
K7V0H0	Cluster of Putative trehalose phosphatase/synthase family protein	1	1	1	1	1	1	1	1	1	1	1	1
K7V7U9	Putative DUF1296 domain containing family protein	1	1	1	1	1	1	1	1	1	1	1	1
K7V8U5	DNA-binding protein	1	1	1	1	1	1	1	1	1	1	1	1
K7VDC7	Cluster of Uncharacterized protein	1	1	1	1	1	1	1	1	1	1	1	1
K7VIL4	Cluster of Uncharacterized protein	1	1	1	1	1	1	1	1	1	1	1	1
K7VK21	Cluster of Uncharacterized protein	1	1	1	1	1	1	1	1	1	1	1	1
K7VM35	Cluster of Putative receptor-like protein kinase family protein	1	1	1	1	1	1	1	1	1	1	1	1
K7VN61	Cluster of Enolase	1	1	1	1	1	1	1	1	1	1	1	1
K7VP16	Uncharacterized protein	1	1	1	1	1	1	1	1	1	1	1	1
K7VQ19	Cluster of Uncharacterized protein	1	1	1	1	1	1	1	1	1	1	1	1
K7VRQ5	Cluster of Protein disulfide isomerase isoform 1	1	1	1	1	1	1	1	1	1	1	1	1
K7VV41	Cluster of Amidophosphoribosyltransferase	1	1	1	1	1	1	1	1	1	1	1	1
K7VVJ3	Uncharacterized protein	1	1	1	1	1	1	1	1	1	1	1	1
K7W4Q4	Cluster of Uncharacterized protein (Fragment)	1	1	1	1	1	1	1	1	1	1	1	1
K7WFR0	Cluster of Uncharacterized protein	1	1	1	1	1	1	1	1	1	1	1	1
O49064	Plastid starch synthase I	1	1	1	1	1	1	1	1	1	1	1	1
O64960	Cluster of Heat shock 22 kDa protein	1	1	1	1	1	1	1	1	1	1	1	1
P93627	Cluster of Cystatin2	1	1	1	1	1	1	1	1	1	1	1	1
Q41729	Cluster of Carbonic anhydrase	1	1	1	1	1	1	1	1	1	1	1	1
Q42420	Proteinase inhibitor	1	1	1	1	1	1	1	1	1	1	1	1
Q49HE1	Cluster of 12-oxo-phytodienoic acid reductase	1	1	1	1	1	1	1	1	1	1	1	1
Q4FZ50	Cystatin	1	1	1	1	1	1	1	1	1	1	1	1
Q5GAR2	Putative uncharacterized protein	1	1	1	1	1	1	1	1	1	1	1	1
Q5I285	Cluster of Minichromosome maintenance protein	1	1	1	1	1	1	1	1	1	1	1	1
Q5QPY4	Cluster of Glycosyltransferase	1	1	1	1	1	1	1	1	1	1	1	1
Q7FS85	Putative 4-coumarate-CoA ligase-like protein	1	1	1	1	1	1	1	1	1	1	1	1
Q94IQ8	Putative methyl-binding domain protein MBD106	1	1	1	1	1	1	1	1	1	1	1	1
Q9FQC0	Cluster of Glutathione S-transferase GST 19	1	1	1	1	1	1	1	1	1	1	1	1
Q9ST01	Cluster of Histidine-containing phosphotransfer protein	1	1	1	1	1	1	1	1	1	1	1	1
A1XCI5	Cluster of Lipoxygenase	1	1	1	1	1	1	1	1	1	1	1	1
B4FA80	Cluster of Aspartokinase	1	1	1	1	1	1	1	1	1	1	1	1
B4FE73	Cluster of Uncharacterized protein	1	1	1	1	1	1	1	1	1	1	1	1
B4FEY3	Cluster of Arginine/serine-rich splicing factor RS2Z35 transcript I	1	1	1	1	1	1	1	1	1	1	1	1
B4FNC6	RWP-RK transcription factor	1	1	1	1	1	1	1	1	1	1	1	1
B4FQS9	Putative cytochrome P450 superfamily protein	1	1	1	1	1	1	1	1	1	1	1	1
B4FX14	Cluster of Uncharacterized protein	1	1	1	1	1	1	1	1	1	1	1	1
B4FX41	Cluster of Uncharacterized protein	1	1	1	1	1	1	1	1	1	1	1	1
B4FY36	Cluster of Caltractin	1	1	1	1	1	1	1	1	1	1	1	1
B4FZF7	Cluster of Uncharacterized protein	1	1	1	1	1	1	1	1	1	1	1	1
B6SK46	Cupin family protein	1	1	1	1	1	1	1	1	1	1	1	1
B6SMB0	Cluster of Cytochrome b-c1 complex subunit 6	1	1	1	1	1	1	1	1	1	1	1	1
B6SWS9	Cluster of Purple acid phosphatase	1	1	1	1	1	1	1	1	1	1	1	1
B6T5B3	Cluster of Putative uncharacterized protein	1	1	1	1	1	1	1	1	1	1	1	1
B6T7G0	Cluster of Glycylpeptide N-tetradecanoyltransferase	1	1	1	1	1	1	1	1	1	1	1	1
B6TKZ3	Cluster of Hydrolase, carbon-nitrogen family	1	1	1	1	1	1	1	1	1	1	1	1
B6TMN3	SEC13 protein isoform 1	1	1	1	1	1	1	1	1	1	1	1	1
B6TRV8	Cluster of Eukaryotic initiation factor 5C CG2922-PF, isoform F	1	1	1	1	1	1	1	1	1	1	1	1
B6TW65	Beta-glucosidase	1	1	1	1	1	1	1	1	1	1	1	1
B6TZR4	Putative uncharacterized protein	1	1	1	1	1	1	1	1	1	1	1	1
B6U7U8	Acyl-coenzyme A oxidase	1	1	1	1	1	1	1	1	1	1	1	1
B6UDH8	Cluster of Putative uncharacterized protein	1	1	1	1	1	1	1	1	1	1	1	1
B6UI33	Gibberellin receptor GID1L2	1	1	1	1	1	1	1	1	1	1	1	1
B6UIA7	Oleosin Bn-V	1	1	1	1	1	1	1	1	1	1	1	1
B8A212	Cluster of Uncharacterized protein	1	1	1	1	1	1	1	1	1	1	1	1
C0HE85	Cluster of Uncharacterized protein	1	1	1	1	1	1	1	1	1	1	1	1
C0PFY0	Uncharacterized protein	1	1	1	1	1	1	1	1	1	1	1	1
C0PIT1	Cluster of Uncharacterized protein	1	1	1	1	1	1	1	1	1	1	1	1
C4J5Q6	Cluster of RanBP1 domain containing protein isoform 1	1	1	1	1	1	1	1	1	1	1	1	1
C5X196	Cluster of Putative uncharacterized protein Sb01g008560	1	1	1	1	1	1	1	1	1	1	1	1
K7TZM3	Uncharacterized protein	1	1	1	1	1	1	1	1	1	1	1	1
K7U4Z8	Cluster of Uncharacterized protein	1	1	1	1	1	1	1	1	1	1	1	1
K7U511	Cluster of Leucine-rich repeat (LRR) family protein	1	1	1	1	1	1	1	1	1	1	1	1
K7U891	Uncharacterized protein	1	1	1	1	1	1	1	1	1	1	1	1
K7UGM0	Cluster of Uncharacterized protein	1	1	1	1	1	1	1	1	1	1	1	1
K7UHV3	Cluster of Peroxidase	1	1	1	1	1	1	1	1	1	1	1	1
K7UQ06	Putative alpha-L-arabinofuranosidase family protein	1	1	1	1	1	1	1	1	1	1	1	1
K7USS6	Cluster of Uncharacterized protein	1	1	1	1	1	1	1	1	1	1	1	1
K7VXL1	Cluster of Uncharacterized protein	1	1	1	1	1	1	1	1	1	1	1	1
[truncated: 2,056 more rows]
